# Supplementary material for: Detection of Progression of Glaucomatous Visual Field Damage Using the Point-Wise Method with the Binomial Test
Source: PLoS One. 2013 Oct 25;8(10):e78630. doi: 10.1371/journal.pone.0078630 (PMC3808340; doi:10.1371/journal.pone.0078630)
Supplement: Supplemental Material S2 — Visual field data analyzed. (CSV) [file pone.0078630.s002.csv]

id1	id2	time	TD_1	TD_2	TD_3	TD_4	TD_5	TD_6	TD_7	TD_8	TD_9	TD_10	TD_11	TD_12	TD_13	TD_14	TD_15	TD_16	TD_17	TD_18	TD_19	TD_20	TD_21	TD_22	TD_23	TD_24	TD_25	TD_26	TD_27	TD_28	TD_29	TD_30	TD_31	TD_32	TD_33	TD_34	TD_35	TD_36	TD_37	TD_38	TD_39	TD_40	TD_41	TD_42	TD_43	TD_44	TD_45	TD_46	TD_47
1	1	0	-1	1	0	1	-6	-1	0	-1	1	-1	0	-1	-2	-1	0	2	-1	-1	-1	-1	-2	-4	-2	0	0	-1	-4	1	-2	-2	NA	-3	-1	-3	-1	-1	-3	0	1	-1	NA	-1	2	-1	-3	-2	-6
1	1	0.391520167	1	-2	3	1	2	1	1	1	2	1	1	2	1	1	-1	1	1	1	1	-1	-1	0	0	0	2	1	2	1	-1	-3	NA	-1	3	-3	-2	1	0	0	1	-1	NA	0	1	-3	-4	-4	-8
1	1	0.824341705	-2	2	1	0	-3	1	2	1	0	0	1	0	-1	0	-1	2	-1	-1	-1	-1	-1	-3	0	0	2	0	1	1	0	0	NA	1	1	0	-1	-1	0	-2	2	-1	NA	2	0	0	-2	-2	-5
1	1	1.342163242	-2	-3	-1	-1	-2	-4	-3	-1	-1	0	-2	-2	-3	-3	-2	0	0	-4	-4	-3	-2	-5	-2	-3	-1	-1	-1	-5	-4	-4	NA	-1	-1	-2	-1	-1	-4	-3	-2	-4	NA	-1	-1	-2	-4	-3	-8
1	1	1.829836377	0	0	1	1	3	2	1	0	0	0	1	1	1	1	2	4	1	-2	-1	0	0	-2	-1	-2	1	2	3	1	1	1	NA	0	1	-2	-1	1	0	0	3	1	NA	-2	0	-1	-1	-5	-4
1	1	2.251697108	0	-2	0	1	-1	1	4	1	2	-5	0	-1	-2	-1	-1	1	0	2	-6	-2	-4	-5	-4	-2	0	-1	1	1	-2	-3	NA	-2	-1	-3	-3	-2	-2	-3	-1	-3	NA	-1	0	-2	-6	-8	-25
1	1	2.501074962	2	2	2	2	1	3	0	-1	0	-1	4	0	-1	2	-1	-1	-2	-1	-1	0	-1	-1	0	-1	-1	0	-1	-1	-1	-2	NA	-3	-2	-2	-1	-1	-1	1	1	0	NA	-1	1	0	-3	-4	-5
1	1	2.826777017	10	3	2	2	0	0	2	4	3	5	3	1	2	0	1	2	2	-1	-4	2	0	0	0	-1	0	1	0	0	0	-1	NA	0	1	-2	-2	1	0	2	0	0	NA	0	0	-1	-5	-3	-3
1	1	3.229708904	-3	-2	0	-2	-2	-3	-3	1	1	0	2	-1	-2	-1	-1	1	3	-1	-3	1	0	-2	0	0	1	3	0	-2	1	1	NA	3	0	0	0	0	-1	0	2	-1	NA	5	1	-1	-3	-5	-7
1	1	3.632494292	-1	-1	2	1	1	-2	2	1	0	2	1	-2	2	2	2	1	-1	2	-1	1	0	-2	0	0	1	1	1	5	0	-1	NA	-2	-1	-1	-2	-3	-1	2	0	-4	NA	0	0	-2	-6	-5	-7
1	1	4.092787291	-1	1	1	-2	1	2	0	1	1	-1	1	0	1	-2	0	3	1	-1	-4	2	0	-1	-1	1	2	1	0	-1	1	0	NA	-3	2	0	0	1	-2	0	1	0	NA	1	1	-1	-2	-2	-4
1	1	4.49548516	6	-1	3	2	2	2	3	2	3	0	3	1	2	2	2	1	1	2	-1	0	1	-2	0	0	1	0	0	-2	1	1	NA	1	2	0	-1	-1	0	-2	3	0	NA	1	2	1	-3	-5	-6
1	1	5.339562405	-5	-2	0	2	2	0	-1	3	1	2	3	1	-3	0	2	1	-1	-1	-1	0	1	-3	-1	0	1	1	0	-2	0	-1	NA	-1	0	0	0	1	-2	-4	2	-1	NA	2	1	-2	-3	-3	-5
1	1	5.890589802	2	-1	3	-1	1	-1	-3	0	0	0	-1	2	1	-2	1	1	1	0	0	0	0	-1	4	1	2	1	-3	-1	3	0	NA	1	3	-2	-1	-1	-1	-1	-1	-3	NA	5	1	0	-3	-4	-4
1	1	6.336788432	2	0	3	3	-1	1	1	3	5	0	3	1	1	0	1	2	0	-1	-3	0	2	0	2	1	3	2	1	-1	1	-2	NA	0	2	-2	0	0	-4	-2	2	-1	NA	1	1	-1	-3	-3	-4
1	1	6.6244121	2	1	4	3	3	1	1	2	2	0	3	1	2	0	1	0	0	6	1	1	1	0	1	0	1	0	1	0	2	-1	NA	0	2	-1	0	-1	-1	-1	2	-1	NA	-5	0	-1	-1	-5	-6
1	1	6.988866058	3	0	2	2	1	-1	0	2	-1	0	1	-2	1	0	0	1	0	-1	-2	1	-2	-1	0	-3	1	0	-2	0	-3	-4	NA	1	2	-3	-3	-1	-1	-1	-2	-9	NA	1	1	-1	-4	-5	-17
1	1	7.257711187	2	1	2	2	3	1	2	4	3	0	1	-1	-1	1	0	1	1	6	-2	0	0	-1	0	0	1	0	0	2	0	0	NA	-2	0	-3	-1	1	0	-1	2	-1	NA	2	0	-2	-7	-3	-3
1	2	0	-1	-2	-4	3	-1	0	-1	-3	-2	-2	-2	-2	-1	-1	-1	-1	0	-1	-4	-1	-2	0	-2	-1	-1	-1	-2	-10	-1	-1	NA	-1	1	2	-1	-2	-12	-24	1	-1	NA	-1	1	0	0	-2	-15
1	2	0.391520167	0	0	-3	-2	2	-1	1	-1	-1	-1	-1	-1	0	-2	-3	0	-1	-4	0	-1	-3	0	-1	-1	0	-3	-3	-7	0	-2	NA	0	-1	0	-2	-3	-8	-30	0	0	NA	-1	-1	0	-1	-1	-8
1	2	0.824343607	3	-2	1	1	2	2	1	3	3	2	4	2	3	1	2	1	1	2	0	1	0	3	2	0	1	0	-3	-10	1	1	NA	0	1	0	-1	-2	-19	-15	3	1	NA	2	2	1	-1	-2	-8
1	2	1.342163242	-3	0	-2	-3	0	0	-1	0	0	1	0	1	0	0	-1	1	0	-2	-3	-1	0	2	0	1	0	1	-1	-8	0	-2	NA	1	0	0	-1	-2	-10	-30	-1	-1	NA	0	-1	-1	-1	-3	-23
1	2	1.82983828	3	2	-1	2	2	3	1	0	-2	-1	-1	1	2	0	0	2	1	-2	-1	0	1	0	0	1	1	1	-3	-7	1	-1	NA	1	0	0	0	-1	-10	-25	-1	-1	NA	1	-1	0	-1	-2	-10
1	2	2.251697108	0	0	1	3	3	2	0	2	0	2	2	2	0	-2	0	3	1	1	-1	-1	-1	-1	-1	-1	1	1	-3	-5	2	-1	NA	1	2	0	0	1	-11	-22	0	0	NA	0	1	-1	-1	-2	-11
1	2	2.501074962	2	1	0	2	2	4	1	0	0	1	1	3	3	3	0	1	1	0	1	3	1	3	1	1	1	0	-1	-4	1	-1	NA	-1	1	2	0	-1	-4	-30	0	0	NA	1	1	0	0	0	-7
1	2	2.501111111	3	5	4	2	0	3	3	1	1	2	-1	2	2	0	1	1	2	-1	-1	2	1	2	1	2	0	1	0	-3	4	1	NA	1	1	1	2	0	-4	-30	4	1	NA	0	2	1	3	0	-16
1	2	2.826778919	1	0	2	1	0	2	1	1	0	1	1	0	1	2	1	3	3	-1	0	1	2	2	4	1	2	1	-2	-21	6	1	NA	2	3	2	3	1	-14	-30	1	0	NA	2	2	2	2	0	-10
1	2	3.229708904	5	3	5	0	6	4	2	3	4	1	2	1	3	2	1	4	3	3	1	1	2	0	0	0	0	2	2	-6	2	0	NA	2	1	1	0	1	-5	-21	1	-1	NA	0	0	2	0	-2	-8
1	2	3.632494292	5	0	4	3	3	1	2	2	1	1	3	1	2	-1	1	1	1	1	3	2	0	1	1	4	0	1	1	-15	3	0	NA	0	0	0	0	-1	-15	-30	-1	-8	NA	0	0	0	0	0	-14
1	2	4.092787291	3	2	3	2	3	3	1	0	2	-1	1	1	4	1	1	0	1	2	5	-1	1	1	1	0	1	1	-2	-13	1	0	NA	0	2	2	0	-1	-6	-12	-2	-1	NA	0	0	1	-1	-2	-8
1	2	4.495488965	4	3	4	5	4	4	3	4	1	2	3	4	6	2	2	1	1	1	1	3	6	3	1	1	2	1	-1	-7	4	2	NA	2	3	3	1	1	-7	-29	5	4	NA	1	1	4	0	-1	-7
1	2	5.339560502	3	5	0	5	1	1	1	2	2	1	-2	0	1	0	1	3	2	6	1	0	2	2	0	1	1	1	-2	-8	0	-1	NA	1	1	0	0	-1	-12	-29	4	0	NA	2	2	-1	1	-1	-18
1	2	5.890585997	6	3	3	4	5	4	6	5	4	8	2	4	4	0	4	2	1	4	1	1	1	2	2	4	3	1	-3	-7	2	3	NA	1	3	3	2	0	-5	-7	2	-1	NA	2	3	4	1	-2	-20
1	2	6.336790335	4	4	6	4	4	4	4	1	1	0	2	3	3	3	3	3	1	0	1	1	1	1	1	1	3	3	-2	-12	1	-1	NA	3	3	0	1	0	-12	-29	4	1	NA	0	2	1	2	-2	-20
1	2	6.624414003	4	3	-1	-1	5	5	2	1	2	4	1	2	2	-1	2	2	3	-1	2	0	1	2	1	1	2	1	-3	-7	3	-1	NA	2	1	1	1	0	-8	-10	5	-1	NA	1	1	0	2	-1	-22
1	2	6.988862253	3	6	4	2	2	0	2	0	1	3	-1	3	2	1	-1	1	2	-1	-1	0	0	2	3	0	0	1	-5	-10	2	-1	NA	2	2	1	0	1	-7	-29	3	2	NA	0	2	-1	-1	-1	-18
1	2	7.257711187	4	8	2	2	-1	3	4	1	3	2	2	1	0	1	1	3	1	1	0	3	1	2	2	1	1	-1	-1	-9	0	-1	NA	-1	1	2	0	-2	-7	-29	0	-3	NA	1	0	0	-1	-2	-26
2	3	0	-9	-14	-26	-24	-2	-9	-29	-29	-29	-29	5	-3	-6	-31	-32	-31	-31	-29	2	2	1	-10	-3	-16	-30	-30	-31	-28	-2	0	NA	-2	-15	-26	-34	-33	-31	-29	1	-1	NA	0	1	-2	-6	-8	-6
2	3	1.312195586	-1	-10	-2	-24	-8	-5	-17	-21	-19	-15	0	-2	-7	-14	-18	-31	-31	-20	2	1	0	-4	-4	-10	-15	-32	-31	-28	2	0	NA	-5	-23	-7	-28	-23	-31	-29	3	0	NA	0	-1	-2	-5	-6	-7
2	3	2.057505708	1	-5	-10	-16	1	-1	-9	-16	-27	-21	0	-1	-2	-13	-12	-29	-29	-29	2	2	-3	-4	-3	-13	-26	-32	-31	-28	1	-1	NA	-10	-6	-12	-26	-33	-31	-27	2	1	NA	0	1	-1	-7	-10	-8
2	3	2.594440639	0	-9	-6	-24	0	0	-7	-18	-17	-22	1	1	-4	-9	-22	-31	-27	-29	2	5	-1	-5	-5	-17	-10	-21	-30	-28	3	1	NA	-8	-16	-4	-27	-26	-31	-27	3	1	NA	-2	-1	-2	-5	-6	-4
2	3	3.112258371	3	-2	-20	-19	6	-2	-5	-18	-29	-26	6	0	-6	-7	-16	-16	-19	-21	8	2	-1	-4	-4	-5	-12	-19	-30	-28	4	2	NA	-5	-8	-6	-25	-28	-31	-29	1	1	NA	-2	-1	-2	-15	-8	-14
2	3	3.605422374	3	-5	-18	-16	3	-2	-6	-23	-11	-22	2	1	-6	-31	-24	-31	-30	-23	2	0	-2	-7	-3	-14	-30	-32	-30	-28	2	1	NA	-4	-23	-6	-34	-29	-31	-27	4	1	NA	1	1	0	-15	-11	-5
2	3	4.108169711	-1	-16	-18	-24	1	-1	-16	-16	-22	-28	3	-1	-3	-16	-22	-31	-30	-29	2	2	-4	-3	-6	-21	-18	-32	-28	-28	2	2	NA	-16	-1	-12	-34	-24	-31	-29	3	1	NA	-2	-1	-2	-8	-4	-7
2	3	4.624535769	0	0	-6	-12	3	0	0	-19	-12	-6	3	3	-4	-5	-9	-6	-17	-13	5	2	1	-4	-4	-8	-5	-23	-18	-26	3	2	NA	-7	-15	-20	-20	-19	-28	-21	4	4	NA	-1	-2	-2	-6	-4	-15
2	3	5.049282725	-6	-2	-16	-26	1	-2	-6	-26	-19	-20	1	3	-5	-31	-31	-31	-30	-29	2	2	1	-10	-2	-16	-33	-32	-24	-20	4	2	NA	-2	-32	-15	-34	-33	-31	-29	5	1	NA	-1	-1	-3	-7	-5	-6
2	3	5.451921613	3	-1	-6	-23	-2	2	-11	-27	-29	-28	7	2	-9	-15	-18	-31	-30	-29	3	3	-1	-5	-5	-14	-22	-32	-30	-28	3	3	NA	-9	-34	-21	-34	-33	-31	-29	3	1	NA	-4	-3	-2	-14	-19	-11
2	3	5.71505898	-7	-12	-16	-26	2	0	-9	-23	-29	-18	2	1	-10	-17	-31	-31	-28	-29	3	2	-3	-8	-4	-33	-33	-32	-30	-28	3	2	NA	-2	-12	-16	-34	-33	-31	-28	2	3	NA	-2	-1	-2	-24	-5	-9
2	3	6.120452816	1	-8	-24	-26	2	1	-11	-29	-25	-28	2	-1	-6	-29	-31	-31	-26	-29	3	2	-8	-7	-7	-28	-23	-32	-30	-28	4	4	NA	-31	-34	-32	-34	-26	-31	-26	4	3	NA	-1	0	-4	-17	-14	-13
2	3	8.399883942	-17	-20	-16	-20	-1	-3	-25	-22	-29	-21	-1	1	-8	-11	-31	-31	-28	-29	3	2	-2	-9	-9	-33	-33	-32	-30	-28	3	3	NA	-18	-32	-32	-34	-33	-31	-28	2	1	NA	1	0	-3	-19	-11	-15
2	3	9.060032344	-17	-17	-26	-25	0	-7	-28	-25	-28	-28	-3	-2	-30	-31	-31	-31	-23	-28	3	1	-4	-13	-17	-33	-33	-32	-30	-27	1	4	NA	-29	-28	-34	-34	-33	-31	-28	0	-2	NA	-2	1	-16	-13	-13	-27
2	3	9.69347032	-3	-20	-25	-25	-2	-1	-28	-29	-28	-28	-4	-2	-15	-31	-31	-31	-30	-28	2	0	-6	-12	-18	-22	-15	-32	-30	-27	3	1	NA	-26	-23	-32	-34	-33	-31	-28	4	-1	NA	-8	-2	-15	-19	-10	-28
2	3	10.22229072	-9	-21	-25	-25	-3	-14	-28	-29	-22	-28	-2	-3	-21	-29	-31	-31	-30	-28	5	-1	-6	-30	-33	-33	-33	-32	-30	-27	5	2	NA	-28	-32	-32	-34	-33	-31	-28	-2	0	NA	-5	-11	-8	-23	-23	-28
2	3	10.48212329	-14	-25	-23	-25	-1	-12	-26	-29	-28	-28	-2	-5	-16	-23	-31	-31	-30	-28	0	-1	-9	-28	-31	-33	-33	-32	-30	-27	1	2	NA	-26	-31	-34	-34	-33	-31	-28	1	0	NA	-2	-14	-3	-25	-22	-18
3	4	0	5	4	2	1	5	4	2	1	0	2	2	2	0	1	0	-2	1	-3	3	3	2	-3	-2	-3	-5	-2	-3	-8	3	4	NA	0	-2	-3	-2	-7	-4	-2	3	0	NA	1	1	-2	0	-1	-4
3	4	0.09593417	5	1	0	0	3	4	2	1	-1	-1	3	4	2	1	0	-2	-4	-15	2	0	1	-10	-1	-3	-26	-9	-11	-15	2	2	NA	0	-2	-2	-2	-16	-12	-19	1	2	NA	-1	0	0	-1	1	-1
3	4	0.364389269	-3	-7	2	2	1	-3	-3	1	-1	-1	-1	0	0	-1	-3	-3	-3	1	1	0	-1	-5	-3	-2	-20	-3	-6	-9	-4	1	NA	-1	-2	-3	-3	-12	-15	-8	2	-1	NA	0	1	-3	-2	-3	-8
3	4	0.59456621	1	2	2	1	2	2	1	1	-2	0	0	2	0	-2	-2	-2	-2	-7	1	2	-1	-14	-1	-3	-14	-11	-11	-13	2	1	NA	-2	-10	-1	-2	-14	-18	-15	2	1	NA	-2	-1	-2	0	-3	-6
3	4	0.882324962	2	2	0	2	-2	-1	0	-1	-3	-1	-1	-1	0	-1	-1	-5	-3	-1	1	1	0	-5	-3	-5	-31	-15	-11	-18	2	2	NA	-1	-2	-2	-3	-16	-20	-28	0	0	NA	-2	0	-2	-2	-2	-4
3	4	1.150882801	3	1	2	3	2	-4	-2	-1	1	-1	3	2	0	-2	-2	-1	-6	-7	0	2	1	-18	-3	-3	-25	-20	-14	-18	3	4	NA	-1	-2	-2	-2	-12	-24	-18	1	0	NA	0	0	-2	-1	-2	-7
3	4	1.419309361	-2	2	0	-2	3	2	0	-1	0	-4	1	2	1	0	-2	-4	-12	-5	2	1	1	-15	-4	-7	-31	-7	-15	-14	4	3	NA	-1	-1	-4	-4	-19	-25	-26	2	2	NA	-2	0	0	-2	-3	-2
3	4	1.706992009	-4	5	2	2	3	2	2	1	1	-2	3	2	2	-2	-6	-3	-5	-15	3	3	1	-9	-4	-5	-33	-27	-17	-16	2	4	NA	-1	-2	-2	-4	-22	-18	-28	3	2	NA	-1	1	-1	0	-2	-5
3	4	1.937037671	2	-4	1	-3	5	3	0	-1	-2	-6	3	3	0	-1	0	-1	-14	-18	1	4	3	-14	-2	-7	-33	-20	-28	-17	2	2	NA	0	-2	-2	-4	-33	-24	-28	1	2	NA	0	0	-1	-1	-2	-4
3	4	2.20559551	4	-1	5	2	5	4	2	-4	0	-2	-1	2	2	1	-1	-2	-7	-5	-18	2	-1	-3	-3	-4	-25	-14	-14	-26	-30	3	NA	-1	-2	-3	-4	-22	-23	-24	-31	0	NA	-2	1	0	0	-3	-4
3	4	2.205660198	1	2	2	0	0	3	1	1	-3	2	1	3	0	-2	-5	-3	-5	1	0	3	0	-6	-2	-4	-33	-29	-18	-28	3	2	NA	-1	-2	-4	-4	-27	-31	-28	2	2	NA	0	0	-2	-1	-3	-26
3	4	2.474058219	5	2	-1	2	1	3	-3	0	-4	0	-4	2	2	0	-2	-7	-9	-15	0	1	1	-5	-3	-5	-33	-20	-17	-22	0	2	NA	0	0	-3	-4	-24	-20	-28	2	0	NA	0	0	0	-1	-2	-3
3	4	2.742538052	0	0	-2	1	0	-1	-2	-1	-2	-5	1	1	0	-7	-6	-15	-13	-7	3	1	-1	-5	-7	-6	-30	-16	-24	-22	1	0	NA	-1	-3	-5	-5	-26	-24	-28	1	0	NA	0	1	-3	-3	-5	-8
3	4	2.991834094	-1	0	-1	1	1	-1	-3	-3	-2	-4	0	0	-2	-4	-7	-6	-9	-9	1	2	0	-15	-6	-6	-33	-32	-26	-25	0	1	NA	-1	-3	-5	-6	-33	-26	-28	0	0	NA	-2	-1	-3	-2	-6	-8
3	4	3.222022451	2	0	-2	3	-1	-3	-2	-4	-2	-2	1	0	-2	-3	-7	-7	-20	-14	2	-1	-1	-5	-6	-7	-25	-25	-28	-16	1	1	NA	-3	-3	-4	-6	-33	-31	-28	-2	-1	NA	-3	-2	-4	-1	-3	-8
3	4	3.375412861	3	1	0	3	3	1	2	0	-3	-3	1	1	-2	-1	-2	-4	-11	-17	3	1	-1	-9	-7	-9	-33	-30	-22	-25	3	2	NA	-4	-3	-4	-5	-31	-28	-28	1	-1	NA	-3	-2	-2	-2	-2	-24
3	4	3.720597412	-3	-4	1	-6	-1	-1	1	0	-3	-4	0	-3	-2	-2	-4	-9	-7	-19	-1	1	0	-13	-5	-5	-33	-27	-22	-27	0	0	NA	-1	-3	-4	-6	-33	-31	-28	-1	1	NA	-2	-1	-3	-3	-1	-4
3	4	4.008287671	-2	-2	-1	-3	-1	-2	-5	-4	-5	-4	-1	0	-2	-6	-6	-10	-19	-15	0	0	-2	-20	-9	-8	-33	-32	-28	-25	-1	1	NA	-3	-4	-4	-9	-33	-28	-28	0	0	NA	-3	-1	-3	-3	-3	-8
3	4	4.334366438	2	0	-1	-5	-1	0	-3	-3	-4	-5	2	-2	-2	-3	-6	-18	-20	-20	0	0	-1	-15	-6	-9	-33	-32	-23	-21	1	2	NA	-2	-5	-6	-8	-33	-27	-28	0	-2	NA	-3	-2	-3	-3	-3	-16
3	4	4.737104262	4	2	1	-3	2	-1	2	-2	-1	-4	2	1	0	0	-13	-5	-4	-15	0	2	-1	-6	-4	-6	-33	-32	-30	-21	2	3	NA	-1	-4	-3	-4	-33	-31	-28	0	0	NA	0	0	-3	-2	-3	-13
3	4	5.101400304	1	1	-1	-2	0	1	-1	-2	-5	-5	1	-2	-5	-8	-8	-9	-22	-18	-2	2	-1	-28	-6	-6	-33	-32	-30	-12	0	1	NA	-4	-3	-4	-17	-33	-24	-28	1	-2	NA	-4	-2	-3	-2	-3	-5
3	4	5.734248478	1	0	2	-2	-1	1	-3	-1	-4	-2	-2	0	-1	-2	-3	-4	-19	-21	-1	1	-1	-21	-7	-7	-32	-32	-28	-27	-1	0	NA	-2	-3	-6	-8	-25	-28	-28	0	-1	NA	-3	-2	-3	-5	-7	-16
3	4	6.309663242	1	-2	-19	-2	3	1	-2	-5	-3	-9	-2	0	-3	-3	-5	-16	-25	-18	1	0	0	-17	-7	-21	-32	-32	-28	-21	0	0	NA	-9	-4	-5	-6	-33	-31	-28	1	-1	NA	-2	-2	-1	-2	-3	-11
3	4	7.210848554	1	1	0	-3	-3	0	-3	-4	-6	-6	-1	-2	-4	-7	-6	-8	-28	-25	-2	-2	-3	-16	-4	-16	-32	-32	-30	-25	0	1	NA	-3	-3	-5	-18	-33	-22	-28	-2	1	NA	-2	0	-1	-2	-4	-17
3	4	7.843772831	-2	-3	-6	-5	-2	-5	-1	-9	-9	-4	0	-5	-3	-2	-4	-6	-16	-25	0	1	-1	-25	-5	-14	-32	-31	-30	-27	0	-2	NA	-4	-3	-10	-19	-32	-31	-28	1	-1	NA	-3	-2	-2	-3	-4	-8
3	4	8.515190259	0	-1	-10	-5	-2	-2	-5	-7	-5	-2	-3	-2	-2	-3	-4	-7	-27	-25	0	-1	-2	-11	-14	-18	-30	-31	-30	-23	0	2	NA	-6	-4	-5	-17	-27	-31	-28	-1	1	NA	-3	-1	-2	-2	-2	-18
3	4	9.233027017	-4	-1	-2	-2	-1	-2	-4	-5	-4	-5	-2	-2	-2	-6	-8	-21	-19	-28	-2	0	-4	-30	-5	-23	-32	-31	-30	-21	0	2	NA	-4	-5	-5	-28	-32	-31	-28	0	-1	NA	-2	-1	-2	-4	-5	-24
3	4	9.821908295	-6	-7	-14	-11	-3	-8	-8	-13	-17	-14	-10	-18	-6	-6	-18	-24	-28	-28	-4	-3	-4	-30	-11	-18	-32	-31	-30	-27	-2	-1	NA	-24	-7	-9	-25	-32	-31	-28	-3	-3	NA	-3	-1	-4	-3	-3	-13
3	4	10.76166286	-2	-7	-7	-7	-2	-2	-10	-16	-9	-17	-3	-3	-3	-7	-17	-26	-23	-28	-4	-1	-2	-29	-20	-25	-32	-31	-30	-27	1	1	NA	-8	-15	-22	-33	-32	-31	-28	1	-1	NA	-4	-1	-3	-3	-6	-13
3	4	12.02737633	-3	-6	-9	-13	-8	-5	-4	-10	-15	-14	-1	-1	-3	-11	-11	-26	-29	-28	0	-1	-3	-31	-25	-16	-32	-31	-29	-27	-2	1	NA	-10	-9	-20	-33	-32	-30	-28	1	1	NA	-4	-2	-2	-5	-4	-8
3	5	0	-25	-26	-26	-26	-27	-28	-29	-29	-29	-28	-29	-30	-30	-31	-31	-31	-30	-29	1	-2	-31	-32	-33	-33	-33	-32	-30	-28	0	-2	NA	-12	0	-13	-34	-33	-13	-21	-1	-1	NA	0	-1	-1	-3	-3	-1
3	5	0.095896119	-25	-26	-26	-26	-27	-28	-29	-29	-29	-28	-4	-30	-30	-31	-31	-31	-30	-29	1	0	-31	-32	-28	-33	-33	-32	-30	-28	0	-2	NA	-6	-1	-15	-34	-33	-31	-28	-1	-3	NA	-2	-2	-2	-3	-1	-1
3	5	0.36434551	-25	-26	-26	-26	-27	-28	-29	-29	-29	-28	-8	-30	-30	-31	-31	-31	-30	-29	0	-2	-31	-32	-33	-31	-33	-32	-30	-28	0	-3	NA	-6	-5	-20	-34	-33	-31	-28	-1	-3	NA	-2	-3	-3	-3	-4	-2
3	5	0.594528158	-25	-25	-26	-26	-27	-26	-28	-29	-29	-28	-14	-30	-30	-31	-31	-31	-30	-29	1	0	-31	-32	-33	-33	-33	-32	-30	-28	0	-2	NA	-21	-1	-20	-34	-33	-31	-28	-1	-2	NA	-2	-2	-3	-2	-3	-1
3	5	0.882355403	-25	-25	-26	-26	-27	-28	-28	-29	-29	-28	-5	-30	-30	-31	-31	-31	-30	-29	1	-1	-31	-32	-31	-33	-33	-32	-30	-28	0	-1	NA	-6	-1	-18	-34	-33	-31	-28	0	-2	NA	-2	-2	-2	-2	-1	-1
3	5	1.150840944	-25	-25	-26	-26	-27	-28	-28	-27	-29	-28	-6	-30	-30	-31	-31	-31	-30	-29	1	-2	-31	-32	-33	-33	-33	-32	-30	-28	1	-2	NA	-16	2	-20	-34	-33	-31	-28	0	0	NA	0	0	-1	-1	-2	1
3	5	1.419267504	-25	-25	-26	-26	-27	-28	-28	-29	-29	-28	-22	-30	-30	-31	-31	-31	-30	-29	0	-2	-31	-32	-33	-33	-33	-32	-30	-28	0	-2	NA	-23	-2	-19	-34	-33	-31	-26	0	-1	NA	-1	-1	-1	-2	-2	0
3	5	1.706953957	-25	-25	-26	-26	-24	-28	-28	-29	-29	-28	-20	-29	-30	-31	-31	-31	-30	-29	1	0	-31	-32	-33	-33	-33	-32	-30	-28	0	-1	NA	-11	0	-24	-34	-33	-31	-28	-2	0	NA	-2	-1	-2	0	0	0
3	5	1.936995814	-25	-25	-26	-26	-27	-28	-28	-29	-29	-28	-25	-29	-30	-31	-31	-31	-28	-29	2	0	-31	-32	-33	-33	-33	-32	-30	-28	2	-2	NA	-22	0	-19	-34	-33	-31	-28	0	0	NA	-1	0	-2	-2	-3	-1
3	5	2.205557458	-25	-25	-26	-26	-14	-28	-28	-29	-29	-28	-16	-29	-30	-31	-31	-31	-30	-29	2	0	-31	-32	-33	-33	-33	-32	-30	-28	2	-1	NA	-25	0	-19	-34	-33	-31	-28	0	-2	NA	-1	-1	-3	-1	0	0
3	5	2.205620244	-25	-25	-26	-26	-27	-28	-26	-29	-29	-28	-17	-29	-30	-31	-31	-31	-30	-29	3	-1	-31	-32	-33	-33	-33	-32	-30	-28	2	-1	NA	-8	0	-16	-34	-33	-31	-28	-1	-1	NA	-1	-1	-1	-1	-1	0
3	5	2.474020167	-25	-25	-26	-26	-27	-28	-28	-29	-29	-28	-5	-29	-30	-31	-31	-31	-30	-29	0	0	-29	-32	-33	-33	-33	-32	-30	-28	-1	-1	NA	-4	0	-20	-34	-33	-31	-28	0	-2	NA	-2	-1	-2	-2	0	1
3	5	2.7425	-25	-25	-26	-25	-27	-28	-28	-29	-28	-28	-12	-29	-30	-31	-31	-31	-30	-28	1	-1	-31	-32	-33	-33	-33	-32	-30	-27	-1	-2	NA	-4	-2	-29	-34	-33	-31	-28	-1	-1	NA	-4	-2	-4	-4	-3	1
3	5	2.991796043	-25	-25	-26	-25	-27	-28	-28	-29	-28	-28	-18	-29	-30	-31	-31	-31	-30	-28	0	-2	-31	-32	-33	-33	-33	-32	-30	-27	0	-2	NA	-2	-1	-32	-34	-33	-31	-28	-2	0	NA	-2	-2	-4	-1	-4	-3
3	5	3.221980594	-25	-25	-26	-25	-27	-28	-28	-29	-28	-28	-26	-29	-30	-31	-31	-31	-30	-28	-2	-1	-31	-32	-33	-33	-33	-32	-30	-27	-1	-2	NA	-6	-3	-32	-34	-33	-29	-28	-2	-2	NA	-3	-3	-3	-4	-1	-3
3	5	3.37537481	-25	-25	-26	-25	-27	-28	-28	-29	-28	-28	-4	-29	-30	-31	-31	-31	-30	-28	-2	-2	-31	-32	-33	-28	-33	-32	-30	-27	-2	-2	NA	-4	-2	-34	-34	-33	-31	-28	-1	-2	NA	-3	-3	-4	-5	-2	-3
3	5	3.720559361	-25	-25	-25	-25	-27	-28	-28	-29	-28	-28	-5	-29	-30	-31	-31	-31	-30	-28	0	-2	-31	-32	-33	-33	-33	-32	-30	-27	1	-1	NA	-4	-1	-29	-34	-33	-31	-28	0	-2	NA	-3	-2	-3	-3	-2	-2
3	5	4.008249619	-25	-25	-25	-25	-27	-28	-28	-29	-28	-28	-21	-29	-30	-31	-31	-31	-30	-28	-3	-1	-31	-32	-33	-33	-33	-32	-30	-27	-1	-2	NA	-13	-2	-32	-34	-33	-31	-28	-2	-4	NA	-3	-1	-1	-1	-3	-1
3	5	4.334326484	-25	-25	-25	-25	-27	-28	-28	-29	-28	-28	-11	-29	-30	-31	-31	-31	-30	-28	-2	-3	-31	-32	-33	-33	-33	-32	-30	-27	-1	-3	NA	-10	-2	-34	-34	-33	-31	-28	-2	-3	NA	-2	-3	-2	-2	-4	-2
3	5	4.737064307	-25	-25	-25	-25	-27	-28	-28	-28	-28	-28	-6	-29	-30	-31	-31	-31	-30	-28	-1	-2	-31	-32	-32	-33	-33	-32	-30	-27	-1	-1	NA	-12	0	-29	-34	-33	-31	-28	-1	-3	NA	-2	-1	-1	-2	-1	-2
3	5	5.101362253	-25	-25	-25	-25	-27	-28	-28	-28	-28	-28	-5	-29	-30	-31	-31	-31	-30	-28	1	-1	-31	-32	-32	-33	-33	-32	-30	-27	-1	0	NA	-4	-1	-28	-34	-33	-31	-28	-2	0	NA	-2	-2	-3	-2	-2	0
3	5	5.734208524	-24	-25	-25	-25	-27	-28	-28	-28	-28	-27	-25	-29	-30	-31	-31	-31	-30	-28	-3	-3	-31	-32	-32	-33	-32	-32	-30	-27	-2	-3	NA	-10	-1	-23	-33	-33	-31	-28	-2	-4	NA	-4	-2	-3	-3	-4	-1
3	5	6.309621385	-24	-25	-25	-25	-27	-28	-28	-28	-28	-27	-20	-29	-30	-31	-31	-31	-30	-28	1	-1	-31	-32	-32	-33	-32	-32	-30	-27	0	-1	NA	-5	0	-34	-33	-33	-31	-28	-1	-2	NA	-1	-3	-3	-2	-1	0
3	5	7.2108086	-24	-25	-25	-25	-27	-27	-28	-28	-28	-27	-17	-29	-30	-31	-31	-31	-30	-28	-1	-1	-31	-32	-32	-33	-32	-32	-28	-27	-1	-4	NA	-6	-2	-25	-31	-33	-27	-26	-2	-3	NA	-4	-3	-4	-4	-2	-1
3	5	7.843732877	-24	-25	-25	-25	-27	-27	-28	-28	-28	-27	-12	-29	-30	-30	-31	-31	-30	-28	-2	-2	-31	-32	-32	-33	-32	-31	-30	-27	-1	-3	NA	-4	-1	-34	-33	-32	-31	-28	-1	-4	NA	-3	-2	-4	-5	-2	-2
3	5	8.515152207	-24	-25	-25	-25	-27	-27	-28	-28	-28	-27	-28	-29	-30	-30	-31	-31	-30	-28	-3	-10	-31	-32	-32	-33	-32	-31	-30	-27	-2	-5	NA	-5	-2	-34	-33	-32	-24	-24	-2	-4	NA	-2	-3	-4	-4	-1	-1
3	5	9.232983257	-24	-25	-25	-25	-27	-27	-28	-28	-28	-27	-17	-29	-30	-30	-31	-30	-30	-28	-1	-3	-31	-32	-32	-32	-32	-31	-30	-27	0	-4	NA	-18	-1	-32	-33	-32	-24	-28	1	-3	NA	-3	-2	-3	-2	-1	-1
3	5	9.821868341	-24	-25	-25	-25	-26	-27	-28	-28	-28	-27	-7	-29	-30	-30	-31	-30	-30	-28	-6	-3	-31	-32	-32	-32	-32	-31	-30	-27	-4	-5	NA	-10	-2	-25	-33	-32	-27	-28	-2	-3	NA	-2	-6	-3	-4	-3	-1
3	5	10.76162291	-24	-25	-25	-25	-26	-27	-28	-28	-28	-27	-11	-29	-30	-30	-31	-30	-29	-28	-5	-6	-31	-31	-32	-32	-32	-31	-30	-27	-4	-7	NA	-19	-3	-31	-33	-32	-31	-28	-3	-4	NA	-6	-4	-4	-5	-3	-3
3	5	12.02733447	-24	-24	-25	-25	-26	-27	-28	-28	-28	-27	-18	-27	-30	-30	-30	-30	-29	-28	-2	-4	-30	-31	-32	-32	-32	-31	-29	-27	-1	-4	NA	-10	-3	-33	-33	-32	-30	-28	-1	-4	NA	-3	-1	-4	-3	-2	-2
4	6	0	1	-6	-3	-5	-1	-1	-6	-5	-2	-4	0	-1	-3	-2	-1	-2	0	-7	-1	0	-1	-2	-2	-1	0	0	-3	-3	1	2	NA	-4	-2	-3	-2	0	0	-2	-1	-2	NA	-1	-1	-1	-35	-14	-1
4	6	0.210913242	4	-3	0	-2	2	-3	-3	0	-2	-4	0	0	-2	-4	-4	-1	-2	-4	0	-1	1	-2	-2	-2	-1	-1	-2	-2	2	0	NA	-2	0	0	-1	-1	-2	-1	1	2	NA	0	-1	-1	-17	-9	-2
4	6	0.460121766	-1	-2	-3	-1	-1	-2	-4	-1	-1	1	-2	2	-1	-2	-1	-1	-1	-5	-3	2	4	-1	2	-2	0	0	1	-1	-1	0	NA	-2	0	0	-2	-1	-2	-2	1	1	NA	0	0	-3	-32	-13	-5
4	6	0.747895738	-4	-2	0	-1	3	-3	-1	-3	-2	-4	-5	-2	-2	-2	-3	-4	-3	-3	4	-1	0	0	0	0	0	1	-1	-4	2	0	NA	-3	0	-1	1	0	-2	-5	5	0	NA	-1	-1	-1	-34	-6	-6
4	6	1.035825723	4	-3	2	1	2	-3	-2	1	0	-1	1	1	0	-2	-1	-1	-1	1	4	0	-1	-1	0	-1	-1	-2	0	1	1	4	NA	1	0	-3	-1	-1	0	1	0	0	NA	0	0	-2	-5	-5	-5
4	6	1.323651065	-4	-4	-4	-4	-3	-5	-2	-4	-5	-6	-2	-3	-2	-6	-5	-4	-3	-5	-3	-2	-3	-2	-3	-4	-1	-3	-6	-6	-3	-4	NA	-5	-2	-5	-4	-3	-8	-8	-3	-3	NA	-2	-1	-7	-34	-17	-8
4	6	1.41939688	5	0	1	3	3	-1	2	-2	-3	-1	6	0	0	-2	-2	-2	-3	-1	0	1	2	2	0	-1	0	0	1	-1	-1	0	NA	-3	2	-2	-1	-1	1	1	1	-2	NA	0	1	-3	-4	-4	-4
4	6	1.611133942	1	-1	2	4	0	1	3	1	-1	-2	0	2	4	1	-1	1	0	5	7	2	3	2	1	0	0	1	-4	2	0	4	NA	-5	-1	-1	-1	-1	-3	3	3	0	NA	0	0	-14	-8	-6	-3
4	6	1.860490868	1	1	3	3	2	1	1	0	3	1	4	-1	0	0	0	2	1	2	1	2	0	0	1	0	2	2	2	7	3	3	NA	-5	3	1	-2	1	1	2	3	3	NA	1	1	-16	-34	-2	-1
4	6	2.167473364	2	-1	1	5	6	-1	0	-1	2	0	2	0	2	0	0	1	-1	-1	-1	0	1	0	-1	1	0	0	-2	-3	0	0	NA	-2	0	-2	-1	-4	-5	0	0	1	NA	0	-1	-15	-22	-8	-9
4	6	2.454944825	-3	-1	-3	-5	-3	-3	-3	-3	-1	-3	-3	-3	-3	-3	-2	3	-1	-3	-1	-1	-3	-2	-3	-2	1	0	-6	-4	-1	-1	NA	-6	-2	-4	-2	0	-4	-3	-2	0	NA	-2	1	-6	-34	-15	-1
4	6	2.819356925	0	-2	0	-1	-4	-2	-1	0	0	-3	3	-3	-2	-2	-1	-2	-2	-4	1	1	2	0	-3	1	1	-1	-3	-1	-1	1	NA	3	-1	1	-2	-1	-3	1	-2	0	NA	2	2	-2	0	-1	1
4	6	3.126171994	-3	-2	-2	-2	7	-1	-3	-1	-2	-2	1	1	-1	-3	-3	-3	2	-1	-1	-1	-1	-2	-4	-1	0	1	-3	-7	-1	-1	NA	-21	-5	-4	-2	-3	-3	-4	-2	-3	NA	-1	2	-6	-30	-3	-1
4	6	3.644098174	-2	-2	2	-4	-2	0	-2	-3	-3	-5	1	-1	-3	-2	-1	-3	0	0	-1	0	-2	-3	-1	-1	1	-1	-3	-5	0	0	NA	-4	-3	-2	2	-2	-3	-3	-1	0	NA	-4	-1	-10	-17	-16	-4
4	6	3.970003805	-9	-4	-2	-3	0	-2	-6	-3	-2	-5	-1	2	0	-3	-5	-5	-1	-2	-1	0	4	-2	-6	-3	-4	-5	-5	-11	0	0	NA	-16	-13	-4	-6	-6	-4	-8	0	-1	NA	-1	-3	-8	-11	-10	-5
4	6	4.16180175	-1	3	-1	-4	0	0	1	-2	-5	-2	-1	2	1	-2	-3	0	-3	-1	2	1	1	-1	-2	-2	0	-1	-3	1	3	1	NA	-33	-15	-4	-4	-3	-2	-7	0	-1	NA	3	0	-4	-5	-8	-7
4	6	4.545334855	-5	-5	-3	-10	-2	-3	-5	-3	-5	-7	-3	-2	-2	-6	-4	-4	-5	-6	0	-2	0	-5	-9	-5	-5	-5	-4	-10	-1	0	NA	-5	-32	-6	-8	-5	-5	-23	-1	-1	NA	2	-1	-27	-34	-21	-16
4	6	4.928900304	-4	-3	0	-3	-1	-6	-5	-4	-4	-9	-5	-2	-4	-2	-3	-4	-4	-7	-2	-1	1	-6	-8	-4	-5	-2	-5	-14	0	-1	NA	-18	-25	-5	-3	-4	-7	-12	-1	0	NA	-2	-2	-24	-34	-21	-8
4	6	5.331756088	-1	-3	-7	-4	-2	-3	-8	-4	-1	-6	-3	-2	-3	-3	-1	0	-4	-1	-3	0	2	-4	-1	-2	-7	-2	-4	-8	2	1	NA	-18	-11	-4	-3	-4	-8	-6	0	0	NA	-3	-3	-4	-34	-20	-10
4	6	5.772802511	-3	-3	-4	-14	-3	-3	0	-3	-5	-3	1	0	-2	-4	-4	-4	-6	-5	2	1	0	-5	-5	-6	-4	-4	-2	-4	-1	1	NA	-12	-6	-2	-15	-5	-6	-7	0	0	NA	-4	-1	-2	-7	-6	-2
4	6	6.137134703	-3	-5	-1	-7	-3	-4	-3	-4	-4	-3	-3	-2	-2	-4	-4	-5	-4	-10	-1	-2	-2	-4	-15	-4	-6	-3	-3	-5	5	2	NA	-33	-28	-10	-16	-6	-3	0	-1	3	NA	-3	-1	-4	-34	-23	-7
4	6	6.807844368	-8	-12	-11	-8	-6	-5	-9	-7	-8	-12	-6	-3	-3	-6	-6	-6	-16	-11	-5	-2	-3	-13	-18	-20	-8	-2	-7	-12	-2	0	NA	-33	-29	-10	-14	-10	-4	-10	-1	-1	NA	-4	-2	-20	-27	-29	-21
4	6	7.383436073	-13	-11	-12	-14	-12	-13	-14	-9	-12	-12	-7	-5	-6	-9	-11	-9	-6	-8	-6	-4	-4	-13	-33	-33	-8	-7	-7	-9	-4	-4	NA	-33	-34	-15	-15	-6	-8	-11	-3	-2	NA	-1	-3	-23	-34	-21	-28
4	6	8.057791096	-5	-11	-5	-20	-6	-5	-6	-5	-6	-6	-4	0	-4	-4	-5	-6	-6	-7	-2	-2	-4	-6	-15	-25	-6	-4	-4	-4	-2	-3	NA	-27	-34	-24	-20	-15	-6	-19	-2	-3	NA	-7	-3	-6	-16	-16	-15
4	6	10.93405632	NA	NA	NA	NA	NA	-8	-4	-10	-7	NA	NA	0	1	-6	-8	-7	-10	NA	NA	0	-2	-9	-33	-16	-6	-4	-12	NA	NA	-2	NA	-33	-34	-22	-23	-13	-14	-13	NA	2	NA	-3	-2	-17	-20	-15	-17
4	6	11.6051446	NA	NA	NA	NA	NA	-2	-6	-4	-2	NA	NA	-3	-3	-4	-5	-6	-9	NA	NA	-2	1	-13	-33	-22	-7	-5	-5	NA	NA	3	NA	-33	-34	-32	-34	-4	-8	-12	NA	2	NA	-2	0	-13	-34	-20	-9
4	6	12.08477359	NA	NA	NA	NA	NA	-5	-5	-5	-5	NA	NA	-5	-3	-7	-7	-2	-6	NA	NA	-3	-2	-13	-20	-27	-13	-5	-9	NA	NA	-2	NA	-33	-28	-34	-34	-7	-10	-10	NA	-3	NA	-6	-2	-12	-12	-17	-16
4	7	0	1	0	3	2	-1	-4	-5	1	1	0	-1	-1	-2	-2	-1	-1	-2	-4	-3	-2	-3	-1	-3	-2	0	0	0	1	1	0	NA	-1	1	2	-1	0	0	2	-1	0	NA	-1	2	2	0	-1	-1
4	7	0.460119863	-2	0	-1	-1	-3	-3	-4	-1	-1	-1	-3	-4	-1	-4	-2	-1	-2	-1	-4	-3	-3	-2	-4	-2	0	-1	-1	-1	-2	-1	NA	-3	-1	0	-1	-1	-2	-8	-3	-3	NA	-3	-1	0	-2	-2	-1
4	7	0.747893836	-5	-7	0	-3	-9	-6	-7	-4	-3	-4	-6	-7	-6	-6	-5	-4	-4	-2	-6	-6	-6	-6	-5	-5	-5	-3	-5	-4	-8	-6	NA	-5	-3	0	-5	-4	-5	-2	-5	-3	NA	-7	-3	-2	-1	-4	-2
4	7	1.035785769	-1	3	3	4	-1	-2	-2	1	-1	1	-5	-1	1	-1	-2	0	-1	3	-3	-1	1	0	-1	0	-4	-1	-1	1	-2	2	NA	-2	-1	1	-1	-2	-1	-1	0	1	NA	-1	1	1	1	0	1
4	7	1.323649163	-2	-1	0	-2	-5	-6	-5	-4	-3	1	-7	-3	-5	-6	-3	-4	-1	-1	-5	-3	-5	-4	-7	-6	-3	-2	-3	4	-6	-6	NA	-4	-1	-3	-3	-4	-4	-5	-6	-5	NA	-3	-3	0	-3	-5	-3
4	7	1.611133942	1	-1	2	2	1	-2	-2	-1	2	2	2	-1	2	0	0	0	2	2	0	2	1	1	0	0	1	2	2	2	-3	4	NA	2	1	3	3	3	1	4	3	2	NA	5	3	4	2	2	1
4	7	1.860487062	2	1	3	4	-2	-1	4	3	2	3	-2	-3	-1	1	2	-1	0	6	-1	-1	-1	0	0	1	0	0	2	1	-1	1	NA	3	1	1	2	0	0	1	0	-1	NA	0	4	2	0	2	1
4	7	2.167473364	0	1	2	3	-2	-2	-3	2	1	1	-2	-1	-1	0	1	1	1	0	-4	-1	0	0	0	1	1	1	-1	3	-3	4	NA	0	0	0	0	0	0	1	1	0	NA	-1	2	2	1	2	3
4	7	2.45494102	-2	0	2	0	-4	-3	-5	0	0	-4	-3	-3	-3	-1	-1	1	0	-2	-1	-2	-3	-2	-3	0	-1	-3	-4	-1	-4	-3	NA	-2	-2	0	-1	-3	-1	-6	-3	-1	NA	-2	0	0	0	-1	-1
4	7	3.126170091	-4	-1	1	0	-2	-4	-3	-1	-1	1	-2	-5	-3	-3	-2	-1	-1	0	1	2	-2	-3	-3	-1	0	-2	-3	1	-5	-2	NA	0	-2	1	0	1	-4	-1	-3	-3	NA	-1	2	1	2	-1	-1
4	7	3.644098174	-3	-1	-1	0	-5	-3	-1	0	-1	1	-4	-4	-5	-3	-2	-5	-2	-2	-5	-2	-5	-7	-4	-2	-3	-3	-1	-2	-4	0	NA	-2	-1	-1	-2	-2	-3	-2	-3	0	NA	-2	0	-2	-1	0	-1
4	7	3.970005708	0	0	5	2	-4	-2	-4	0	-1	0	-1	-2	-2	-2	0	0	-1	-1	-4	-1	-3	-1	-2	0	0	-3	-2	-2	-1	0	NA	-2	-2	-1	-1	-2	-1	0	-1	0	NA	-3	-1	0	-1	-1	-1
4	7	4.16180175	0	0	2	4	-2	-3	-2	1	2	2	-2	-3	-2	-2	0	0	0	1	-3	0	-2	-2	-2	-1	2	-1	-1	-3	-2	-2	NA	-3	-1	-1	0	-1	-1	-2	-1	0	NA	-2	1	2	2	0	0
4	7	4.545334855	3	-2	-2	-1	-2	-4	0	0	0	4	-3	-2	-3	-4	-3	2	3	-1	-5	-3	0	-3	-2	0	-1	0	0	-2	-3	0	NA	-3	0	1	-1	-2	-1	-2	-1	0	NA	-3	0	3	1	0	0
4	7	4.928906012	-4	1	6	1	0	-3	-1	1	1	0	-3	2	2	0	-1	2	2	0	-3	-1	0	0	-2	-1	2	-1	-1	3	-1	0	NA	-2	0	2	2	-1	0	-1	0	0	NA	2	0	0	1	-2	-2
4	7	5.331757991	1	-1	-1	-1	-3	-3	-4	-1	-2	-3	-3	0	-2	-3	-2	-1	0	0	-4	0	-2	-4	-4	-4	-1	1	-2	-3	-1	-2	NA	-4	-3	-3	-2	-2	-3	-4	-2	0	NA	-3	-2	-2	-1	-1	-1
4	7	5.772802511	-6	-2	2	3	-2	-1	-1	0	0	3	-6	-2	0	-2	0	0	1	0	-1	-2	-1	-3	-2	0	0	-2	-3	-2	-1	2	NA	-2	-2	0	-1	-3	-2	-1	-1	0	NA	-1	1	-1	-1	-2	-2
4	7	6.137134703	-9	2	0	1	-2	-4	-3	1	1	-3	-5	-3	-4	-4	-2	0	0	0	-4	-4	-5	-6	-7	-4	-2	-2	-3	-3	-3	-3	NA	-5	-4	-3	-3	-3	-5	-3	-2	-3	NA	-4	-2	0	-2	-3	-4
4	7	6.807844368	-2	-1	2	-1	-2	-2	-2	-1	0	-4	-4	-3	0	-1	-2	0	-2	0	-3	-3	-2	-2	-3	0	-1	-3	-1	-2	-1	-2	NA	-5	-2	-2	-2	-3	-3	0	-2	-2	NA	-2	0	1	1	-1	-1
4	7	7.383439878	-6	-2	2	-1	-5	-6	-5	-2	-2	-6	-4	-3	-4	-6	-5	-4	-3	-5	-4	-5	-4	-4	-4	-4	-1	-4	-5	-13	-2	-1	NA	-5	-3	-2	-1	-3	-3	-5	0	-1	NA	-5	-2	-2	-1	-3	-3
4	7	8.057754947	-9	-5	2	-2	-1	-2	-3	2	2	-2	-2	1	-2	0	1	-1	1	-3	-5	-3	-3	-3	-1	-3	0	1	0	-5	-2	-1	NA	-1	-1	-1	0	0	1	-1	-1	-2	NA	-1	0	1	0	0	1
4	7	10.93405251	NA	NA	NA	NA	NA	-5	-3	-1	0	NA	NA	-1	-1	-1	-2	-3	0	NA	NA	-3	-1	-2	-3	-2	-3	-3	-4	NA	NA	0	NA	-2	0	-2	-3	-3	-3	-3	NA	1	NA	-2	1	1	1	-1	0
4	7	11.60510845	NA	NA	NA	NA	NA	-4	-3	3	-2	NA	NA	0	-1	-2	-1	0	-1	NA	NA	1	-2	-1	-1	-1	-1	-2	-7	NA	NA	-1	NA	-2	0	0	-3	-2	-2	-4	NA	-3	NA	-4	0	0	2	2	1
4	7	12.08477359	NA	NA	NA	NA	NA	-3	-6	-2	-2	NA	NA	-4	-3	-4	-3	-3	0	NA	NA	-4	-4	-4	-7	-5	-4	-5	-9	NA	NA	-2	NA	-6	-5	-6	-6	-3	-5	-6	NA	-5	NA	-5	-3	-1	-3	-4	-4
5	8	0	-8	-15	-19	-9	-2	-3	-4	-10	-25	-4	-3	-3	-3	-3	-4	-5	-6	-8	-2	-2	-3	-4	-5	-4	-8	-6	-9	-4	-2	-1	NA	-4	-2	-4	-5	-6	-8	-4	0	-2	NA	-3	-2	-3	-5	-13	-16
5	8	0.402781583	-8	-16	-12	-14	0	-4	-5	-6	-10	-7	-3	-3	-5	-1	-5	-4	-4	-8	-2	-4	-2	-5	-2	-3	-6	-6	-6	-10	1	1	NA	0	0	-2	-4	-4	-4	-16	-1	0	NA	-1	-2	-7	-6	-6	-32
5	8	0.920437595	-5	-11	-3	0	0	1	-5	0	-3	-9	2	-1	-2	-3	-1	-5	-5	-3	1	-2	-2	-5	-2	-3	-5	-4	-4	-2	-2	-4	NA	-2	0	-1	-2	-3	-5	-6	-4	1	NA	-3	-2	-6	-6	-7	-11
5	8	1.419113394	-12	-22	-4	-28	-13	-3	-4	-3	-7	-8	-7	-6	-5	-1	-3	-5	-6	-16	-4	-3	-6	-4	-3	-2	-3	-4	-5	-11	-4	-2	NA	-4	-3	-1	-5	-5	-6	-7	-3	0	NA	-1	-1	-3	-4	-6	-32
5	8	1.898614916	-6	-11	-11	-28	-9	-2	-4	-10	-6	-6	-7	-3	-5	-5	-3	-3	-8	-6	-3	-4	-5	-4	-3	-3	-5	-4	-6	-9	-8	-3	NA	-1	0	-1	-3	-5	-9	-7	-2	0	NA	-1	0	-1	-5	-20	-26
5	8	2.473864155	-7	-10	-7	-5	0	-3	0	-1	-3	-5	1	1	-2	-3	-4	-4	-3	-2	-3	-1	-3	0	-1	-2	-3	-4	-7	-5	-1	0	NA	-2	-1	0	-1	-1	-7	-6	1	-3	NA	-1	0	-2	-2	-15	-32
5	8	3.01049277	2	-2	-8	-16	-2	-1	-6	-4	-5	-10	0	-3	-2	-2	-4	-2	-6	-7	-1	-2	-4	-2	-2	-3	-5	-6	-5	-10	-3	-2	NA	-2	-2	-2	-4	-6	-13	-9	-2	-2	NA	-2	-1	-1	-4	-11	-12
5	8	3.470488965	-16	-27	-5	-9	-4	-2	-1	-1	-2	-7	-8	-2	0	-1	-5	-4	-3	-7	-2	-1	0	0	0	-1	-3	-4	-4	-29	-1	0	NA	-2	-1	1	-2	-4	-4	-8	-4	-2	NA	-1	-1	0	-11	-18	-20
5	8	3.969316971	-16	-19	-21	-10	0	-7	-9	-4	-3	-6	-1	-2	-3	-3	-4	-4	-7	-11	-3	-3	-5	-3	-1	-1	-4	-6	-7	-12	-5	-2	NA	-3	0	-1	-3	-4	-17	-7	-8	-4	NA	-1	0	-1	-4	-12	-17
5	8	4.678898402	-6	-27	-27	-11	-4	-2	-5	-11	-14	-11	-5	-4	-5	-7	-5	-10	-10	-12	-4	-2	-4	-5	-4	-4	-6	-8	-7	-22	-4	-3	NA	-5	-4	-3	-5	-8	-13	-20	-1	-2	NA	-3	-3	-6	-7	-16	-32
5	8	5.158321918	0	-8	-8	-8	-2	-3	-4	-4	-15	-2	1	-2	0	-1	-3	-3	-6	-4	-1	-1	0	-2	-1	-1	-3	-6	-5	-5	1	2	NA	-1	1	-2	-3	-6	-7	-13	0	1	NA	-2	0	0	-5	-9	-11
5	8	5.733656773	-11	-10	-7	-11	-1	-7	-6	-9	-13	-6	-3	-3	-6	-4	-4	-6	-6	-16	-4	-4	-2	-4	-2	-2	-6	-4	-9	-12	-3	-2	NA	-3	-1	-3	-4	-6	-7	-7	-2	0	NA	-1	1	-4	-10	-18	-28
5	8	6.27070586	-8	-10	-16	-17	-2	-3	-1	-9	-9	-13	-7	-2	0	-1	-4	-2	-8	-15	-5	-2	-1	-4	-1	-1	-4	-5	-12	-21	-1	-1	NA	-1	-1	-2	-3	-5	-8	-9	-1	-2	NA	-2	0	-1	-6	-13	-23
5	8	6.80761035	2	-12	-5	-1	0	-2	-1	1	-4	-4	-2	-2	-3	0	-2	-3	-4	-9	-2	-2	-2	0	0	-4	-1	-3	-5	-12	-2	1	NA	0	0	-1	-2	-6	-7	-15	0	1	NA	0	2	-1	-5	-8	-12
5	8	7.306219559	-4	-2	-2	-8	0	0	-1	-5	-7	-3	1	-2	0	0	-4	-5	-5	-6	2	-1	0	-2	0	0	-2	-7	-6	-12	0	1	NA	0	0	-2	-3	-3	-8	-8	-3	-2	NA	0	2	0	-6	-4	-9
5	8	7.824145738	-1	-6	-12	-13	-3	-3	-5	-10	-7	-12	-2	-3	-6	-10	-6	-5	-9	-16	-1	-1	-3	-5	-5	-2	-4	-6	-19	-27	-1	-3	NA	-4	-2	-5	-7	-6	-10	-12	-4	-4	NA	-3	-2	-4	-8	-7	-19
5	9	0	-11	-27	-28	-18	-3	-18	-6	-25	-25	-28	-3	-4	-3	-7	-6	-11	-28	-30	-1	-2	-4	-4	-2	-2	-11	-33	-32	-29	-3	-4	NA	-29	-2	-4	-28	-32	-32	-30	-4	-4	NA	-3	-2	-5	-10	-34	-32
5	9	0.402785388	-15	-25	-28	-16	-8	-14	-5	-13	-16	-26	-1	-1	-17	-7	-8	-4	-23	-30	-1	-3	-4	-1	-5	-6	-6	-29	-32	-29	0	-2	NA	-34	-1	-3	-6	-28	-32	-30	-3	-5	NA	-3	0	-4	-7	-34	-30
5	9	0.9204414	-7	-16	-22	-28	-5	-13	-18	-27	-23	-23	-2	-3	-2	-9	-11	-13	-16	-30	1	-2	-2	-2	-4	-3	-16	-33	-31	-29	-1	-1	NA	-29	-3	-6	-30	-32	-32	-30	-1	-3	NA	-10	-3	-4	-12	-34	-32
5	9	1.419117199	-9	-22	-11	-14	-7	-15	-10	2	-19	-18	-4	-2	-8	-12	-19	-13	-15	-25	-5	-2	-2	-4	-4	-3	-10	-20	-31	-29	0	-3	NA	-16	-2	-9	-18	-34	-32	-30	0	-5	NA	-2	-5	-3	-14	-34	-32
5	9	1.898609209	-19	-19	-20	-28	-4	-9	-10	-22	-24	-30	-3	-3	-3	-7	-9	-8	-18	-28	-3	-3	-4	-2	-4	-13	-13	-18	-31	-29	0	-2	NA	-9	-4	-15	-22	-34	-32	-30	-4	-5	NA	-3	-1	-2	-9	-34	-32
5	9	2.473864155	-5	-4	-1	-6	-2	-5	-6	-19	-5	-11	-2	-1	-4	-5	-18	-18	-19	-30	1	-3	-4	-1	-2	-4	-10	-16	-31	-29	0	-1	NA	-5	-2	-5	-14	-32	-32	-30	-3	1	NA	-3	-1	-3	-17	-34	-32
5	9	3.01049277	-8	-23	-27	-18	-4	-5	-5	-15	-23	-27	-3	-2	-3	-3	-6	-7	-15	-30	-6	-4	-3	-2	-5	-6	-9	-28	-31	-29	-2	-1	NA	-16	-3	-5	-35	-34	-32	-30	-2	-5	NA	-2	-5	-5	-22	-34	-32
5	9	3.47049277	-18	-10	-13	-28	-5	-12	-17	-21	-21	-30	-3	-2	-4	-4	-5	-6	-18	-30	-2	-2	-5	-2	-3	-4	-7	-18	-31	-29	0	-1	NA	-20	-2	-4	-9	-34	-30	-30	-2	-1	NA	-2	-2	-5	-21	-34	-32
5	9	3.969315068	-11	-12	-25	-25	-11	-16	-7	-16	-21	-22	2	-3	-5	-8	-14	-14	-21	-30	-3	-1	-2	-2	-3	-3	-14	-33	-31	-29	1	-1	NA	-8	-5	-5	-18	-34	-32	-30	-7	-6	NA	-3	-2	-5	-21	-34	-32
5	9	4.678886986	-14	-25	-23	-27	-10	-8	-30	-25	-27	-29	-6	-5	-5	-5	-17	-18	-29	-30	-4	-4	-7	-1	-3	-9	-16	-27	-31	-29	-7	-4	NA	-15	-8	-15	-25	-34	-32	-30	-5	-3	NA	-2	-4	-5	-16	-34	-32
5	9	5.158314307	-5	-19	-21	-19	-2	-13	-13	-20	-16	-29	-1	-3	-2	-5	-7	-8	-21	-23	-1	-1	-3	-2	-3	-2	-9	-14	-31	-29	-2	0	NA	-13	-3	-5	-11	-21	-25	-30	-3	-3	NA	-2	0	-2	-10	-34	-32
5	9	5.733652968	-3	-9	-12	-19	-1	-4	-16	-11	-17	-25	-2	-3	-4	-2	-13	-8	-23	-30	0	-2	-4	-1	-6	-6	-26	-22	-29	-29	-1	-1	NA	-16	-10	-6	-21	-34	-32	-30	-6	-4	NA	-2	-1	-4	-14	-34	-30
5	9	6.270703957	-1	-17	-20	-11	-1	-2	-2	-7	-19	-29	-2	-3	-2	-2	-6	-3	-10	-30	-1	0	-1	-1	-2	-3	-10	-12	-31	-29	1	2	NA	-13	-15	-3	-19	-34	-32	-30	-1	-1	NA	-1	1	-2	-6	-34	-30
5	9	6.807612253	-4	-6	-10	-20	0	-2	-1	-9	-7	-15	5	0	-2	1	-3	-9	-22	-14	-2	-2	-1	0	-2	-4	-7	-11	-25	-29	1	1	NA	-8	-19	-4	-14	-34	-26	-30	-1	0	NA	-1	0	-1	-22	-34	-32
5	9	7.306215753	3	-6	-15	-6	-2	-3	-1	-8	-11	-14	1	1	-2	-4	-2	-6	-12	-23	2	-1	-2	-1	0	-3	-14	-18	-31	-29	1	2	NA	-5	0	-4	-25	-24	-32	-29	-2	0	NA	1	0	-1	-6	-34	-32
5	9	7.824145738	-11	-19	-10	-21	-7	-14	-2	-17	-30	-29	-4	-5	-3	-6	-10	-5	-20	-28	0	-3	-6	-5	-4	-6	-10	-23	-31	-29	-1	0	NA	-6	-17	-8	-16	-34	-25	-29	-2	-6	NA	-6	-1	-4	-16	-34	-32
6	10	0	0	0	0	-1	0	0	1	0	-1	0	0	0	0	-1	-3	-1	0	-2	-1	-3	-3	-4	-4	-1	-1	-1	-2	-2	-2	-4	NA	-2	-2	-2	-3	-2	-2	0	-3	-5	NA	-4	-2	-2	-1	-2	-3
6	10	0.191643836	1	4	1	1	0	2	2	1	1	1	-3	-2	-1	0	-2	-1	-1	0	-1	-2	-5	-5	-3	-2	-4	-3	-2	1	1	-4	NA	-5	-3	-3	-3	-2	-1	-1	-3	-4	NA	-4	-3	-3	-3	-2	-3
6	10	0.460156012	0	1	2	-1	-2	-3	-1	2	3	-2	-2	-1	-2	0	0	-2	-1	-4	0	-3	-2	-3	-1	-2	-1	-1	-2	-3	0	-4	NA	-3	-3	-2	-1	0	-3	-1	-1	-4	NA	-3	-5	-2	-1	0	-1
6	10	0.690384323	1	1	2	2	-2	0	1	2	-3	-4	1	-1	0	-2	-2	-1	-1	-4	0	-1	-1	-3	-2	-3	-1	-1	-1	-1	-1	-1	NA	-2	-4	-2	-2	-2	-3	-2	-2	-4	NA	-1	-1	0	-2	-2	-1
6	10	0.958871766	-1	1	-1	2	-2	2	0	-2	0	-1	-5	-1	0	-2	-1	-2	-1	0	0	-2	-4	-5	-3	0	0	-2	-2	-3	0	-4	NA	-2	-2	-4	-2	-2	-1	-1	0	-4	NA	-2	-2	-3	-2	0	-2
6	10	1.208177321	3	3	4	3	2	3	0	-1	0	1	3	1	2	2	1	-1	1	0	0	-1	0	-2	0	0	2	-1	0	1	2	-2	NA	-2	1	-1	-1	-1	-1	1	0	-4	NA	1	0	-1	1	-1	1
6	10	1.438365677	2	3	0	-1	0	2	0	-1	1	-3	2	1	2	-3	-2	-1	-1	-2	-1	1	-3	-1	-2	1	-1	-1	0	1	-18	-3	NA	0	-1	1	-1	0	1	2	-6	-2	NA	-1	1	0	-1	-1	-1
6	10	1.70710997	-9	-12	1	-5	-3	-3	-5	-1	0	-4	0	-2	-4	-5	-5	-2	-5	-12	0	-1	-1	-2	-2	-5	-3	-4	-3	2	-1	-1	NA	-2	0	-4	-3	-5	-7	3	0	-4	NA	-2	-1	-2	0	0	-2
6	10	1.937149924	1	3	4	5	2	1	-1	1	2	3	1	3	2	0	4	2	4	0	1	0	0	0	0	0	0	0	0	2	2	-2	NA	0	2	1	-1	0	-2	-1	2	0	NA	-3	0	0	-2	0	-1
6	10	2.167277397	4	4	2	2	3	2	2	3	1	-1	4	1	5	1	1	3	1	-1	2	1	0	1	-1	1	2	1	3	-1	2	3	NA	-2	1	1	-2	1	0	-1	2	2	NA	-1	-1	-2	-1	-3	0
6	10	2.435751522	8	2	4	4	9	-3	2	1	1	-4	3	1	-1	-3	1	-1	-1	-2	3	2	0	0	-1	0	-1	0	-1	3	1	2	NA	0	-1	-2	-2	-2	-2	0	1	-2	NA	-2	-3	-3	-3	-2	0
6	10	2.685123668	2	2	4	5	4	2	3	2	2	4	2	3	2	1	4	2	2	2	1	1	1	1	0	0	0	4	0	2	2	1	NA	-1	1	1	1	1	0	3	0	-2	NA	0	-1	-1	3	0	2
6	10	3.011137747	0	0	-1	2	-2	-1	-1	1	3	-1	-2	-2	-1	-3	-2	0	-1	-4	-1	1	-2	-4	-3	-3	-2	-2	-1	-1	1	-2	NA	-5	-4	-4	-5	-4	-3	-2	-2	-2	NA	-4	-3	-3	-4	-4	-3
6	10	3.318007991	-2	-2	-10	-7	0	-1	-4	-4	-7	-2	-4	-2	-1	-3	-4	-4	-4	0	-2	-2	-3	-3	-1	-3	-1	-4	-3	-5	0	-3	NA	-3	-2	-5	-5	-4	-6	-6	0	1	NA	-4	-4	-4	-3	-3	-3
6	10	3.682465753	-3	-5	-8	-3	-5	-3	-4	-5	0	-4	-1	-3	-1	-3	-3	2	-2	0	-2	-3	-2	-3	-3	-3	-2	-2	-3	0	-2	-5	NA	-3	-3	-2	-3	-4	-5	-1	-1	-3	NA	-3	-5	-3	-3	-3	-4
6	10	4.008390411	0	1	0	0	-2	0	1	1	-1	-1	-1	-1	-1	-1	0	0	-1	-3	-1	-2	-3	-1	-2	0	-1	-2	-1	-2	-1	-2	NA	-2	-1	-1	-2	-3	-3	-3	-2	-3	NA	-4	-2	-2	-3	-5	-4
6	10	4.507111872	-1	3	-2	0	1	2	0	-3	0	-3	3	0	0	-3	0	1	-1	-3	-3	1	-3	-2	0	0	-1	1	-1	0	1	-1	NA	-1	-1	1	-1	-1	-2	-1	-1	-3	NA	-2	-2	0	-2	-1	-1
6	10	5.082364916	1	0	-1	0	0	-1	-3	-1	2	-1	-2	-2	-4	-3	-2	-2	-2	-3	-2	-5	-5	-4	-2	-3	-4	-4	-4	-4	-4	-6	NA	-5	-2	-1	-3	-3	-4	-3	-6	-3	NA	-6	-5	-4	-3	-4	-4
6	10	5.792100457	-2	-6	-2	-1	0	-5	0	-2	-1	-3	-4	-3	-2	-1	1	0	1	0	-1	-5	-3	-2	-1	0	0	1	1	-1	-5	-5	NA	-1	-1	1	2	0	-2	-1	0	-2	NA	-2	-2	-2	-1	-3	1
6	10	6.137304033	4	4	2	0	3	-1	1	0	3	-2	2	3	2	2	1	2	2	1	0	1	1	0	0	-3	0	1	-2	-1	4	3	NA	0	0	-1	-2	3	1	-1	3	0	NA	-1	1	1	1	0	1
6	10	6.578266743	0	-6	-2	0	-10	-4	-8	-10	-6	-15	0	-8	-4	-6	-7	-5	-6	-14	0	-4	-5	-4	-5	-4	-2	-3	-6	-5	0	-2	NA	-2	-6	-3	-5	-5	-3	-7	-7	-4	NA	-4	-7	-3	-4	-5	-4
6	10	7.441318493	-7	-22	-20	-17	-23	-8	-15	-4	-5	-8	-8	-10	-7	-4	-8	-1	-3	-5	-1	-5	-6	-5	-4	-3	-1	-3	-4	-8	-2	-3	NA	-3	-3	-5	-6	-5	-6	-5	-2	-2	NA	-3	-5	-3	-3	-2	-3
6	10	7.939469178	-1	-1	-6	-3	2	1	1	1	0	-1	0	0	-2	-4	-1	-1	-1	0	3	1	0	-1	-1	-3	-1	-1	-2	-3	2	-4	NA	-1	0	0	-4	-5	-2	0	-2	-3	NA	-3	-1	-1	-3	-2	-2
6	10	8.65233828	-7	-8	-3	3	1	-4	-2	0	-1	-2	0	-1	-2	-2	-3	-1	-4	-4	2	-2	-2	-2	-5	-3	0	-2	1	0	-1	-3	NA	-3	-3	-1	-3	-4	-1	-1	-2	-3	NA	-2	-1	-3	-3	-3	-2
6	10	9.150989346	-4	-3	-6	-5	-1	0	-13	-1	-3	-4	-3	-1	-2	-2	-4	-1	0	-5	0	-2	0	-1	-2	-4	-2	-2	-2	-12	1	2	NA	-2	-3	0	-4	-7	-4	-6	-2	-2	NA	-1	-2	0	-2	-1	-1
6	10	9.802671233	-4	-1	0	-6	-3	0	-2	-2	-4	-7	0	-2	1	-3	-4	0	-2	-5	1	-2	-3	-3	-3	-3	-2	-3	-5	-4	0	-4	NA	-3	-3	-3	-3	-5	-3	-3	-2	-3	NA	-4	-3	-4	-4	-4	-1
6	10	10.81886796	6	5	2	2	4	-2	2	1	2	-2	6	0	1	-1	1	0	-1	2	1	1	1	-1	-1	-1	-2	-2	-2	1	1	-2	NA	-1	-1	0	-2	-4	-3	-1	-1	-1	NA	1	-1	0	-2	-4	-1
6	10	11.31760274	NA	NA	NA	NA	NA	0	2	-1	-1	NA	NA	0	0	0	-2	-2	-2	NA	NA	-1	-1	1	0	-2	-1	-2	-5	NA	NA	-2	NA	-2	1	0	-2	-4	-4	-2	NA	0	NA	-2	0	1	-3	-3	-3
6	10	12.0272089	NA	NA	NA	NA	NA	1	0	1	-3	NA	NA	1	0	0	1	1	-3	NA	NA	-1	0	-3	-2	-1	-3	-2	-10	NA	NA	-5	NA	0	-1	-1	-3	-3	-5	-3	NA	-3	NA	-2	-2	-2	-2	-4	-4
6	11	0	4	1	2	-4	0	3	3	-4	-2	-1	-2	-1	5	-1	-1	-1	-1	-4	0	-1	0	0	-2	-3	-2	-1	-3	0	0	-2	NA	-3	-2	-2	-4	-3	-4	-3	0	-4	NA	-2	-2	-2	-2	-1	-1
6	11	0.690386225	1	3	3	2	2	1	2	2	-1	1	-2	-1	0	-3	-2	-2	-2	-2	0	-3	-2	-2	-1	-1	-2	-1	-2	1	0	-3	NA	-2	-1	-2	-2	-2	-1	-3	0	-3	NA	-3	-3	-2	-2	-3	-1
6	11	1.208179224	3	3	1	0	5	1	4	-1	-1	1	-2	-1	-1	-1	-3	-1	0	-4	-2	-1	-1	-2	-3	-2	-2	-1	-2	1	-2	-3	NA	-1	-2	-3	-4	-1	-2	-1	0	-3	NA	-2	-2	-3	-1	-1	-1
6	11	1.438365677	2	1	3	5	2	3	2	1	2	1	0	1	1	1	1	-1	-1	1	1	-1	-2	-2	-2	-2	-2	-1	1	-2	1	-1	NA	-2	0	-2	-4	-2	1	-1	0	-2	NA	-2	-2	-3	-3	-2	0
6	11	1.707108067	2	-1	2	2	-5	1	2	2	2	-1	3	0	1	1	0	0	1	-3	-1	1	1	-1	-1	-1	0	1	1	3	2	1	NA	1	2	-1	-1	-1	-1	2	-3	-3	NA	0	1	0	0	1	1
6	11	1.937151826	3	4	3	2	2	2	0	-2	0	2	-1	0	0	-1	-1	-1	1	0	0	0	2	0	0	-2	-1	-1	-3	-1	-1	-2	NA	-1	-1	-3	-4	0	0	0	1	-3	NA	-2	-2	-3	-1	-1	-1
6	11	2.167281202	3	3	5	5	4	1	1	2	3	3	2	3	3	2	1	3	2	-4	2	0	2	1	1	1	2	1	2	2	5	-1	NA	3	1	4	1	2	1	3	3	1	NA	1	3	2	1	1	3
6	11	2.435747717	1	4	4	2	0	1	1	2	0	2	0	0	1	-1	0	-1	0	-1	0	-1	0	-2	-1	-1	-3	-2	0	-6	-1	-2	NA	-1	-1	1	-4	-2	-2	-1	-2	-2	NA	-1	-1	-2	-2	0	-2
6	11	2.685125571	2	1	0	3	3	2	2	2	2	-1	1	1	1	-2	0	0	1	-3	0	1	-2	-2	0	-1	0	-1	0	-1	-1	0	NA	0	0	-2	-1	-1	-1	0	0	1	NA	-3	-3	-2	-2	-1	-2
6	11	3.011141553	3	2	2	2	1	2	1	0	0	-1	0	-2	-5	-1	-1	-2	-1	0	0	-2	-4	-4	-3	-3	-4	-1	-2	-4	0	-2	NA	-2	-1	-3	-4	-2	-3	-2	-2	-3	NA	-4	-3	-2	-4	-3	-1
6	11	3.682467656	2	-1	2	3	-1	0	1	1	3	0	0	-2	-1	-2	0	0	-2	-2	-2	-2	-2	-3	-3	-3	-2	-2	-2	-3	0	-2	NA	-3	-3	-5	-5	-3	-3	-3	-1	-2	NA	-3	-2	-1	-3	-1	-2
6	11	4.008392314	2	1	5	1	-1	1	0	0	-1	0	1	1	1	-1	-3	-2	-1	-1	-2	-2	-2	-2	-3	-3	-4	-2	0	-3	-2	-3	NA	-2	-2	-3	-4	-2	-5	-2	-1	-3	NA	-3	-3	-3	-4	-2	-3
6	11	4.334503425	-3	3	3	2	1	2	4	1	-1	-1	0	-1	0	-2	1	-1	-1	-1	-1	-1	-2	-3	-2	-4	-2	1	-1	-3	1	-1	NA	-1	0	0	1	1	-3	-1	2	-3	NA	-1	-2	1	1	1	-1
6	11	4.909842085	-2	0	0	3	2	1	0	-1	0	-2	-1	2	1	-1	-5	-3	-1	-2	0	0	0	-2	-2	-4	-3	-1	-2	-1	-1	-2	NA	1	-1	-1	-2	-1	0	-4	0	-1	NA	-3	-2	-1	1	1	0
6	11	5.792104262	4	0	2	2	2	1	0	2	1	4	-3	-1	-4	-3	-1	0	4	3	-4	0	-2	-1	0	-4	-1	0	1	-2	1	-2	NA	0	-1	-3	-2	1	4	2	1	-2	NA	0	0	0	-1	2	0
6	11	6.137304033	2	-2	4	-2	3	1	-1	2	1	-1	2	3	2	-5	-1	1	1	1	3	0	3	2	-1	0	-4	-1	-2	-8	0	3	NA	-2	-1	0	-2	-1	0	-5	0	-1	NA	-1	1	0	2	0	1
6	11	6.578266743	-7	-21	-6	-10	0	0	-1	-5	-3	-8	0	0	-1	-4	-3	-4	-6	-2	-2	-3	-1	-3	-3	-4	-4	-6	-3	-3	-2	-2	NA	-2	-2	-3	-3	-4	-1	-4	-1	-4	NA	-2	-1	-2	-1	0	-1
6	11	7.441320396	-2	-4	-6	-4	3	1	-1	-3	-2	-3	2	0	0	-1	-2	-1	0	-3	-2	-1	1	-2	0	-4	-2	-1	-3	-3	-1	-2	NA	1	-1	-2	-2	-2	-4	-5	0	0	NA	-1	2	1	2	-1	-1
6	11	7.939467275	5	2	4	1	5	3	2	1	2	1	6	2	0	-2	-2	-1	1	-2	3	1	-1	-2	0	-5	-5	-2	-4	-6	2	2	NA	1	0	-1	-2	-2	0	-6	2	0	NA	0	-1	1	1	2	0
6	11	8.019001142	4	3	4	3	4	2	2	-1	1	1	0	-2	0	-1	-4	-1	-2	-3	0	0	2	0	-1	-4	-8	-3	-7	-8	-1	-1	NA	4	2	-1	-1	0	-2	-2	1	-1	NA	1	0	2	2	2	0
6	11	9.150987443	5	2	1	3	2	2	0	-3	-3	0	0	-1	0	-2	-2	0	-3	-3	2	-1	0	0	-2	-5	-3	-3	-3	-3	0	-2	NA	0	-2	-4	-5	-4	-3	-6	1	-2	NA	-1	-5	-2	-2	-2	-1
6	11	9.802673135	5	-1	1	0	2	3	0	0	-2	0	-1	2	3	-1	-4	-3	0	-2	0	1	0	-1	-1	-2	-5	0	-6	-9	1	0	NA	0	-1	0	-2	-5	-8	-4	-1	-2	NA	0	1	2	1	0	0
6	11	10.81886986	5	6	5	2	3	2	1	2	2	1	3	3	2	0	-4	0	-4	0	3	5	4	1	-1	-4	-5	-5	-4	-1	2	2	NA	2	0	0	-5	-1	1	-1	3	3	NA	1	1	0	0	1	3
6	11	11.31760845	NA	NA	NA	NA	NA	4	0	0	-3	NA	NA	7	2	-1	-1	-1	2	NA	NA	2	0	-2	1	-1	-2	-2	-8	NA	NA	-1	NA	0	2	3	3	-2	-5	-5	NA	-3	NA	3	0	0	3	0	2
6	11	12.0272089	NA	NA	NA	NA	NA	2	3	0	-3	NA	NA	4	0	-1	-6	-3	-2	NA	NA	-2	0	-1	-3	-5	-5	-2	-9	NA	NA	1	NA	-1	-1	-3	-6	-4	-6	-9	NA	-1	NA	-2	-1	-2	-3	-1	-1
7	12	0	-1	4	0	-3	1	-1	-2	0	0	0	0	1	-6	-1	0	0	-2	-4	-2	-1	0	0	-2	-2	-1	-2	-5	0	-3	-5	NA	-2	-2	-1	-2	-5	-5	-7	-7	-22	NA	-13	-4	-5	-34	-26	-29
7	12	0.344707002	-3	-2	-5	-4	-1	-2	-2	-1	0	-4	-6	-1	-1	0	0	-2	-3	-4	-4	-4	-3	-6	-1	-1	-2	-2	-5	-3	-4	-6	NA	-2	-2	-3	0	-4	-4	-1	-3	-30	NA	-10	-6	-8	-34	-31	-31
7	12	0.344842085	1	-1	1	-3	0	-1	1	2	1	-1	3	0	0	1	-1	0	0	-3	-1	-3	-3	-1	-1	0	-2	-2	-3	-2	-2	-3	NA	-2	-2	-1	-2	-2	-2	-1	-5	-32	NA	-12	-2	-3	-34	-33	-28
7	12	0.594465373	-1	1	0	-3	2	2	-1	1	1	-3	0	1	0	-1	-1	-2	-4	-1	-2	0	1	0	0	0	-3	-2	-3	-3	-3	-7	NA	-2	-2	0	-2	-2	-3	-6	-3	-32	NA	-17	-4	-5	-34	-24	-31
7	12	0.881942542	1	-2	-2	-1	1	1	-1	2	-1	-2	3	1	2	-1	2	1	-2	-4	1	0	0	1	-1	0	-1	0	-3	-5	1	-4	NA	-2	-1	-3	-1	-1	-6	-3	-3	-9	NA	-14	-2	-7	-34	-18	-31
7	12	1.112336377	1	-1	3	1	4	3	-1	2	0	-1	-2	-1	2	1	2	0	0	-4	-1	-3	-4	1	1	1	-1	-6	-1	-1	-2	-7	NA	-4	1	-2	-1	-4	-3	-3	-4	-23	NA	-15	-2	-5	-34	-28	-31
7	12	1.399785008	5	2	1	-2	-2	-2	3	-1	-4	0	-4	-1	2	-1	-2	1	-2	-4	-14	-2	-2	1	-2	-1	-1	-2	-2	-1	-5	-6	NA	-2	0	-3	-1	-1	-4	-2	-12	-20	NA	-12	-3	-6	-34	-33	-31
7	12	1.629914384	-8	3	-3	-1	1	0	-3	2	-2	-1	1	0	0	-2	-3	-2	-2	-2	-3	-2	-1	0	-1	0	-1	-2	-5	-3	-1	-4	NA	-2	-2	-1	-1	-2	-4	-13	-5	-8	NA	-9	-4	-7	-28	-33	-31
7	12	2.147756849	-7	-1	-1	-6	-1	-1	-4	-3	-2	-5	-3	-1	-2	-4	-3	-1	-4	-4	-4	-3	-2	-2	-2	-1	-1	-6	-6	-11	-3	-5	NA	-4	-3	-3	-2	-5	-8	-5	-7	-19	NA	-15	-3	-7	-34	-33	-31
7	12	2.492945205	-1	-1	-2	-4	0	-2	-2	-4	-3	-5	-5	0	-1	-1	-2	-2	-1	-4	-4	-4	-4	-2	-2	-3	-1	-3	-3	-4	-3	-8	NA	-3	-1	-3	-4	-5	-3	-5	-5	-7	NA	-9	-4	-13	-34	-33	-31
7	12	2.818926941	-3	-2	-1	-3	-3	0	0	-1	-2	-5	-4	0	-1	-2	-3	-3	-2	-5	-7	-5	-2	0	-2	-4	-3	-1	-2	-4	-2	-8	NA	-3	-2	-3	-2	-4	-5	-7	-5	-10	NA	-18	-7	-23	-34	-33	-31
7	12	3.183318113	-6	-2	-7	-3	-4	-1	-3	-5	-6	-7	-4	-2	0	-2	-1	-3	-3	-5	-7	-4	-2	0	-2	-3	-3	-3	-4	-3	-2	-6	NA	-3	-2	-3	-3	-1	-5	-5	-3	-19	NA	-14	-4	-16	-34	-33	-31
7	12	3.528552131	4	1	3	2	2	3	2	-1	0	-1	2	-1	2	2	2	0	1	0	-1	-1	-1	1	0	1	-1	-1	-3	-1	-2	-3	NA	-3	-1	-1	-2	-1	-3	-4	-2	-16	NA	-10	-2	-10	-34	-31	-31
7	12	3.854589041	-4	-9	-3	-4	1	-2	-4	0	-3	-3	-5	-3	-4	-3	-3	-3	-3	-4	-3	-7	-4	-3	-4	-2	-2	-4	-6	-9	-4	-9	NA	-2	-2	-3	-5	-5	-6	-5	-10	-31	NA	-17	-4	-8	-34	-31	-31
7	12	4.468238204	-2	-2	-7	-6	-2	1	-4	-3	-3	-3	-4	1	1	0	-4	-1	0	-5	-7	-3	-2	1	0	-2	-3	-3	-6	-7	-8	-6	NA	-2	1	-1	-3	-2	-3	-6	-11	-26	NA	-10	-7	-12	-34	-33	-31
7	12	4.928555936	-3	0	0	-3	-7	-2	-4	-3	-7	-7	-1	-1	-1	-3	-1	-1	-2	-4	-4	-2	-1	-1	-2	-1	-2	-2	-3	-5	-4	-5	NA	-3	-4	-2	-4	-4	-6	-3	-11	-20	NA	-18	-2	-14	-34	-33	-31
7	12	5.465523212	-9	3	-2	-5	-6	-3	0	-2	-5	-1	-5	-3	-4	-4	-1	-2	-3	-7	-8	-5	-6	-1	-2	-2	-1	-5	-3	-7	-5	-7	NA	-5	-3	-4	-3	-3	-5	-4	-14	-15	NA	-17	-10	-17	-34	-33	-31
7	12	6.596982496	-3	-1	-3	-9	-5	-6	-1	-1	-1	-3	-7	-2	-3	-2	-5	-5	-2	-2	-7	-5	-5	-1	-3	-4	-2	-1	-4	-7	-2	-5	NA	-1	-3	-4	-2	-5	-6	-1	-2	-14	NA	-15	-4	-6	-34	-33	-31
7	12	6.982878615	-2	-6	-3	-5	-5	-4	-6	-3	-4	-5	-11	-6	-5	-4	-4	-5	-4	-3	-11	-5	-6	-2	-3	-6	-3	-5	-6	-7	-7	-8	NA	-2	-1	-4	-4	-6	-6	-5	-5	-31	NA	-23	-6	-12	-34	-33	-31
7	12	7.999878234	-1	-3	0	-2	1	1	2	1	-1	-3	-3	1	1	-1	0	0	-1	-1	-2	-5	-4	-1	-5	-1	-2	-4	-7	-9	-6	-9	NA	-4	0	1	-2	-4	-5	-7	-11	-31	NA	-15	-7	-8	-34	-31	-31
7	12	8.97793379	-5	-5	-3	-5	-7	-2	-1	-3	-2	-5	-9	-3	-2	-2	-3	0	-4	-1	-9	-5	-5	-2	-2	-2	-3	-5	-5	-8	-9	-12	NA	-4	-2	-1	-3	-3	-6	-10	-4	-25	NA	-18	-15	-15	-34	-33	-31
7	12	10.26236682	NA	NA	NA	NA	NA	-5	-4	-7	-6	NA	NA	-11	-5	-5	-5	-5	-7	NA	NA	-12	-6	-2	-6	-4	-5	-9	-7	NA	NA	-19	NA	-4	-4	-5	-3	-6	-7	-8	NA	-31	NA	-22	-12	-12	-34	-33	-31
7	12	11.5280917	NA	NA	NA	NA	NA	-3	-4	-3	-2	NA	NA	-2	0	-1	-2	-1	-3	NA	NA	-7	-4	0	-2	-2	-3	-5	-10	NA	NA	-4	NA	-2	-3	-5	-4	-5	-11	-18	NA	-31	NA	-23	-8	-16	-34	-33	-31
7	13	0	1	2	3	2	2	0	3	2	-3	1	0	1	2	2	1	-3	-1	1	-1	0	-1	-1	0	1	1	0	-1	-4	-3	-3	NA	-1	1	2	0	-1	1	2	-5	-17	NA	-2	1	0	1	-3	-2
7	13	0.344703196	1	2	1	1	2	1	1	0	2	1	5	1	2	0	1	-1	1	-1	-2	0	0	1	1	2	1	0	-2	-3	-2	-5	NA	1	3	5	0	-3	0	-3	-2	-9	NA	-1	2	2	4	1	2
7	13	0.344843988	1	2	1	4	-1	1	1	2	-1	1	2	-1	2	3	0	1	-1	0	-2	0	1	1	1	1	1	0	1	1	-6	-9	NA	-1	2	3	2	1	2	3	2	-20	NA	1	3	1	0	0	2
7	13	0.59446347	1	-1	-2	0	0	-2	-3	0	0	0	0	1	0	1	1	0	2	0	-6	-1	-1	-1	1	3	1	1	2	1	-7	-5	NA	-1	1	2	2	1	2	2	-1	-19	NA	-2	-1	2	2	0	0
7	13	1.11233828	5	4	0	4	5	2	4	2	2	3	1	3	3	3	2	2	0	2	0	1	0	1	1	1	1	0	1	4	-2	-3	NA	-1	2	1	2	1	2	3	1	-8	NA	-1	0	1	1	3	1
7	13	1.39978691	2	3	5	6	5	5	4	4	3	1	2	-1	1	2	2	0	0	1	0	2	1	-1	0	0	1	-1	1	0	-1	-3	NA	-2	0	-1	-1	0	1	5	0	-4	NA	-2	-2	-2	-1	-1	-1
7	13	1.629914384	2	2	5	2	1	2	1	3	2	1	2	2	3	2	2	0	0	-2	-1	1	-1	1	-1	0	0	0	2	2	-4	-7	NA	-1	-1	-2	-2	0	2	4	0	-2	NA	-5	-1	-2	-2	-1	0
7	13	1.936763699	0	0	1	0	0	-2	-2	0	1	0	0	1	0	0	0	1	0	-3	-4	-1	-2	-2	-1	-1	1	0	-1	-3	-4	-2	NA	-3	-1	0	0	1	-2	-1	-2	-12	NA	-3	-1	0	0	0	-1
7	13	2.492943303	-4	-5	-3	-3	-3	-2	-3	-1	-1	0	0	1	0	1	0	-1	-3	-1	-5	-3	-3	-2	-1	0	-1	-1	-1	-6	-3	-5	NA	-2	0	0	0	-1	0	0	-3	-20	NA	-1	0	-1	0	-1	0
7	13	2.818928843	0	-1	3	0	-1	2	4	2	2	1	-1	2	2	2	1	-1	0	0	-3	-1	-1	0	1	-1	1	0	1	4	-4	-12	NA	-1	0	0	0	0	1	4	-4	-18	NA	-1	0	-1	0	1	-2
7	13	3.183318113	-5	-3	-4	-4	-4	1	-1	-2	0	-4	-2	0	-1	0	-2	-1	-4	-3	-3	-3	-2	-2	-1	0	-1	-3	-2	-2	-5	-6	NA	-3	0	1	-2	-3	-2	-3	-4	-24	NA	-2	0	-1	-1	-3	-2
7	13	3.528552131	4	0	2	1	2	0	1	0	-2	1	0	1	1	1	1	0	-2	0	-2	0	-1	0	-1	0	1	-1	1	-2	-5	-3	NA	-1	1	2	2	2	0	1	-1	-8	NA	-1	2	-2	1	0	0
7	13	3.854592846	-5	2	1	-6	0	2	1	0	-2	1	-3	0	1	-1	-1	-2	-3	-2	-1	-1	-2	-1	-1	0	-1	-1	-2	-1	-7	-5	NA	-1	1	1	-2	0	-1	-1	-4	-23	NA	-3	-1	0	-3	-1	1
7	13	4.468236301	0	0	0	2	3	-2	2	-1	1	1	2	2	1	2	2	-1	2	1	-2	-1	0	0	1	2	1	0	-1	-2	-4	-6	NA	-1	2	2	0	2	0	2	-3	-8	NA	-2	1	1	1	2	2
7	13	4.928557839	-2	3	0	0	-7	0	2	3	1	2	0	-5	0	-2	2	-1	-3	1	-6	-2	0	0	2	2	0	-3	-4	-1	-7	-3	NA	-3	2	2	0	0	-1	3	-1	-25	NA	-1	2	2	0	0	1
7	13	6.596982496	-2	-2	-1	-1	2	1	-2	-2	0	0	-1	-1	1	-1	-1	-1	-2	0	0	-1	0	0	0	0	1	-2	-1	-3	-10	-3	NA	-2	1	1	1	0	0	0	-2	-23	NA	1	1	0	-1	1	-1
7	13	6.98288242	0	1	2	1	0	-2	-1	2	0	-3	2	2	1	0	0	-1	0	2	-2	-1	-1	-1	-1	1	1	1	-1	-2	-7	-5	NA	-2	1	0	0	2	1	-2	0	-17	NA	-2	1	1	0	4	0
7	13	7.99988204	-1	1	3	3	0	4	0	0	2	1	-1	2	3	2	1	-2	-3	1	-8	-1	0	-1	-1	1	1	-1	0	4	-3	-12	NA	0	1	1	2	2	0	2	-1	-21	NA	-1	0	1	0	1	2
7	13	8.977935693	-1	-3	-2	-2	0	-3	-2	-1	-1	-3	0	0	1	-1	-3	-3	-2	-3	-8	-3	-2	0	-1	-1	1	0	-3	-1	-8	-5	NA	-2	-3	-1	1	1	0	4	-2	-19	NA	-3	0	-1	1	0	0
7	13	10.26237062	NA	NA	NA	NA	NA	-3	-3	-7	-3	NA	NA	-3	1	1	3	-2	-4	NA	NA	-3	-2	-2	-1	0	1	-2	-4	NA	NA	-7	NA	-1	1	2	1	1	1	0	NA	-22	NA	-1	2	1	0	0	1
7	13	11.52809361	NA	NA	NA	NA	NA	-4	-1	-2	0	NA	NA	-2	-1	-1	-3	-1	-3	NA	NA	-3	-1	-2	-3	-1	0	-2	-1	NA	NA	-4	NA	-4	-2	0	1	0	-1	-1	NA	-22	NA	-2	-6	-3	0	0	-3
8	14	0	-12	-15	-27	-27	-11	-11	-27	-30	-30	-29	-2	-11	-21	-22	-29	-32	-31	-30	-2	-2	-17	-33	-33	-34	-33	-33	-31	-29	0	-1	NA	-11	-15	-35	-34	-33	-32	-29	-4	-2	NA	-1	2	1	0	-2	-1
8	14	0.057547565	-9	-17	-8	-18	-1	-5	-29	-30	-30	-29	0	-4	-7	-30	-32	-32	-29	-30	0	-1	-10	-33	-33	-34	-33	-33	-31	-29	-1	-1	NA	-10	-20	-26	-34	-33	-32	-29	-2	0	NA	-2	-2	-2	-1	-3	-2
8	14	0.268234399	-9	-5	-18	-27	-3	-2	-13	-14	-30	-29	-5	-3	-16	-7	-28	-32	-31	-30	-1	-2	-23	-33	-33	-34	-33	-33	-31	-29	-1	-1	NA	-8	-11	-27	-34	-33	-32	-29	2	0	NA	0	0	-2	0	0	0
8	14	0.517619863	-10	-15	-19	-27	1	-3	-13	-11	-30	-29	-2	-1	-17	-10	-24	-32	-31	-30	1	-1	-8	-33	-33	-34	-33	-33	-31	-29	3	2	NA	-7	-17	-32	-34	-33	-32	-29	3	2	NA	0	1	0	0	0	0
8	14	0.766893075	-13	-17	-21	-27	0	-11	-21	-23	-23	-29	-4	-2	-16	-23	-27	-32	-31	-30	0	-2	-8	-33	-33	-34	-33	-32	-31	-29	-2	-4	NA	-13	-20	-33	-34	-33	-32	-29	0	0	NA	0	0	-1	0	-1	-6
8	14	1.035365297	2	-4	-10	-18	-1	-3	-11	-13	-18	-29	0	-5	-19	-15	-32	-32	-31	-30	2	1	-4	-33	-33	-34	-33	-32	-31	-29	3	1	NA	-6	-7	-33	-34	-33	-32	-29	1	2	NA	1	0	1	-1	0	1
8	14	1.284748858	-4	-3	-14	-12	0	-1	-13	-23	-29	-29	-3	-2	-10	-27	-25	-32	-31	-30	1	0	-12	-33	-33	-34	-33	-32	-31	-29	-1	2	NA	-15	-4	-33	-34	-33	-32	-29	2	1	NA	0	-2	1	0	0	1
8	14	1.533805175	-5	-17	-20	-27	1	0	-12	-28	-29	-29	1	-1	-5	-21	-22	-32	-31	-30	3	2	-16	-33	-33	-34	-33	-32	-31	-29	5	4	NA	-6	-10	-33	-34	-33	-32	-29	4	1	NA	2	2	0	0	2	1
8	14	1.821870244	-22	-14	-25	-27	-1	-8	-19	-13	-29	-29	-4	-4	-23	-28	-32	-32	-31	-29	-3	-5	-15	-33	-33	-34	-33	-32	-31	-29	-31	-3	NA	-15	-24	-35	-34	-33	-32	-29	-31	2	NA	0	-1	1	0	0	1
8	14	2.032842466	-8	-13	-21	-21	1	-7	-29	-29	-29	-29	0	-1	-6	-18	-32	-32	-31	-29	1	1	-8	-33	-33	-34	-33	-32	-31	-29	1	0	NA	-23	-16	-35	-34	-33	-32	-29	1	0	NA	-3	0	1	1	0	0
8	14	2.320273973	-13	-26	-16	-27	2	-3	-10	-29	-29	-29	-3	-3	-17	-14	-25	-32	-31	-29	1	-3	-16	-33	-33	-34	-33	-32	-31	-29	3	2	NA	-9	-22	-32	-34	-31	-32	-29	0	1	NA	0	0	1	0	0	0
8	14	2.492907154	-10	-17	-23	-27	-2	-4	-19	-29	-29	-29	-2	-5	-13	-32	-32	-32	-31	-29	2	0	-21	-33	-33	-34	-33	-32	-31	-29	-2	-1	NA	-27	-32	-35	-26	-31	-32	-29	-2	-1	NA	1	0	0	1	1	0
8	14	2.761594368	-20	-15	-25	-27	1	-6	-15	-27	-29	-29	2	-1	-8	-21	-30	-32	-31	-29	-1	1	-21	-33	-33	-34	-33	-32	-31	-28	4	2	NA	-15	-20	-35	-34	-33	-32	-29	1	1	NA	0	-3	-2	-1	-2	0
8	14	3.030112253	-1	-4	-27	-24	-6	-5	-17	-27	-29	-29	0	-6	-29	-27	-32	-32	-31	-29	0	-4	-17	-33	-33	-34	-33	-32	-31	-28	-1	-1	NA	-19	-34	-35	-34	-33	-32	-29	-1	-1	NA	-4	-4	-2	-4	-3	-1
8	14	3.153489346	-18	-24	-27	-27	-10	-22	-27	-29	-29	-29	-3	-2	-26	-19	-32	-32	-31	-29	-1	-1	-24	-33	-33	-34	-33	-32	-31	-28	-1	-1	NA	-29	-32	-35	-34	-33	-32	-29	0	-1	NA	-2	-2	-1	-2	-3	-2
8	14	4.956166286	-8	-24	-26	-26	-2	-3	-9	-29	-29	-29	1	-10	-12	-16	-32	-31	-31	-29	2	-2	-17	-33	-33	-33	-33	-32	-31	-28	0	0	NA	-20	-25	-34	-34	-33	-31	-29	-1	-1	NA	0	-3	0	-1	-1	-2
8	14	5.684975266	-12	-26	-20	-26	-1	-8	-11	-21	-27	-28	2	-3	-22	-7	-32	-31	-31	-29	1	0	-24	-32	-33	-33	-33	-32	-31	-28	0	-1	NA	-31	-34	-34	-34	-33	-31	-29	0	-1	NA	-6	-4	0	-1	-1	-3
8	14	7.692606545	-6	-19	-26	-26	0	-8	-23	-11	-29	-28	-2	-4	-20	-12	-31	-31	-30	-29	1	-2	-14	-32	-33	-33	-33	-32	-30	-28	0	1	NA	-33	-20	-32	-34	-33	-31	-29	1	0	NA	-10	-1	0	0	0	1
8	14	8.860277778	-12	-24	-26	-26	-2	-13	-16	-29	-29	-28	-1	-4	-25	-14	-25	-31	-30	-29	0	-3	-20	-32	-33	-33	-33	-32	-30	-28	3	-2	NA	-33	-29	-34	-34	-33	-31	-29	1	3	NA	-4	-3	0	0	1	-1
8	14	9.879138128	-10	-26	-20	-26	0	-5	-22	-25	-29	-28	-3	-2	-14	-17	-21	-31	-30	-29	0	-2	-19	-30	-33	-33	-33	-32	-30	-28	2	-1	NA	-26	-32	-34	-34	-33	-31	-29	1	1	NA	-1	1	2	0	0	0
8	14	10.64384893	-12	-26	-26	-26	0	-6	-21	-29	-29	-28	0	-3	-28	-31	-31	-31	-30	-29	-1	0	-31	-32	-33	-33	-33	-32	-30	-28	1	-2	NA	-31	-32	-34	-34	-33	-31	-28	1	1	NA	-5	-2	0	0	2	0
8	14	11.06793569	NA	NA	NA	NA	NA	-9	-17	-27	-29	NA	NA	-2	-18	-18	-31	-31	-30	NA	NA	-5	-21	-32	-33	-31	-33	-32	-30	NA	NA	-2	NA	-33	-34	-34	-34	-33	-31	-28	NA	0	NA	-1	0	0	0	0	-1
8	14	11.64114536	NA	NA	NA	NA	NA	-4	-28	-29	-29	NA	NA	-3	-30	-31	-31	-31	-30	NA	NA	-3	-18	-32	-33	-33	-33	-32	-30	NA	NA	-1	NA	-33	-34	-34	-34	-33	-31	-28	NA	0	NA	-3	-2	2	0	0	0
8	14	12.39148212	NA	NA	NA	NA	NA	-13	-26	-23	-29	NA	NA	-3	-25	-31	-31	-31	-30	NA	NA	-1	-29	-32	-33	-33	-33	-32	-30	NA	NA	-3	NA	-27	-20	-34	-34	-33	-31	-28	NA	1	NA	1	0	0	0	-1	0
8	15	0	-9	-10	-8	-7	-9	-5	-6	-11	-5	-5	-5	-4	-3	-3	-4	-6	-6	-9	-4	-5	-5	-6	-7	-4	-9	-12	-8	-10	0	1	NA	-32	-8	-35	-6	-33	-32	-29	-1	0	NA	-1	-1	-2	-1	-4	-3
8	15	0.057568493	-5	-7	-15	-20	-5	-4	-20	-11	-4	-12	-9	-3	-4	-3	-3	-7	-9	-11	-12	-5	-5	-7	-7	-4	-7	-20	-17	-11	-4	-5	NA	-26	-7	-33	-13	-19	-32	-27	-2	-5	NA	-1	-2	0	-1	-11	-32
8	15	0.268261035	-12	-13	-5	-17	-11	-7	-10	-7	-6	-10	-4	0	-1	-2	-3	-9	-3	-11	-8	-8	-2	-4	-3	-5	-7	-5	-7	-29	0	-2	NA	-34	-9	-33	-13	-33	-32	-29	-2	1	NA	1	1	2	1	-3	-4
8	15	0.517636986	-15	-1	-18	-19	-3	-7	-7	-4	-13	-20	-10	-3	-4	-4	0	-1	-22	-14	-7	-4	-2	-5	-6	-4	-4	-4	-24	-29	-1	-2	NA	-34	-5	-35	-11	-17	-26	-29	0	1	NA	1	0	-1	-1	-4	-11
8	15	0.766917808	-7	-5	-9	-16	-5	-2	-6	-10	-5	-16	-5	-4	-2	-1	-2	-3	-15	-30	-11	-12	-2	-6	-3	-3	-12	-8	-29	-25	-6	-2	NA	-32	-4	-20	-19	-33	-32	-29	-4	-2	NA	0	1	1	-1	-3	-7
8	15	1.035386225	-13	-9	1	-23	-3	-8	-6	-5	-14	-10	-13	-2	-3	-3	0	-3	-31	-23	-10	-4	-4	-8	-7	-3	-7	-6	-28	-24	-4	-2	NA	-34	-6	-18	-18	-17	-17	-27	0	2	NA	3	0	0	1	-7	-12
8	15	1.284771689	-15	-5	-4	-13	-3	-5	-5	-1	-5	-10	-8	0	1	-2	0	0	-4	-13	-5	-14	0	-2	-2	-3	-2	-4	-17	-29	-6	-3	NA	-34	-5	-32	-6	-33	-32	-29	-2	1	NA	1	1	1	0	-5	-15
8	15	1.533828006	-5	-7	1	-24	-7	-8	-6	-14	-16	-6	-8	-5	-4	-2	-8	1	-14	-2	-15	-2	-1	-6	-13	-3	-6	-9	-24	-26	1	-1	NA	-34	-5	-35	-17	-17	-32	-29	2	-1	NA	2	0	1	-1	-3	-32
8	15	1.821893075	-12	-13	-2	-27	1	-2	-6	-3	-4	-16	-7	-5	-6	-8	-2	-4	-20	-22	-11	-28	-3	-5	-6	-3	-2	-10	-20	-29	-1	-3	NA	-34	-5	-4	-11	-33	-32	-29	-1	0	NA	1	2	0	-2	-16	-32
8	15	2.032865297	-11	-3	-4	-17	-3	-6	-6	-7	-7	-10	-1	-1	-2	-2	-2	-3	-3	-6	-2	-31	-1	-5	-17	-3	-5	-5	-19	-13	-2	-1	NA	-34	-5	-35	-7	-33	-32	-26	-4	1	NA	1	1	0	-1	-16	-16
8	15	2.320298706	-12	-6	-11	-27	1	-11	-11	-11	-17	-19	-11	-2	-4	-5	-10	-3	-22	-13	-7	-3	-1	-4	-4	-4	-5	-18	-31	-29	-5	-2	NA	-34	-13	-33	-16	-18	-28	-29	-2	0	NA	1	0	-2	0	-10	-32
8	15	2.492931887	-7	-10	-8	-10	0	-4	-6	-4	-5	-29	-12	-6	-1	-5	-2	-3	-17	-10	-8	-15	-1	-7	-8	-6	-5	-12	-31	-29	-5	-4	NA	-9	-6	-35	-34	-33	-32	-29	0	0	NA	0	1	-1	-1	-7	-14
8	15	2.761615297	-11	-13	-3	-27	-4	-4	-11	-4	-7	-1	-6	-2	-2	-1	-3	-4	-5	-12	-7	-7	0	-5	-4	-3	-7	-6	-31	-28	-3	-2	NA	-34	-5	-35	-16	-17	-32	-29	-2	0	NA	2	1	2	-1	-4	-24
8	15	3.030136986	-12	-12	-15	-18	-7	-4	-7	-8	-10	-16	-7	-4	-1	-3	-2	-4	-6	-8	-14	-19	-2	-5	-5	-6	-10	-19	-29	-28	-2	-5	NA	-32	-13	-35	-25	-20	-32	-29	-2	-2	NA	-2	0	-1	-3	-5	-22
8	15	3.153514079	-20	-10	-7	-17	-5	-1	-7	-10	-8	-8	-7	-4	-5	-6	-6	-6	-20	-29	-10	-15	-4	-7	-18	-18	-17	-25	-31	-28	-4	-3	NA	-15	-6	-35	-32	-33	-32	-29	-2	-1	NA	0	0	0	-4	-7	-32
8	15	4.956189117	-4	-11	-14	-14	-14	-7	-7	-9	-7	-13	-15	-4	-3	-3	-9	-4	-23	-19	-30	-9	-6	-7	-8	-9	-21	-22	-31	-28	-4	-3	NA	-34	-8	-28	-34	-33	-31	-29	-3	-3	NA	-1	0	-1	-6	-31	-24
8	15	5.684996195	-6	-11	-5	-24	-9	-6	-7	-19	-6	-12	-14	-2	-5	-4	-11	-5	-14	-17	-23	-17	-3	-7	-17	-9	-13	-25	-23	-25	-2	-4	NA	-33	-17	-34	-19	-21	-31	-29	-5	-4	NA	0	0	-1	-6	-33	-32
8	15	7.692629376	-12	-5	-6	-17	-14	-3	-6	-12	-11	-13	-8	-8	-2	-3	-7	-6	-15	-5	-24	-24	-7	-9	-9	-5	-16	-21	-27	-26	-10	-13	NA	-33	-18	-34	-34	-29	-27	-22	-2	-2	NA	0	0	0	-5	-33	-31
8	15	8.860302511	-23	-20	-15	-21	-8	-9	-7	-10	-9	-10	-21	-1	-7	-6	-3	-6	-16	-27	-30	-10	-1	-11	-27	-4	-13	-20	-30	-24	-5	-4	NA	-33	-13	-34	-32	-33	-31	-29	-3	-4	NA	0	0	-2	-6	-33	-31
8	15	9.879160959	-14	-10	-10	-17	-10	-7	-4	-18	-11	-17	-13	-4	-2	-3	-4	-15	-21	-29	-11	-10	-2	-12	-13	-16	-18	-21	-30	-28	-3	-8	NA	-23	-12	-24	-34	-33	-31	-27	-1	0	NA	-1	-2	0	-27	-33	-17
8	15	10.64387367	-23	-14	-10	-26	-20	-8	-13	-7	-16	-24	-29	-8	-9	-2	1	-12	-24	-19	-29	-10	-6	-8	-26	-19	-31	-32	-28	-28	-10	-9	NA	-33	-18	-34	-34	-33	-31	-28	-1	-4	NA	1	0	0	-10	-33	-31
8	15	11.06796043	NA	NA	NA	NA	NA	-3	-8	-14	-13	NA	NA	-6	-7	-1	-4	-9	-12	NA	NA	-30	-5	-8	-13	-11	-31	-32	-30	NA	NA	-10	NA	-33	-18	-34	-34	-33	-31	-28	NA	0	NA	2	0	0	-34	-23	-31
8	15	11.64116819	NA	NA	NA	NA	NA	-14	-10	-16	-21	NA	NA	-7	-1	-14	-1	-14	-16	NA	NA	-30	-10	-30	-33	-14	-14	-16	-28	NA	NA	-6	NA	-33	-16	-34	-32	-28	-31	-28	NA	-1	NA	0	0	1	-34	-33	-26
8	15	12.39150304	NA	NA	NA	NA	NA	-10	-15	-25	-19	NA	NA	-21	-7	-5	-23	-13	-24	NA	NA	-21	-3	-6	-20	-20	-20	-28	-30	NA	NA	-22	NA	-33	-13	-34	-32	-31	-31	-28	NA	-2	NA	1	0	0	-34	-33	-21
9	16	0	-19	-27	-2	-15	-29	-29	-12	-6	-8	-27	-30	-31	-18	-18	-4	-3	-8	-14	-8	-31	-19	-8	-6	-3	-4	-7	-9	-11	-31	-4	NA	0	-1	-3	-5	-3	-7	-30	-6	-5	NA	-1	-3	-2	-1	0	-1
9	16	0.345108447	-24	-23	-13	-15	-29	-20	-3	-7	-25	-15	-30	-31	-7	-5	-9	-8	-5	-6	-31	-31	-23	-5	-5	-2	-6	-3	-7	-5	-22	-3	NA	1	-1	-3	-3	0	-5	-7	-2	-2	NA	2	0	1	0	0	0
9	16	0.93961758	-27	-15	-13	-15	-29	-27	-10	-8	-20	-27	-30	-31	-26	-4	-9	-8	-6	-30	-13	-31	-17	-18	-5	-3	-8	-6	-9	-6	-28	-7	NA	-4	-1	-15	-5	-9	-5	-11	-12	-5	NA	1	-1	-2	-1	-1	-2
9	16	1.552821537	-26	-18	-8	-8	-29	-20	-12	-11	-18	-17	-30	-31	-15	-10	-2	-4	-16	-9	-18	-31	-11	-17	-11	-3	-3	-6	-6	-7	-18	-7	NA	-14	-1	-25	-5	-4	-6	-16	-5	-4	NA	0	0	-1	-1	-1	-5
9	16	2.224010654	-26	-27	-17	-25	-29	-21	-22	-15	-21	-18	-30	-31	-24	-15	-9	-8	-14	-18	-24	-31	-18	-18	-6	-6	-5	-6	-14	-8	-26	-21	NA	-17	-5	-20	-5	-6	-14	-18	-4	-5	NA	0	0	1	0	0	-1
9	16	2.780361492	-26	-19	-27	-19	-29	-25	-15	-11	-7	-17	-30	-31	-26	-28	-10	-17	-12	-30	-5	-31	-32	-12	-18	-8	-14	-15	-31	-29	-7	-18	NA	-34	-20	-33	-8	-13	-19	-29	-2	-1	NA	-1	0	-1	1	-1	-22
9	16	3.240479452	-23	-27	-27	-27	-28	-26	-27	-27	-12	-18	-30	-31	-31	-6	-2	0	-31	-28	-31	-31	-32	-6	-18	-5	-3	-11	-13	-17	-31	-13	NA	-5	-35	-35	-5	-2	-13	-29	-4	-6	NA	3	-1	-1	0	0	0
9	16	3.700692542	-23	-27	-20	-22	-28	-29	-22	-10	-19	-19	-30	-31	-31	-16	-4	-6	-31	-30	-26	-31	-32	-5	-14	-5	-3	-9	-16	-13	-31	-7	NA	-14	-35	-35	-12	-7	-16	-11	-12	-5	NA	-1	0	1	2	2	0
9	16	4.199516743	-26	-27	-27	-25	-28	-29	-15	-26	-26	-29	-30	-30	-31	-14	-15	-16	-31	-28	-21	-31	-32	-18	-30	-9	-15	-9	-10	-18	-31	-18	NA	-34	-35	-35	-11	-17	-12	-24	-14	-13	NA	2	0	0	1	-1	-15
9	16	4.846695205	-26	-27	-12	-18	-28	-29	-27	-13	-20	-27	-30	-30	-31	-13	-17	-17	-23	-27	-9	-31	-30	-16	-8	-10	-6	-14	-9	-6	-31	-9	NA	-34	-16	-16	-12	-1	-10	-15	-5	-10	NA	0	-1	1	1	0	-1
9	16	5.342030061	-26	-21	-14	-18	-28	-29	-21	-12	-29	-19	-30	-30	-31	-14	-4	-5	-12	-8	-24	-31	-28	-17	-19	-3	-7	-6	-17	-20	-5	-18	NA	-23	0	-35	-5	-22	-21	-29	0	3	NA	0	1	-1	1	0	-6
9	16	5.840751522	-26	-26	-19	-13	-28	-29	-29	-20	-13	-9	-30	-30	-31	-9	-6	-6	-29	-30	-30	-31	-32	-19	-33	-8	-4	-3	-24	-27	-10	-9	NA	-34	-34	-35	-5	-10	-10	-22	0	-3	NA	1	0	1	0	0	0
9	16	6.331187215	-26	-26	-27	-19	-28	-29	-29	-24	-21	-29	-30	-30	-23	-19	-19	-7	-21	-29	-18	-31	-32	-20	-28	-14	-7	-17	-23	-14	-3	-6	NA	-34	-28	-35	-15	-15	-16	-18	-1	0	NA	1	0	1	-1	1	-8
9	16	6.86820586	-26	-26	-27	-27	-28	-29	-29	-17	-23	-29	-30	-30	-31	-11	-15	-16	-31	-29	-20	-26	-32	-17	-29	-9	-8	-18	-22	-21	-20	-9	NA	-27	-22	-33	-20	-12	-17	-22	-10	-3	NA	1	0	1	0	2	-1
9	16	7.385778158	-26	-26	-27	-27	-28	-29	-29	-17	-19	-29	-30	-28	-31	-20	-2	-7	-31	-29	-17	-26	-32	-31	-18	-8	-4	-16	-15	-28	-24	-6	NA	-34	-30	-18	-23	-8	-9	-14	-6	-3	NA	2	0	0	0	0	-7
9	16	8.103780441	-26	-26	-27	-27	-28	-29	-26	-29	-29	-29	-30	-30	-31	-32	-11	-21	-29	-29	-30	-31	-32	-33	-26	-21	-9	-32	-23	-26	-31	-18	NA	-34	-28	-35	-32	-21	-21	-29	-15	-7	NA	1	0	0	0	2	-3
9	17	0	-27	-16	-27	-15	-16	-3	-8	-9	-7	-1	-20	-31	-10	-13	-11	-7	-8	-16	-19	-31	-20	-4	-4	-10	-7	-10	-20	-24	-29	-18	NA	-2	-1	-3	-5	-7	-9	-5	-4	-2	NA	0	1	-1	1	-1	-3
9	17	0.345108447	-8	-22	-16	-16	-18	-27	-5	-3	-16	-8	-30	-12	-19	-19	-2	-2	-15	-12	-5	-28	-24	-16	-2	-4	-2	0	-5	-26	-4	-8	NA	-1	-1	-3	-3	-4	-5	-5	-2	-2	NA	1	0	-1	0	-1	-1
9	17	0.939661339	-27	-23	-10	-16	-20	-18	-18	-20	-19	-18	-30	-21	-10	-28	-21	-5	-9	-13	-16	-31	-32	-14	-5	-4	-5	-4	-7	-18	-24	-6	NA	-5	0	-2	-6	-10	-7	-7	-3	-3	NA	1	0	-1	-1	-1	0
9	17	1.552819635	-1	-17	-5	-2	-16	-14	-11	-3	-9	-4	-19	-17	1	-22	-5	-4	-6	-13	-15	-31	-14	-6	-3	-5	-5	-2	-4	-14	-10	-2	NA	2	0	-4	-5	-5	-7	-9	-2	-1	NA	4	2	2	0	0	-1
9	17	2.224010654	-26	-24	-27	-20	-18	-7	-29	-16	-1	-14	-30	-31	-6	-17	-21	-6	-6	-10	-3	-31	-20	-11	-2	-1	-7	-3	-6	-17	-25	-6	NA	-3	0	-2	-3	-1	-7	-27	0	-2	NA	2	1	0	0	1	0
9	17	2.780359589	-26	-27	-27	-19	-27	-22	-19	-11	-16	-15	-30	-22	-13	-11	-4	-6	-6	-17	-9	-31	-32	-15	-4	-7	-5	-5	-6	-11	-16	-9	NA	-5	-1	-5	-6	-5	-3	-5	-2	0	NA	2	-1	-1	1	0	1
9	17	3.240477549	-26	-21	-20	-25	-22	-20	-29	-13	-28	-23	-30	-31	-16	-32	-17	-8	-8	-13	-16	-31	-32	-18	-4	-3	-5	-8	-8	-11	-25	-7	NA	-2	-1	-2	-6	-3	-3	-6	-1	1	NA	1	1	0	-2	1	2
9	17	3.700694444	-26	-9	-16	-18	-19	-9	-29	-5	-10	-12	-30	-23	-25	-32	-7	-5	-5	-13	-19	-26	-32	-24	-7	-5	-5	-6	-5	-9	-21	-7	NA	-2	-1	-6	-6	-8	-4	-17	0	-3	NA	0	1	-1	-1	-3	-1
9	17	4.19951484	-26	-27	-22	-11	-11	-7	-29	-12	-11	-10	-30	-30	-15	-30	-14	-13	-4	-9	-21	-31	-32	-15	-16	-16	-4	-6	-7	-15	-24	-5	NA	-3	-2	-5	-4	-5	-8	-10	-2	-4	NA	0	-1	-1	1	0	0
9	17	4.846685693	-14	-11	-18	-10	2	-25	-23	-11	-19	-11	-27	-30	-9	-12	-4	-7	-9	-12	-30	-31	-14	-5	-8	-8	-5	-5	-5	-5	-15	-13	NA	-7	-1	-7	-3	-5	-4	0	0	1	NA	4	1	2	0	0	1
9	17	5.342024353	-26	-26	-20	-20	-16	-15	-27	-3	0	-3	-30	-30	-9	-8	-5	-7	-11	-6	-15	-29	-32	-10	-5	-5	-4	-7	-6	-5	-17	-13	NA	-4	0	-3	-6	-6	-8	-3	-3	-1	NA	2	2	0	0	-2	1
9	17	5.840745814	-26	-26	-27	-11	-4	-9	-29	-4	-3	-10	-30	-6	-4	-32	-9	-5	-2	-7	-15	-31	-8	-17	-2	-8	-6	-3	-5	-17	-22	-13	NA	-9	0	-14	-7	-4	-6	-8	0	0	NA	3	1	-1	0	1	-1
9	17	6.331181507	-26	-24	-25	-19	-16	-8	-20	-18	-19	-26	-30	-30	-10	-22	-21	-3	-2	-11	-21	-31	-18	-11	-7	-4	-6	-3	-3	-8	-19	-4	NA	-10	0	-15	-6	-4	-5	-15	-2	1	NA	2	0	0	-1	-1	1
9	17	6.86819825	-13	-26	-18	-27	-25	-16	-29	-9	-17	-7	-22	-13	-4	-10	-8	-6	-8	-13	-28	-31	-14	-4	-8	-8	-5	-5	-3	-4	-17	-16	NA	-4	-1	-28	-6	-7	1	-2	1	1	NA	2	0	0	-1	-1	0
9	17	7.38575723	-26	-24	-3	-8	-8	-18	-29	-9	-1	0	-30	-17	-10	-23	-12	-1	-3	-6	-13	-31	-19	-11	-11	-9	-8	-1	-1	-8	-27	-13	NA	-6	-1	-25	-9	1	-2	-5	-1	0	NA	1	3	0	1	1	0
9	17	8.103780441	-26	-26	-21	-27	-28	-29	-29	-8	-17	-13	-30	-30	-16	-32	-16	-12	-5	-9	-20	-31	-32	-10	-18	-15	-5	-4	-5	-8	-19	-20	NA	-12	-2	-33	-5	-6	-3	-18	1	1	NA	0	2	1	0	2	2
10	18	0	-1	-10	-4	-6	-7	-7	-12	-13	-12	-12	-1	-23	-18	-14	-13	-14	-16	-6	-2	-1	-10	-14	-25	-23	-27	-28	-13	-11	-1	-3	NA	1	-1	-4	-35	-34	-22	-27	-2	-4	NA	-2	-2	-4	-3	-6	-4
10	18	0.249316971	-6	-8	-7	-6	-3	-4	-12	-10	-5	-3	-2	-3	-16	-15	-15	-16	-7	-11	0	-3	-25	-17	-24	-18	-16	-9	-9	-6	-3	-5	NA	-1	0	-11	-30	-27	-20	-19	-2	-4	NA	-1	-2	-5	-4	-7	-7
10	18	0.537035769	-2	-4	-10	-9	-2	-2	-6	-6	-11	-3	-2	-16	-8	-20	-15	-12	-8	-6	-3	-3	-14	-7	-10	-18	-19	-8	-15	-10	-2	-1	NA	-1	0	-2	-24	-23	-12	-16	-1	-2	NA	-1	-4	-4	-5	-6	-4
10	18	0.786339422	-7	-9	-5	-6	-2	-8	-15	-6	-9	-11	-2	-16	-15	-23	-12	-14	-11	-10	-2	-2	-23	-14	-14	-18	-22	-16	-14	-11	-2	-2	NA	-2	-1	-4	-34	-34	-21	-17	-3	-4	NA	-3	-2	-6	-3	-7	-6
10	18	0.99722032	-4	-3	-1	-2	-7	-2	-4	-7	-8	-3	2	-6	-10	-15	-13	-6	-8	-6	0	0	-10	-8	-10	-29	-19	-20	-4	-10	0	-2	NA	-2	-1	-1	-21	-19	-17	-21	0	0	NA	1	-1	-3	-3	-11	-2
10	18	1.802633181	1	-4	2	-1	0	-2	-5	-5	-1	-3	-1	-2	-9	-9	-6	-12	1	-2	0	-2	-7	-10	-10	-22	-20	-12	-10	-7	0	1	NA	-2	-1	-2	-23	-26	-11	-24	1	6	NA	0	0	-5	-2	-5	-4
10	18	2.071217656	-4	4	-4	1	-2	-2	1	0	-3	-4	0	-7	-9	-11	-5	-14	-9	-9	0	1	-4	-6	-10	-16	-20	-14	-16	-10	1	-2	NA	1	-1	-5	-34	-33	-16	-16	1	3	NA	-3	-4	-4	-3	-6	-4
10	18	2.358898402	6	-3	3	3	-6	0	-6	-1	1	-4	-1	-7	-8	-10	-2	-4	-6	-3	0	-2	-4	-10	-7	-1	-8	-10	-6	-12	1	-1	NA	0	-1	0	-18	-11	-15	-11	3	0	NA	1	-3	-4	-3	-1	-2
10	18	3.260156012	0	-7	-7	-6	-6	-10	-12	-8	-14	-7	-4	-18	-19	-27	-13	-8	-14	-16	-2	-1	-20	-11	-16	-34	-21	-18	-8	-14	0	0	NA	-1	0	-3	-22	-23	-22	-27	-2	-3	NA	-4	-5	-5	-5	-6	-5
10	18	3.586200533	-3	-4	-2	-4	-10	-7	-7	-5	-1	-6	-3	-7	-12	-12	-8	-9	-6	-7	-2	-2	-6	-8	-8	-8	-13	-10	-6	-9	-2	0	NA	-4	-4	-3	-8	-13	-10	-25	-3	-2	NA	-4	-4	-5	-5	-9	-5
10	18	4.679398782	-4	-4	0	-1	1	-3	0	-4	-1	3	-1	-7	-12	-15	-2	-17	-6	-5	1	-1	-19	-7	-14	-15	-14	-4	-5	-12	-3	2	NA	-1	0	-1	-24	-18	-17	-8	-1	-3	NA	-3	-2	-2	-4	-4	-4
10	18	5.715039954	-4	-2	-1	-3	-3	-9	-5	-7	-6	-3	-3	-6	-6	-19	-14	-4	-9	-3	-1	-1	-7	-22	-17	-30	-17	-9	-13	-8	2	0	NA	-2	-1	-1	-23	-26	-18	-15	1	-1	NA	-6	-2	-3	-4	-4	-4
10	18	6.194364536	-5	-6	-3	-6	1	-4	-8	-5	-7	-6	-2	-3	-10	-25	-22	-27	-6	-8	1	-3	-11	-10	-25	-32	-20	-19	-9	-7	1	-2	NA	-2	-2	-2	-20	-19	-17	-23	1	-2	NA	-5	-5	-5	-5	-6	-7
10	18	6.462515221	-7	-7	-5	-3	-5	-14	-7	-5	-10	-5	-4	-5	-18	-29	-16	-13	-12	-7	-2	-3	-20	-22	-29	-28	-28	-16	-13	-16	-1	-4	NA	-3	-2	-1	-34	-15	-16	-22	-2	-3	NA	-3	-1	-5	-5	-15	-6
10	18	6.942342085	2	-3	-2	-9	-1	-10	-2	-5	-11	-4	0	-3	-12	-16	-6	-18	-10	-14	1	1	-14	-33	-28	-24	-25	-20	-11	-11	0	3	NA	-2	-1	-3	-30	-22	-18	-16	0	1	NA	-1	-1	-4	-5	-7	-4
10	18	8.495886606	-7	-1	-8	-12	-7	-10	-21	-14	-10	-13	-5	-11	-21	-18	-9	-20	-10	-11	-5	-5	-19	-22	-24	-33	-33	-30	-20	-20	-5	-6	NA	-3	-3	-4	-34	-26	-22	-29	-3	-8	NA	-5	-5	-9	-6	-7	-9
10	18	9.514912481	-10	-9	-5	-5	-2	-6	-20	-12	-6	-7	-3	-3	-19	-31	-24	-28	-14	-9	-2	-1	-12	-17	-13	-25	-33	-18	-14	-11	-1	-1	NA	0	0	-1	-34	-24	-14	-29	-5	-4	NA	-2	-2	-3	-4	-11	-10
10	18	10.28207192	-1	-3	-3	-1	-1	-11	-4	-3	-14	-9	-2	-5	-13	-22	-14	-17	-9	-10	0	0	-8	-14	-12	-27	-33	-24	-13	-13	2	2	NA	-3	0	-1	-34	-33	-15	-16	3	0	NA	0	-1	-5	-5	-16	-3
10	18	11.20267694	NA	NA	NA	NA	NA	-9	-10	-3	-5	NA	NA	-4	-5	-22	-3	-12	-9	NA	NA	-2	-2	-15	-24	-33	-19	-18	-14	NA	NA	0	NA	1	-3	-3	-34	-17	-13	-20	NA	-6	NA	0	-2	-5	-6	-13	-2
10	18	12.19993531	NA	NA	NA	NA	NA	-11	-15	-13	-4	NA	NA	-13	-16	-31	-19	-20	-13	NA	NA	2	-31	-14	-33	-33	-31	-18	-20	NA	NA	-1	NA	-1	0	-2	-34	-24	-17	-29	NA	-8	NA	-3	-2	-4	-9	-16	-9
11	19	0	4	-3	-2	-1	-5	0	-4	-7	-3	-3	-3	-4	-3	-7	-10	-9	-6	-3	-1	-5	-4	-6	-21	-9	-7	-4	-6	-11	-4	-7	NA	-5	-6	-5	-6	-5	-2	1	-3	-4	NA	-6	-8	-8	-8	-6	0
11	19	0.328582572	-1	-5	-2	-8	-2	-4	-6	-4	-4	-5	-7	-7	-2	-6	-4	-5	-5	-4	-5	-6	-3	-4	-8	-5	-5	-2	-5	-8	-4	-6	NA	-5	-8	-34	-6	-5	-3	-8	-5	-7	NA	-6	-3	-3	-3	-3	0
11	19	0.536815068	-25	-8	-8	-8	-9	-13	-10	-7	-7	-6	-5	-8	-8	-3	-4	-4	-2	-6	-2	-2	-7	-5	-1	-2	-3	-4	-7	-8	-2	-3	NA	-19	-11	-27	-7	-7	-9	-10	-1	-6	NA	-4	-2	-5	-3	-4	-5
11	19	1.191744673	-2	-2	-3	-2	-5	-7	-4	-5	-4	-5	-3	-2	-3	-3	-5	-4	-5	-3	-4	-2	-6	-4	-17	-6	-2	-6	-4	-11	-2	-3	NA	-5	-2	-16	-11	-16	-7	-8	-1	-3	NA	-3	-4	-4	-4	-4	-2
11	19	1.572519026	-3	-1	-3	-5	-3	-2	-3	-3	-3	-9	-1	-1	-3	-1	-4	-4	-4	-7	-1	-4	-4	-4	-6	-7	-5	-5	-3	-5	-3	-3	NA	-11	-5	-26	-16	-8	-4	-16	-1	-5	NA	-4	-1	-1	-3	-2	-1
11	19	2.063599696	3	-2	-3	-3	4	-1	-2	-2	-2	2	-4	-2	-4	-5	-6	-3	-5	-6	2	-2	-3	-4	-6	-3	-5	-9	-5	-6	-2	-3	NA	-11	-6	-6	-21	-8	-9	-11	-1	-3	NA	-3	-1	-4	-4	-4	-3
11	19	2.512819635	-8	-8	-3	-4	-2	-1	-3	-3	-4	-4	-4	-3	-3	-5	-2	-3	-1	-5	-2	1	-3	-5	-4	-8	-10	-8	-9	-3	-2	-1	NA	-33	-15	-34	-9	-8	-9	-11	-2	-5	NA	-2	0	-1	-2	-2	-3
11	19	3.80526446	-4	-3	-1	-2	-3	-2	-2	-2	-1	0	-4	-1	-3	-5	-3	-4	-9	-7	-2	-2	-6	-6	-8	-6	-12	-13	-15	-18	-2	-2	NA	-28	-20	-18	-24	-12	-20	-1	-2	-4	NA	-4	0	-2	-1	2	0
11	19	4.134075342	-3	-4	-5	-1	0	-4	-3	0	-2	-3	-4	-3	-4	-4	-3	-3	-5	-6	-1	-5	-4	-4	-1	-3	0	-3	-16	-8	-5	-6	NA	-27	-2	-6	-4	-14	-15	-23	-1	-4	NA	-2	-2	-1	0	-1	0
11	19	4.572460046	-17	-10	-6	-7	-13	-8	-15	-7	-5	-10	-5	-6	-8	-9	-4	-6	-7	-8	0	-2	0	-8	-11	-8	-17	-8	-7	-25	-1	-2	NA	-22	-21	-31	-16	-8	-9	-22	0	-6	NA	-5	-2	-1	-1	0	0
11	19	4.967100457	-5	-5	-4	-4	-10	-3	-3	-4	-5	-6	1	0	-2	-3	-1	-6	-6	-13	-1	0	1	-8	-12	-7	-17	-4	-16	-10	0	-1	NA	-15	-15	-34	-18	-17	-17	-19	0	-5	NA	-2	-1	-4	-3	1	1
11	19	5.394937215	-6	-4	-9	-9	-4	-3	-3	-5	-2	-5	-5	-5	-6	-9	-5	-3	-6	-8	0	-4	-4	-9	-11	-7	-6	-8	-5	-17	-1	-3	NA	-33	-16	-34	-24	-31	-31	-26	-1	-5	NA	1	2	-1	-2	-1	-2
11	19	7.068405632	-11	-25	-25	-25	-3	-3	-17	-16	-6	-20	-2	-4	-3	-5	-4	-10	-18	-24	-2	-1	-4	-7	-8	-8	-3	-16	-9	-27	-5	-4	NA	-25	-17	-34	-17	-17	-31	-28	1	-4	NA	-1	-2	-1	-1	-2	-2
11	19	7.394436834	3	0	0	0	0	0	-2	-1	0	-6	0	-2	-2	-5	-4	-10	-9	-12	-2	-1	-4	-7	-8	-6	-8	-5	-17	-27	-3	-2	NA	-31	-3	-34	-4	-12	-23	-24	-2	-4	NA	-2	0	-1	1	2	-1
11	19	7.912193683	-4	1	-5	-6	1	-5	-3	-1	-14	-7	-3	-1	-5	-3	-3	-16	-21	-16	-3	-5	-3	-7	-19	-22	-9	-14	-21	-25	-6	-4	NA	-22	-25	-22	-33	-26	-29	-15	-1	0	NA	-7	-3	0	-5	-3	-1
11	19	8.410806697	-2	-2	0	-3	-1	-1	-2	-4	-3	-6	-4	-3	-3	-2	-8	-5	-4	-7	-3	-4	-7	-8	-6	-8	-9	-6	-30	-27	-1	-3	NA	-8	-6	-10	-9	-20	-22	-28	-2	-4	NA	-5	-5	-4	-5	-3	-1
11	19	8.679368341	1	-3	1	-6	-4	1	-1	-5	-10	-12	1	-5	-4	-4	-3	-6	-11	-28	-2	-4	-5	-13	-7	-5	-12	-12	-12	-27	-3	-3	NA	-16	-19	-33	-25	-22	-31	-28	-1	-3	NA	0	-2	-2	-2	-1	-2
11	19	9.016856925	-24	-25	-25	-25	-13	-27	-18	-28	-28	-21	-10	-9	-5	-7	-13	-10	-14	-23	-3	-4	-5	-9	-7	-10	-10	-13	-21	-23	1	-3	NA	-32	-24	-33	-20	-20	-29	-9	-3	-8	NA	-3	-3	-1	-3	-1	1
11	19	11.30675228	NA	NA	NA	NA	NA	-27	-28	-28	-28	NA	NA	-20	-23	-27	-23	-27	-29	NA	NA	-10	-17	-25	-32	-32	-32	-31	-29	NA	NA	-15	NA	-30	-26	-33	-28	-32	-30	-27	NA	-11	NA	-11	-8	-7	-6	-7	-5
11	19	11.36482686	NA	NA	NA	NA	NA	-4	-2	-18	-18	NA	NA	-7	-5	-23	-24	-30	-27	NA	NA	-6	-5	-17	-32	-32	-30	-31	-29	NA	NA	-4	NA	-32	-33	-31	-33	-32	-27	-27	NA	-8	NA	-2	-1	-1	-3	-1	-3
12	20	0	4	1	1	1	4	1	-1	1	1	-2	3	2	2	1	2	2	2	0	0	0	2	0	1	-1	0	-1	-3	-8	-7	-3	NA	1	0	-2	-1	-3	-5	-3	-1	-2	NA	-1	1	0	-6	-33	-15
12	20	0.536980594	5	2	2	0	1	1	3	2	3	1	2	4	3	3	3	2	0	0	2	3	7	2	2	1	1	0	0	-3	1	3	NA	1	1	0	0	0	0	-18	2	0	NA	2	2	0	-2	-4	-13
12	20	1.035606925	-5	-3	1	-3	-2	0	0	0	-1	-4	-1	0	-2	0	-2	0	-2	-1	0	0	0	-2	-1	-1	0	-3	-2	-5	-3	0	NA	-3	0	-5	-4	-4	-4	-13	-1	-2	NA	-19	1	0	-6	-6	-18
12	20	1.630218798	3	1	1	2	3	3	1	1	0	0	1	1	1	1	5	2	1	-1	0	1	1	4	2	1	1	0	0	-4	-7	-1	NA	0	1	-1	1	-1	-1	-3	-1	-2	NA	-14	1	0	-2	-5	-31
12	20	2.18614726	0	1	-1	-3	-2	0	0	0	2	-2	-1	0	0	-1	-2	0	-2	-3	-2	-1	-2	-1	0	1	0	-3	-3	-6	-6	-3	NA	-1	0	-4	-5	-6	-5	-8	-3	-4	NA	-5	0	-1	-5	-18	-31
12	20	2.703982116	1	0	-2	-3	1	1	1	2	0	-3	3	-1	2	-1	2	0	1	-4	1	4	0	-1	-2	0	-1	-2	-5	-4	-3	1	NA	1	0	-5	-3	-4	-3	-11	1	-2	NA	-27	2	1	-1	-6	-23
12	20	3.202690259	1	1	0	1	2	1	-1	-1	0	-2	-1	2	0	2	0	0	1	-3	2	-1	0	-1	1	0	1	-1	-3	-7	-5	-2	NA	1	2	0	-1	-4	-5	-6	-1	-3	NA	-1	2	0	-6	-33	-16
12	20	3.701347032	-2	1	3	3	3	6	1	1	3	0	2	2	1	2	2	3	0	3	0	1	1	0	0	2	4	2	0	2	-5	-1	NA	2	1	-1	-1	-1	-3	-1	1	0	NA	-5	2	2	-5	-23	-12
12	20	4.200024734	-3	0	3	2	1	0	-2	-1	2	-2	6	-1	1	-2	1	-1	1	-1	2	2	2	-1	-1	0	1	-1	-3	-4	-2	0	NA	1	0	-1	1	-3	-5	-18	0	-2	NA	-28	0	1	-9	-21	-31
12	20	4.679415906	-3	5	5	1	4	-1	3	4	4	0	2	1	2	3	3	3	3	1	-1	2	0	-2	1	0	0	0	-6	-8	-3	1	NA	-1	1	-2	-2	-3	-19	-10	0	-4	NA	-2	1	0	-19	-33	-24
12	20	5.33167618	0	2	0	0	2	1	-2	1	1	-1	1	2	1	-1	2	1	1	-1	0	2	1	-2	-2	0	1	-3	-6	-4	-9	0	NA	-1	0	-2	-2	-4	-5	-4	-2	-1	NA	-3	-1	0	-14	-33	-16
12	20	5.61930175	8	0	2	-2	2	2	-2	1	-1	1	3	2	2	2	2	2	1	-1	1	1	0	-1	1	2	1	-3	-4	-3	-1	-1	NA	0	0	-2	-3	-4	-3	-26	1	-2	NA	-8	0	0	-15	-7	-29
12	20	6.17539003	2	2	0	3	-5	1	2	2	1	1	2	1	0	2	2	1	0	-1	-1	-1	-1	-2	0	1	0	-1	-2	-2	-4	1	NA	-1	2	-10	0	0	-1	-10	0	-2	NA	-6	3	0	-8	-13	-12
12	20	6.654851598	3	0	0	1	2	2	3	2	2	0	2	2	1	2	3	1	1	2	1	1	1	-2	2	3	2	-2	1	0	-4	1	NA	0	3	0	-3	-4	-1	-3	1	-2	NA	-6	1	1	-19	-19	-17
12	20	7.134472983	3	1	0	2	4	3	4	4	3	4	4	4	1	2	1	1	2	3	3	1	0	-2	0	0	1	-1	-2	1	-11	-1	NA	-1	1	-1	0	-2	-3	-5	2	-1	NA	-3	0	-1	-6	-33	-27
12	20	7.652153729	7	4	3	3	3	6	6	3	4	2	3	-2	3	4	6	4	1	4	3	1	0	-2	3	5	3	1	-1	1	-4	2	NA	-1	0	0	0	0	1	-10	1	0	NA	2	1	0	-20	-4	-16
12	21	0	0	2	1	-1	2	-1	2	1	1	0	1	2	-1	1	0	0	1	-1	-4	-1	1	-1	0	1	-1	2	-2	-5	1	-2	NA	1	4	1	-2	-8	-12	-28	-1	-4	NA	-2	2	1	0	-1	-21
12	21	0.536986301	1	2	7	3	4	-2	3	1	3	4	2	2	-2	0	2	2	-5	0	1	1	0	0	-1	-2	0	-3	-1	-7	4	1	NA	0	2	1	-1	0	-8	-14	0	-2	NA	-2	1	1	0	-3	-15
12	21	1.035608828	-4	-5	2	-3	0	-2	1	0	0	-1	1	2	-1	-3	0	-2	0	-14	1	-1	1	0	-2	-1	-3	-1	-5	-4	1	-2	NA	0	1	-1	-2	-14	-7	-10	-1	-2	NA	2	0	1	-1	-5	-31
12	21	1.630216895	2	-1	0	-3	3	0	0	1	2	3	1	2	-4	2	2	0	0	-4	1	3	0	0	1	1	-1	-4	-2	-12	2	0	NA	0	2	-1	1	-2	-7	-17	1	-2	NA	-2	1	-1	0	-4	-31
12	21	2.18614726	8	0	-2	-2	-1	-2	0	2	-3	-7	0	0	-2	-3	-1	-2	-3	-7	0	0	0	-1	1	-2	-3	-4	-8	-14	0	0	NA	-2	0	-1	0	-23	-18	-28	0	-4	NA	-2	2	0	-3	-5	-22
12	21	2.703987823	-2	-1	2	-2	1	2	-2	1	1	-2	1	1	-1	-3	2	0	0	-6	1	0	0	-2	1	1	-2	-4	-3	-8	4	-1	NA	-1	2	0	-1	-4	-15	-28	-1	-2	NA	-1	1	1	0	-4	-31
12	21	3.202694064	0	-2	-2	-5	-2	-1	-5	0	0	-4	0	-1	0	0	0	-1	-3	-9	3	4	0	-3	0	-2	-2	-2	-2	-9	-1	0	NA	0	2	1	-1	-4	-12	-28	0	-1	NA	-4	1	2	1	-5	-31
12	21	3.701350837	2	2	-4	-5	2	-1	0	0	-5	-4	1	2	2	0	-3	0	0	2	2	1	0	-1	-1	-2	0	0	-1	-21	4	0	NA	1	2	1	-1	-12	-17	-28	0	1	NA	-2	2	1	0	-2	-29
12	21	4.200022831	-2	-2	-1	0	2	-1	1	1	1	-3	4	2	-5	0	0	0	-3	-11	1	2	1	-2	0	-1	-2	-7	-7	-7	2	-1	NA	0	1	-2	-3	-26	-31	-28	1	-2	NA	-2	1	-1	-2	-2	-31
12	21	4.679417808	0	0	0	4	2	0	0	1	2	-2	2	3	1	1	0	0	-1	-6	0	2	4	-2	0	-1	0	-2	-1	-7	1	0	NA	-1	1	0	-1	-6	-8	-28	1	-2	NA	-7	-1	0	1	-4	-31
12	21	5.331678082	3	0	-4	-3	0	-2	1	1	1	2	4	0	-1	0	0	0	-2	-6	1	1	1	-1	0	-2	-1	-6	-6	-11	0	0	NA	-2	1	-3	-1	-16	-6	-28	0	0	NA	-8	0	-1	-1	-3	-27
12	21	5.61930175	-4	-4	-3	-3	-2	-1	-3	-2	0	-4	1	-1	-2	-2	-2	0	-3	-3	0	-1	-1	-4	-2	-3	-1	-2	-10	-7	-1	-1	NA	-2	0	0	-2	-20	-15	-28	-1	-4	NA	-3	0	-1	-3	-4	-15
12	21	6.175388128	-1	5	2	-4	0	-1	1	-1	1	-1	2	-2	0	-6	-4	-4	-2	-3	2	-3	0	-2	-3	-2	-2	-4	-18	-25	0	-6	NA	-2	1	-1	-8	-8	-19	-28	-3	-31	NA	-3	1	-2	-4	-7	-4
12	21	6.654855403	-1	-2	-4	-3	0	-2	0	-3	-4	-3	1	2	-3	0	-1	-1	-2	-8	1	3	2	-3	2	-2	-5	-5	-5	-6	1	0	NA	-1	2	0	-5	-8	-19	-28	1	-2	NA	-3	2	0	-5	-3	-11
12	21	7.134472983	1	-1	0	-6	0	-4	-4	-1	-4	-3	-1	0	-6	0	-3	-4	-4	-7	6	2	1	-4	-2	-3	-6	-5	-13	-14	2	1	NA	-2	0	-1	-4	-32	-23	-16	2	2	NA	-17	0	1	-1	-3	-12
12	21	7.652153729	0	4	0	2	3	3	2	1	3	1	3	1	0	0	2	1	0	-1	4	2	2	-3	1	1	-3	-6	-3	-7	5	7	NA	0	2	1	-4	-32	-25	-20	2	-1	NA	0	2	2	0	0	-14
13	22	0	-23	-4	-10	-11	-3	-1	-5	-7	-13	-13	-2	-3	-6	-3	-5	-7	-4	-5	-5	-6	-2	-5	-4	-5	-5	-7	-3	-10	-3	-4	NA	-2	-2	-3	-4	-6	-7	-23	-1	-6	NA	-3	-4	-4	-5	-4	-7
13	22	0.230201674	-24	-13	-22	-18	-28	-23	-4	-8	-19	-9	-11	-12	-9	-8	-10	-7	-9	-19	-9	-8	-3	-10	-7	-6	-10	-11	-15	-21	-6	-8	NA	-8	-4	-4	-8	-8	-15	-16	-7	-7	NA	-7	-6	-7	-5	-5	-8
13	22	0.460131279	-22	-16	-15	-10	-8	-11	-12	-12	-7	-13	-11	-6	-7	-6	-13	-10	-7	-21	-11	-4	-5	-7	-4	-7	-7	-7	-23	-26	-5	-7	NA	-5	-4	-6	-6	-5	-23	-21	-6	-4	NA	-4	-5	-6	-5	-5	-15
13	22	0.70940449	-25	-17	-23	-21	-19	-19	-18	-21	-19	-13	-8	-20	-7	-7	-9	-11	-10	-16	-8	-11	-3	-9	-7	-8	-10	-9	-14	-26	-5	-7	NA	-4	-5	-4	-6	-11	-15	-16	-3	-7	NA	-4	-5	-6	-4	-6	-8
13	22	1.015957002	-18	-21	-19	-24	-16	-21	-10	-9	-19	-22	-6	-21	-9	-8	-13	-7	-12	-24	-8	-14	-7	-11	-9	-10	-11	-14	-15	-19	-5	-7	NA	-8	-6	-7	-12	-12	-16	-29	-7	-6	NA	-9	-6	-7	-9	-8	-10
13	22	1.265547945	-25	-14	-14	-22	-18	-8	-10	-14	-15	-16	-10	-9	-9	-7	-12	-12	-12	-21	-6	-5	-4	-6	-7	-6	-12	-13	-17	-26	-4	-4	NA	-5	-5	-7	-6	-6	-21	-16	-5	-7	NA	-3	-6	-9	-7	-6	-9
13	22	1.514912481	-18	-12	-26	-19	-14	-17	-17	-11	-13	-12	-8	-17	-5	-7	-8	-8	-13	-22	-6	-6	-6	-6	-6	-8	-7	-8	-12	-22	-11	-10	NA	-9	-7	-6	-9	-14	-19	-21	-4	-7	NA	-6	-5	-7	-8	-8	-13
13	22	1.840728691	-25	-15	-8	-12	-18	-15	-13	-9	-22	-18	-13	-8	-9	-8	-11	-8	-5	-23	-10	-4	-8	-9	-7	-7	-11	-8	-17	-24	-7	-8	NA	-9	-6	-8	-9	-12	-29	-25	-7	-9	NA	-6	-8	-7	-5	-6	-9
13	22	2.09027968	-25	-9	-10	-14	-10	-17	-8	-6	-4	-4	-7	-2	-6	-8	-11	-6	-3	-12	-6	-3	-5	-9	-8	-4	-10	-12	-7	-18	-6	-7	NA	-6	-7	-7	-8	-10	-8	-11	-8	-6	NA	-6	-6	-7	-4	-5	-3
13	22	2.512119482	-20	-12	-11	-14	-11	-14	-12	-9	-10	-11	-10	-7	-7	-7	-10	-6	-7	-16	-9	-6	-7	-7	-7	-5	-10	-9	-12	-22	-7	-8	NA	-6	-6	-5	-8	-9	-11	-16	-6	-7	NA	-8	-7	-8	-8	-6	-6
13	22	2.761447869	-23	-10	-10	-14	-11	-11	-8	-10	-11	-23	-14	-10	-9	-7	-9	-8	-5	-17	-9	-7	-11	-7	-7	-9	-9	-9	-21	-18	-8	-8	NA	-11	-9	-9	-7	-8	-8	-14	-6	-8	NA	-7	-5	-8	-7	-6	-7
13	22	2.91483067	-17	-13	-10	-7	-15	-10	-6	-6	-7	-12	-9	-9	-11	-8	-9	-5	-5	-9	-7	-5	-5	-8	-8	-8	-5	-8	-10	-12	-7	-8	NA	-6	-5	-6	-8	-7	-9	-8	-5	-8	NA	-6	-6	-7	-8	-7	-7
13	22	3.298453196	-25	-18	-4	-13	-17	-14	-13	-7	-22	-10	-10	-11	-11	-7	-9	-7	-11	-14	-6	-5	-6	-6	-8	-9	-10	-7	-16	-25	-4	-4	NA	-7	-6	-8	-9	-8	-23	-18	-3	-7	NA	-7	-7	-8	-8	-5	-6
13	22	3.662808219	-20	-18	-9	-9	-16	-23	-6	-4	-7	-8	-10	-7	-2	-5	-7	-6	-3	-18	-7	-5	-6	-5	-6	-3	-7	-11	-13	-13	-6	-5	NA	-5	-4	-5	-8	-9	-11	-11	-6	-6	NA	-6	-5	-8	-8	-5	-8
13	22	4.026813166	-4	-1	-7	-8	-9	-10	-4	-5	-4	-7	-3	-4	-2	-5	-7	-1	-5	-9	-4	-4	-2	-4	-6	-4	-5	-5	-8	-10	-5	-7	NA	-6	-6	-4	-6	-8	-6	-9	-4	-5	NA	-7	-5	-6	-7	-5	-4
13	22	4.449130518	-13	-10	-10	-17	-7	-7	-6	-9	-11	-12	-7	-9	-8	-5	-10	-5	-7	-14	-7	-7	-6	-5	-8	-7	-8	-10	-10	-25	-8	-9	NA	-4	-7	-8	-7	-8	-14	-17	-5	-8	NA	-7	-8	-10	-9	-6	-11
13	22	4.813495053	-10	-11	-7	-12	-11	-12	-5	-5	-9	-10	-8	-4	-6	-6	-6	-4	-6	-7	-8	-4	-6	-6	-6	-6	-7	-10	-8	-6	-7	-7	NA	-7	-7	-7	-8	-8	-12	-15	-5	-7	NA	-8	-9	-9	-8	-7	-9
13	22	6.13641933	-10	-9	-10	-7	-3	-8	-7	-7	-8	-11	-5	-9	-5	-6	-6	-4	-4	-13	-7	-8	-4	-6	-7	-6	-7	-7	-9	-15	-7	-8	NA	-7	-7	-7	-9	-12	-10	-11	-5	-6	NA	-7	-7	-8	-10	-7	-5
13	22	6.501185312	-17	-2	-1	2	-6	-6	-2	-5	-4	-7	-10	-5	-6	-7	-10	-7	-11	-12	-4	-14	-5	-5	-9	-5	-7	-7	-20	-26	-8	-8	NA	-9	-7	-8	-10	-7	-14	-14	-5	-6	NA	-10	-8	-9	-11	-7	-6
13	22	7.497983257	-14	-4	-7	-9	-5	-7	-5	-6	-8	-9	-2	-4	-4	-3	-4	-4	-4	-3	-4	-5	-6	-6	-4	-5	-5	-6	-6	-4	-4	-5	NA	-6	-4	-5	-16	-6	-9	-13	-5	-8	NA	-6	-4	-12	-15	-6	-7
13	22	8.331348935	-9	-6	-2	-7	-5	-4	-6	-1	-1	0	-4	-8	-6	-4	-4	-2	-2	-2	-9	-3	-4	-5	-6	-6	-4	-4	-15	-7	-5	-4	NA	-5	-5	-7	-8	-9	-7	-4	-5	-4	NA	-4	-5	-9	-23	-6	-2
13	22	8.862895738	-7	0	0	-5	-7	-5	-3	-4	-2	0	-1	-1	-2	-3	-3	-2	-2	-6	-1	-5	-2	-3	-4	-3	-4	-4	-5	-8	-5	-5	NA	-3	-3	-5	-5	-4	-3	-6	-3	-3	NA	-6	-4	-17	-23	-4	-2
13	22	9.495367199	-10	-10	0	-9	-5	-2	-8	-2	-3	-2	-2	-2	-3	-5	-4	-4	-2	-4	-2	-3	0	-4	-5	-5	-5	-4	-7	-7	-3	-4	NA	-5	-5	-6	-6	-7	-10	-14	-4	-6	NA	-6	-5	-13	-32	-7	-5
13	22	10.28160008	-10	1	-7	-2	-3	-5	-5	-8	-6	-3	-4	-4	-5	-6	-4	-3	-3	-5	-4	-4	-4	-6	-7	-7	-7	-8	-10	-16	-6	-5	NA	-10	-7	-8	-8	-8	-12	-14	-5	-7	NA	-7	-5	-14	-34	-6	-6
13	22	11.41304033	NA	NA	NA	NA	NA	-10	-2	-2	-7	NA	NA	-2	-2	-4	-3	-2	0	NA	NA	-4	-2	-3	-4	-6	-3	-2	-10	NA	NA	-3	NA	-6	-3	-7	-6	-5	-4	-2	NA	-4	NA	-6	-4	-16	-34	-7	-5
13	22	12.35285578	NA	NA	NA	NA	NA	-14	-3	-5	-3	NA	NA	-4	-5	-3	-4	-8	-7	NA	NA	-6	-4	-6	-6	-7	-5	-8	-13	NA	NA	-6	NA	-7	-7	-10	-9	-9	-15	-18	NA	-6	NA	-7	-9	-10	-34	-10	-12
13	23	0	-11	-10	-10	-7	-8	-4	-8	-21	-13	-22	-3	-5	-9	-31	-32	-31	-31	-29	-6	-7	-13	-32	-33	-33	-33	-32	-31	-28	-4	-6	NA	-6	-5	-32	-34	-33	-31	-29	-8	-6	NA	-4	-4	-4	-34	-20	-32
13	23	0.230199772	-18	-17	-2	-19	-9	-8	-13	-18	-16	-28	-10	-5	-24	-31	-32	-31	-31	-29	-9	-8	-10	-32	-33	-33	-33	-32	-31	-28	-4	-6	NA	-22	-5	-26	-34	-33	-31	-29	-8	-8	NA	-5	-6	-5	-34	-13	-7
13	23	0.460133181	-20	-17	-20	-20	-10	-15	-20	-19	-21	-28	-7	-5	-19	-31	-32	-31	-31	-29	-8	-4	-22	-32	-33	-33	-33	-32	-31	-28	-6	-8	NA	-33	-13	-34	-34	-33	-31	-29	-5	-4	NA	-6	-6	-7	-34	-18	-13
13	23	0.709406393	-25	-19	-12	-26	-14	-16	-19	-25	-21	-28	-10	-7	-10	-31	-32	-31	-31	-29	-6	-3	-15	-32	-33	-33	-33	-32	-31	-28	-6	-7	NA	-33	-8	-34	-34	-33	-31	-29	-5	-7	NA	-6	-8	-8	-34	-14	-11
13	23	1.015958904	-25	-24	-20	-24	-12	-15	-20	-29	-27	-28	-8	-11	-19	-31	-32	-31	-31	-29	-12	-8	-15	-32	-33	-33	-33	-32	-31	-28	-10	-12	NA	-25	-12	-34	-34	-33	-31	-29	-12	-10	NA	-8	-10	-10	-34	-14	-14
13	23	1.265547945	-20	-26	-17	-26	-18	-21	-25	-25	-19	-28	-24	-11	-17	-31	-32	-31	-31	-29	-22	-11	-25	-32	-33	-33	-33	-32	-31	-28	-10	-8	NA	-33	-13	-34	-34	-33	-31	-29	-10	-7	NA	-8	-7	-10	-34	-21	-7
13	23	1.514912481	-21	-21	-20	-20	-15	-16	-12	-21	-23	-26	-13	-10	-14	-31	-32	-31	-31	-29	-24	-7	-13	-32	-33	-33	-33	-32	-31	-28	-16	-13	NA	-33	-30	-34	-34	-33	-31	-29	-9	-7	NA	-4	-5	-9	-34	-11	-14
13	23	1.840730594	-19	-16	-20	-13	-6	-12	-27	-23	-29	-28	-5	-6	-31	-31	-31	-31	-30	-29	-9	-3	-18	-32	-33	-33	-33	-32	-30	-28	-8	-7	NA	-33	-12	-34	-34	-33	-31	-29	-9	-8	NA	-5	-5	-9	-34	-14	-13
13	23	2.09027968	-23	-14	-24	-19	-9	-12	-11	-20	-24	-28	-7	-2	-15	-31	-31	-31	-30	-29	-6	-3	-7	-32	-33	-33	-33	-32	-30	-28	-6	-8	NA	-24	-9	-34	-34	-33	-31	-29	-10	-6	NA	-10	-5	-12	-34	-16	-10
13	23	2.512121385	-17	-12	-20	-17	-17	-14	-18	-14	-12	-28	-10	-17	-24	-31	-31	-31	-30	-29	-11	-7	-8	-32	-33	-33	-33	-32	-30	-28	-11	-9	NA	-33	-11	-34	-34	-33	-31	-29	-4	-5	NA	-5	-4	-8	-34	-10	-7
13	23	2.761449772	-23	-15	-18	-24	-18	-19	-26	-18	-26	-28	-22	-13	-29	-31	-31	-31	-30	-29	-13	-12	-21	-32	-33	-33	-33	-32	-30	-28	-10	-12	NA	-33	-17	-34	-34	-33	-31	-29	-11	-16	NA	-9	-12	-19	-34	-9	-8
13	23	2.914836377	-17	-15	-26	-20	-10	-18	-11	-23	-18	-28	-10	-15	-18	-31	-31	-31	-30	-29	-7	-7	-22	-32	-33	-33	-33	-32	-30	-28	-9	-7	NA	-17	-15	-34	-34	-33	-31	-29	-8	-8	NA	-8	-10	-26	-34	-19	-9
13	23	3.298455099	-17	-19	-24	-24	-15	-15	-18	-26	-24	-28	-8	-8	-20	-31	-31	-31	-30	-29	-17	-15	-15	-32	-33	-33	-33	-32	-30	-28	-8	-14	NA	-24	-15	-34	-34	-33	-31	-29	-14	-13	NA	-8	-7	-13	-34	-18	-10
13	23	3.662808219	-13	-19	-5	-20	-17	-17	-13	-8	-19	-28	-12	-10	-20	-31	-31	-31	-30	-29	-8	-4	-19	-32	-33	-33	-33	-32	-30	-28	-5	-6	NA	-22	-17	-34	-34	-33	-31	-29	-6	-9	NA	-6	-8	-14	-34	-9	-8
13	23	4.026816971	-19	-14	-14	-20	-7	-15	-17	-18	-19	-28	-9	-6	-27	-31	-31	-31	-30	-29	-8	-8	-11	-32	-33	-33	-33	-32	-30	-28	-6	-9	NA	-19	-15	-34	-34	-33	-31	-29	-7	-6	NA	-3	-4	-14	-34	-8	-6
13	23	4.44913242	-23	-8	-16	-20	-9	-19	-14	-29	-26	-28	-4	-9	-28	-31	-31	-31	-30	-29	-7	-7	-24	-32	-33	-33	-33	-32	-30	-28	-8	-8	NA	-27	-11	-34	-34	-33	-31	-29	-9	-11	NA	-5	-5	-8	-34	-9	-6
13	23	4.813496956	-21	-16	-13	-14	-7	-25	-22	-21	-19	-28	-9	-6	-20	-31	-31	-31	-30	-29	-5	-5	-8	-32	-33	-33	-33	-32	-30	-28	-10	-10	NA	-15	-12	-34	-34	-33	-31	-28	-5	-7	NA	-9	-8	-8	-34	-10	-13
13	23	6.136423135	-25	-12	-20	-26	-8	-15	-16	-29	-21	-28	-8	-11	-21	-31	-31	-31	-30	-29	-3	-5	-21	-32	-33	-33	-33	-32	-30	-28	-5	-8	NA	-19	-15	-34	-34	-33	-31	-28	-8	-9	NA	-3	-8	-20	-34	-15	-15
13	23	6.501187215	-12	-21	-20	-20	-10	-18	-9	-22	-27	-22	-12	-13	-21	-31	-31	-31	-30	-29	-14	-10	-19	-32	-33	-33	-33	-32	-30	-28	-13	-12	NA	-17	-20	-34	-34	-33	-31	-28	-17	-12	NA	-7	-10	-32	-34	-33	-31
13	23	7.497987062	-15	-10	-14	-16	-8	-10	-9	-15	-22	-28	-9	-4	-13	-31	-31	-31	-30	-29	-7	-7	-10	-32	-33	-33	-33	-32	-30	-28	-8	-7	NA	-31	-13	-34	-34	-33	-31	-28	-7	-4	NA	-3	-4	-15	-34	-18	-8
13	23	8.331350837	-5	-9	-13	-20	-4	-12	-14	-29	-22	-28	-9	-5	-17	-31	-31	-31	-30	-28	-5	-5	-10	-32	-33	-33	-33	-32	-30	-27	-5	-7	NA	-33	-12	-34	-34	-33	-31	-28	-5	-8	NA	-4	-4	-24	-34	-33	-15
13	23	8.862895738	0	-2	-7	-10	-1	-5	-10	-15	-22	-26	-2	-4	-27	-31	-31	-31	-30	-28	-5	-5	-20	-32	-33	-33	-33	-32	-30	-27	-3	-7	NA	-15	-12	-34	-34	-33	-31	-28	-4	-4	NA	-3	-9	-19	-34	-18	-16
13	23	9.495369102	-17	-20	-16	-17	-2	-7	-9	-29	-25	-28	-3	-2	-17	-31	-31	-31	-30	-28	-6	-5	-22	-32	-33	-33	-33	-32	-30	-27	-6	-6	NA	-29	-12	-34	-34	-33	-31	-28	-7	-8	NA	-5	-8	-13	-34	-27	-12
13	23	10.28159817	-15	-5	-16	-14	-2	-6	-21	-25	-22	-28	-6	-14	-17	-31	-31	-31	-30	-28	-11	-4	-12	-32	-32	-33	-33	-32	-30	-27	-5	-6	NA	-27	-13	-34	-34	-33	-31	-28	-5	-5	NA	-7	-9	-14	-34	-33	-15
13	23	11.41304604	NA	NA	NA	NA	NA	-7	-9	-15	-28	NA	NA	-4	-30	-31	-31	-31	-30	NA	NA	-2	-11	-32	-32	-33	-32	-32	-30	NA	NA	-3	NA	-33	-13	-34	-33	-33	-31	-28	NA	-8	NA	-5	-5	-23	-34	-33	-15
13	23	12.35285769	NA	NA	NA	NA	NA	-22	-28	-28	-28	NA	NA	-4	-28	-31	-31	-31	-30	NA	NA	-6	-11	-32	-32	-33	-32	-32	-30	NA	NA	-6	NA	-33	-18	-34	-33	-33	-31	-28	NA	-7	NA	-4	-7	-23	-34	-33	-11
14	24	0	-13	-6	-5	-6	0	-4	-5	-1	-18	-28	-2	-3	-7	-31	-26	-27	-30	-19	1	-3	-10	-32	-16	-31	-31	-28	-24	-21	-2	-2	NA	-3	-3	-5	-15	-33	-27	-28	-1	-4	NA	-4	-4	-3	-4	-4	-3
14	24	0.230243531	-12	-15	-2	-3	-9	-15	-4	-4	-20	-18	-2	-8	-4	-31	-23	-18	-16	-12	1	-2	-12	-32	-26	-33	-33	-25	-16	-28	1	-1	NA	-4	-3	-3	-17	-33	-31	-28	-1	-3	NA	-4	-2	-3	-3	-4	-2
14	24	0.498683409	-9	-7	-9	-4	-6	-22	-10	-8	-27	-25	-8	-9	-6	-31	-31	-29	-30	-29	-1	-3	-10	-32	-33	-33	-33	-32	-20	-18	-1	-4	NA	-3	-3	-7	-27	-33	-31	-28	-1	-4	NA	-4	-4	-5	-4	-5	-3
14	24	0.728769026	-21	-8	-4	-13	-7	-28	-8	-5	-19	-28	0	-3	-9	-31	-25	-23	-30	-29	-2	-2	-21	-32	-33	-33	-33	-32	-20	-21	0	-3	NA	-4	-5	-6	-22	-33	-31	-28	-2	-3	NA	-2	-3	-4	-5	-7	-3
14	24	0.977987062	-19	-25	-9	-4	-12	-28	-22	-10	-24	-28	-13	-25	-30	-31	-31	-31	-30	-29	-3	-3	-23	-32	-31	-33	-33	-32	-30	-28	0	-3	NA	-8	-6	-8	-34	-33	-31	-28	-2	-7	NA	-4	-4	-5	-5	-5	-5
14	24	1.227290715	-17	-12	-11	-22	-7	-19	-13	-12	-10	-18	-1	-5	-5	-18	-16	-19	-28	-27	-3	-2	-7	-7	-33	-33	-33	-32	-30	-28	-2	-5	NA	-33	-34	-34	-27	-33	-31	-28	0	-3	NA	-5	-4	-8	-8	-31	-13
14	24	1.495734399	-16	-15	-5	-3	-10	-8	-13	-18	-15	-21	0	-13	-7	-18	-31	-29	-20	-29	0	-1	-1	-32	-33	-33	-33	-32	-17	-28	1	2	NA	1	-1	-5	-34	-33	-31	-22	1	1	NA	2	1	0	1	0	-1
14	24	1.745112253	-13	-14	-6	-24	1	-14	-4	-9	-18	-28	0	-2	-8	-31	-31	-31	-30	-29	0	0	-4	-32	-33	-33	-33	-32	-8	-28	2	0	NA	-1	2	-3	-34	-33	-31	-23	2	0	NA	-1	1	0	0	0	1
14	24	1.994522451	-16	-7	-8	-13	-15	-5	-15	-20	-4	-28	1	-5	-5	-18	-31	-31	-30	-28	1	1	-8	-32	-33	-33	-33	-32	-30	-27	-3	5	NA	-1	0	-11	-34	-33	-31	-28	-1	2	NA	-2	1	1	0	-1	-1
14	24	2.262931887	-23	-9	-4	-19	-5	-12	-10	-7	-4	-28	1	0	-4	-29	-31	-31	-30	-28	1	4	-2	-32	-33	-33	-33	-32	-28	-27	2	3	NA	0	1	-11	-34	-33	-31	-28	2	4	NA	2	3	1	-1	1	1
14	24	2.339615677	-25	-17	-2	-4	-2	-7	-10	-7	-5	-28	4	-3	-5	-24	-31	-31	-30	-28	2	1	-3	-32	-33	-33	-33	-32	-19	-27	2	2	NA	0	1	-9	-34	-33	-31	-21	2	2	NA	3	1	0	-1	0	2
14	24	2.761508752	-25	-23	-24	-25	-4	-6	-12	-10	-7	-13	-3	-4	-6	-11	-31	-31	-30	-28	-7	-4	-5	-32	-33	-33	-33	-22	-30	-27	-4	-2	NA	-7	-2	-23	-34	-33	-31	-28	-2	-2	NA	-2	3	-1	-1	-4	-3
14	24	3.030049467	-16	-19	-19	-10	-7	-21	-12	-5	-13	-21	-4	-6	-27	-26	-31	-31	-30	-28	1	0	-4	-32	-33	-33	-33	-32	-25	-27	1	1	NA	-12	-1	-19	-34	-33	-31	-28	1	0	NA	-1	0	1	-2	-1	1
14	24	3.336841705	-9	-7	-2	-6	-4	-8	-5	-15	-5	-25	-2	-2	-6	-31	-31	-31	-30	-28	-1	-1	-2	-32	-33	-33	-33	-32	-20	-27	0	0	NA	-2	-1	-25	-34	-33	-31	-28	0	1	NA	2	0	0	-2	-1	-3
14	24	3.662901446	-11	-16	-6	-10	-1	-16	-3	-13	-11	-28	-1	-2	-15	-31	-31	-31	-30	-28	-4	-2	-8	-32	-33	-33	-33	-32	-28	-27	0	-2	NA	-7	0	-34	-34	-33	-31	-28	1	-5	NA	0	1	-2	-3	-4	-1
14	24	4.065576484	-12	-16	-4	-7	-6	-9	-23	-16	-17	-23	-4	-18	-15	-31	-31	-31	-30	-28	-3	-2	-5	-32	-32	-33	-33	-32	-19	-27	-1	-1	NA	-18	-3	-34	-34	-33	-29	-28	-1	-1	NA	1	0	-2	-3	-3	-4
14	24	4.449170472	-12	-8	-14	-11	1	-13	-2	-15	-7	-28	-2	-5	-5	-31	-31	-31	-30	-28	-1	1	-2	-32	-32	-33	-33	-32	-24	-27	0	1	NA	-2	0	-34	-34	-33	-31	-28	1	2	NA	2	0	-1	-1	-2	0
14	24	4.717656012	-12	-8	-9	-1	-4	-5	-10	-5	-21	-21	0	-2	-8	-31	-31	-31	-30	-28	-3	-1	-4	-32	-32	-33	-33	-32	-23	-27	-5	1	NA	-22	-2	-34	-34	-33	-31	-28	0	0	NA	0	0	0	1	-1	-1
14	24	5.043671994	-10	-5	-4	-25	-7	-8	-11	-9	-21	-27	2	-2	-9	-31	-31	-31	-30	-28	-1	-1	-2	-32	-23	-33	-29	-32	-30	-27	-2	0	NA	-24	1	-34	-33	-33	-31	-28	0	1	NA	0	2	2	0	-1	-2
14	24	5.5231621	-1	-10	-9	-25	-6	-8	-5	-17	-11	-27	1	-4	-6	-31	-31	-31	-30	-28	0	1	-1	-32	-32	-33	-32	-23	-30	-27	-1	2	NA	-24	-2	-34	-33	-31	-31	-28	-1	0	NA	1	0	-1	-1	-2	-1
14	24	5.925915145	-14	-6	-9	-15	-2	-8	-9	-11	-7	-27	-2	-1	-17	-31	-31	-31	-30	-28	-2	-1	-5	-32	-32	-33	-32	-32	-20	-27	-2	-1	NA	-28	-4	-34	-33	-33	-31	-28	1	1	NA	0	-1	-2	0	0	-2
14	24	6.38613204	-11	-14	-10	-25	2	-7	-9	-15	-8	-27	0	-9	-3	-31	-31	-31	-30	-28	1	3	1	-32	-32	-33	-32	-32	-16	-27	0	1	NA	-33	-9	-34	-33	-33	-31	-28	0	2	NA	1	2	0	0	-2	1
14	24	6.980207382	-13	-11	-5	0	-10	-23	-5	-7	-10	-27	-2	-2	-3	-30	-31	-31	-30	-28	-1	0	-1	-32	-32	-33	-32	-31	-30	-27	-2	-1	NA	-33	-13	-34	-33	-32	-31	-28	-1	0	NA	0	0	0	-2	-1	0
14	24	7.65140411	-1	-8	-5	-23	-8	-16	-11	-21	-21	-27	-2	-5	-2	-21	-31	-31	-30	-28	0	1	-6	-32	-32	-33	-32	-31	-30	-23	0	1	NA	-33	-28	-34	-33	-32	-31	-26	-1	2	NA	0	1	0	0	-2	-2
14	24	8.714944825	-10	-8	-3	-23	-8	-8	-10	-6	-13	-27	0	-5	-10	-30	-31	-30	-30	-28	-2	0	-5	-32	-32	-32	-32	-31	-30	-27	0	0	NA	-33	-18	-34	-33	-32	-31	-28	-1	1	NA	-1	2	1	-2	-1	-1
14	24	9.649145738	-15	-16	-6	-21	-6	-6	-20	-11	-24	-27	0	0	-3	-15	-31	-30	-30	-28	-1	0	-4	-32	-32	-32	-32	-31	-30	-27	1	1	NA	-33	-33	-34	-33	-32	-31	-26	3	1	NA	0	0	0	0	-2	-3
14	24	10.5314003	-24	-9	-11	-12	-13	-8	-14	-12	-21	-17	-2	-3	-13	-27	-31	-30	-29	-28	-4	-1	-3	-31	-32	-32	-32	-31	-28	-27	-2	0	NA	-32	-16	-33	-33	-32	-31	-28	2	0	NA	1	1	1	0	0	-2
14	24	11.29813546	NA	NA	NA	NA	NA	-18	-7	-20	-28	NA	NA	-4	-11	-30	-30	-30	-29	NA	NA	-3	-6	-31	-32	-32	-32	-29	-29	NA	NA	1	NA	-32	-33	-33	-33	-32	-30	-28	NA	2	NA	1	2	1	0	-3	-2
14	24	11.98888128	NA	NA	NA	NA	NA	-9	-26	-17	-20	NA	NA	-4	-20	-30	-30	-30	-29	NA	NA	2	-16	-31	-32	-32	-32	-31	-29	NA	NA	2	NA	-32	-33	-33	-33	-32	-28	-27	NA	2	NA	0	1	0	0	-2	1
14	24	12.71770167	NA	NA	NA	NA	NA	-19	-22	-24	-21	NA	NA	-8	-21	-30	-30	-28	-29	NA	NA	-2	-8	-31	-32	-32	-32	-31	-29	NA	NA	2	NA	-32	-31	-33	-33	-32	-30	-27	NA	1	NA	1	0	0	0	-3	-2
14	25	0	-3	1	-1	-1	0	-3	-6	-5	-3	-6	0	-2	-9	-9	-5	-5	-8	-7	1	-1	-5	-32	-33	-20	-8	-6	-17	-19	1	-2	NA	-4	-7	-31	-34	-27	-21	-15	0	-7	NA	-4	-4	-4	-4	-4	-4
14	25	0.498677702	-2	-2	-4	-2	1	-4	-6	-5	-3	-2	-2	-2	-6	-8	-6	-7	-5	-8	-2	-1	-6	-32	-33	-33	-8	-7	-19	-25	0	-3	NA	-21	-16	-34	-34	-33	-27	-28	-1	-6	NA	-2	-2	-5	-4	-5	-5
14	25	0.728770928	1	-1	-3	0	2	-2	-5	-2	-2	-7	-1	-1	-4	-17	-3	-5	-7	-8	-3	-3	-7	-17	-33	-31	-9	-8	-28	-28	-2	-3	NA	-29	-16	-34	-34	-33	-23	-28	0	-4	NA	-3	-3	-4	-5	-4	-3
14	25	0.977990868	-5	-8	-5	-7	0	-4	-9	-7	-5	-15	-1	-2	-5	-21	-5	-9	-12	-22	-3	-3	-6	-32	-33	-23	-9	-10	-30	-28	-3	-4	NA	-33	-32	-34	-34	-33	-31	-28	-2	-4	NA	-3	-4	-3	-5	-3	-6
14	25	1.227288813	-8	-6	-5	-10	-5	-3	-7	-8	-6	-4	-3	-4	-5	-6	-11	-6	-5	-8	-10	-4	-3	-6	-9	-6	-7	-17	-17	-17	-3	-4	NA	-16	-24	-9	-7	-11	-18	-28	-2	-6	NA	-5	-34	-34	-34	-17	-26
14	25	1.745108447	-2	-7	-7	-14	-1	-2	-3	-6	-3	-4	-2	-1	-3	-4	-5	-4	-4	-10	-4	-3	-2	-3	-12	-7	-10	-14	-16	-25	-1	1	NA	-11	-17	-10	-14	-19	-31	-28	2	4	NA	-3	-3	-2	-1	-33	-31
14	25	1.745308219	-2	-3	-1	-9	1	-4	-8	-11	-17	-11	-1	-2	-6	-7	-18	-8	-21	-22	-1	-1	-2	-32	-33	-33	-27	-30	-26	-28	0	0	NA	-33	-34	-34	-34	-33	-31	-28	0	-1	NA	-1	1	1	0	-2	-3
14	25	1.994526256	-3	-10	-9	-17	-1	-4	-15	-5	-12	-5	-5	-5	-17	-22	-5	-17	-22	-28	-2	-1	-7	-32	-33	-33	-22	-20	-30	-27	-2	0	NA	-33	-34	-34	-34	-33	-31	-26	-1	-1	NA	0	0	0	0	-1	-1
14	25	2.262931887	3	-6	-3	-5	0	0	-11	-3	-1	-1	1	0	-8	-17	-11	-5	-13	-15	1	0	-1	-22	-33	-29	-20	-17	-30	-27	-1	2	NA	-33	-34	-34	-32	-18	-31	-28	0	-1	NA	0	1	2	3	0	-2
14	25	2.339619482	1	0	-3	-11	2	-1	-16	-4	-9	-5	0	-3	-5	-8	-6	-7	-30	-28	-2	1	-3	-30	-33	-23	-30	-22	-30	-27	1	0	NA	-33	-34	-34	-34	-33	-31	-28	1	0	NA	3	2	2	2	0	-2
14	25	2.761510654	4	-5	0	-3	1	-3	-9	-3	-5	-6	-2	-2	-4	-8	-8	-8	-15	-28	-1	0	-4	-32	-33	-30	-33	-32	-30	-27	0	3	NA	-33	-34	-34	-34	-33	-31	-28	0	0	NA	1	0	0	2	0	-2
14	25	3.030053272	-1	-4	-7	-6	1	-2	-4	-5	-3	-26	0	0	-23	-24	-11	-31	-30	-28	-3	-1	-3	-24	-33	-33	-29	-32	-30	-27	-1	-2	NA	-33	-34	-34	-34	-33	-31	-28	-2	-3	NA	-2	1	1	-2	-1	-4
14	25	3.33684551	-6	-9	-12	-4	-4	-4	-14	-10	-19	-3	-2	-2	-6	-23	-10	-28	-30	-28	-2	-2	-7	-32	-33	-33	-33	-32	-30	-27	-1	0	NA	-31	-32	-32	-32	-33	-31	-26	-2	-2	NA	0	-1	0	-1	-2	-3
14	25	3.662907154	-3	-9	-10	-11	-4	-4	-7	-6	-4	-23	-1	-3	-9	-28	-11	-31	-25	-28	-4	-1	-5	-32	-33	-33	-33	-32	-30	-27	-3	-1	NA	-33	-34	-34	-34	-33	-31	-28	-4	-4	NA	-2	-1	1	-3	-2	-4
14	25	4.065584094	-7	-4	-5	-13	-7	-6	-10	-10	-7	-25	-3	-3	-25	-31	-31	-31	-30	-23	-4	-1	-6	-32	-32	-33	-33	-32	-27	-27	-4	0	NA	-31	-32	-32	-34	-33	-31	-28	-4	-2	NA	-1	-1	1	-2	-1	-3
14	25	4.71766172	-7	-11	-17	-23	-4	-4	-13	-7	-15	-20	-3	-3	-19	-31	-31	-31	-30	-21	-2	-2	-15	-32	-32	-33	-33	-32	-30	-27	-2	-4	NA	-33	-34	-34	-34	-33	-31	-28	-2	-4	NA	0	2	1	0	1	1
14	25	5.043673896	-5	-9	-8	-19	-2	-4	-5	-10	-17	-27	-4	-3	-30	-31	-31	-31	-30	-22	0	0	-7	-32	-32	-33	-32	-32	-30	-27	0	2	NA	-33	-31	-34	-33	-33	-31	-28	1	-1	NA	0	1	0	-2	0	0
14	25	5.523164003	-2	-4	-6	-25	-1	-14	-13	-4	-5	-24	-2	-4	-30	-31	-31	-31	-24	-28	-4	-2	0	-32	-32	-33	-30	-32	-30	-27	1	1	NA	-33	-33	-34	-33	-33	-31	-28	-1	-2	NA	1	2	0	2	1	0
14	25	5.925915145	-10	-10	-16	-10	-4	-10	-10	-21	-20	-8	-3	-5	-30	-31	-31	-31	-30	-22	-4	-2	-17	-32	-32	-33	-32	-32	-30	-27	-4	-1	NA	-33	-33	-34	-33	-31	-31	-28	-1	-1	NA	0	0	1	1	-1	-1
14	25	6.386135845	-12	-11	-10	-25	-4	-16	-11	-8	-4	-27	-1	-4	-23	-31	-31	-31	-28	-25	-4	-3	-8	-32	-32	-33	-32	-32	-30	-27	1	2	NA	-28	-31	-32	-33	-33	-31	-28	1	1	NA	1	0	1	0	0	-2
14	25	6.980207382	-6	-12	-5	-12	-4	-8	-6	-22	-28	-27	-1	-3	-21	-30	-31	-31	-30	-28	-1	-2	-19	-32	-32	-33	-32	-31	-30	-27	1	1	NA	-33	-33	-34	-33	-32	-31	-28	-1	0	NA	4	-1	0	0	-1	-3
14	25	7.651407915	-2	-20	-14	-10	-2	-8	-17	-11	-13	-15	-4	-4	-22	-30	-31	-31	-30	-28	1	-1	-24	-32	-32	-33	-32	-31	-30	-27	0	-1	NA	-33	-33	-34	-33	-32	-31	-28	-1	0	NA	1	0	1	0	0	-1
14	25	8.71494863	-4	-11	-2	-9	-4	-8	-14	-15	-11	-25	-6	-7	-15	-30	-31	-21	-30	-28	0	-1	-13	-22	-32	-32	-32	-31	-30	-27	0	-1	NA	-33	-33	-34	-33	-32	-31	-28	-1	0	NA	0	0	1	1	-1	-2
14	25	9.649147641	-4	-3	-12	-19	-4	-6	-22	-18	-21	-19	-3	-8	-30	-30	-31	-30	-30	-28	-4	-3	-17	-32	-32	-32	-32	-31	-30	-27	-1	-5	NA	-31	-33	-34	-33	-32	-31	-28	-2	-2	NA	1	0	-1	0	0	-3
14	25	10.53140221	-17	-12	-14	-21	-3	-8	-14	-13	-15	-27	-5	-6	-20	-26	-27	-30	-29	-28	-4	-3	-8	-31	-32	-32	-32	-31	-30	-27	-1	-2	NA	-32	-25	-33	-33	-32	-31	-28	-2	-1	NA	0	1	0	1	1	0
14	25	11.29814117	NA	NA	NA	NA	NA	-9	-12	-23	-22	NA	NA	-6	-25	-30	-30	-30	-29	NA	NA	-5	-22	-31	-32	-32	-32	-29	-29	NA	NA	0	NA	-30	-33	-33	-33	-32	-30	-28	NA	0	NA	2	1	0	-1	1	-2
14	25	11.98888508	NA	NA	NA	NA	NA	-16	-21	-9	-21	NA	NA	-7	-30	-30	-30	-30	-29	NA	NA	-4	-30	-29	-32	-32	-32	-31	-29	NA	NA	-1	NA	-32	-33	-33	-33	-32	-25	-27	NA	-1	NA	1	0	1	1	-1	1
14	25	12.71770738	NA	NA	NA	NA	NA	-27	-21	-7	-18	NA	NA	-6	-30	-30	-30	-30	-29	NA	NA	-5	-30	-31	-32	-32	-32	-29	-29	NA	NA	-2	NA	-32	-33	-33	-33	-32	-30	-27	NA	-2	NA	2	1	1	0	-2	-1
15	26	0	-3	-4	-6	-5	-2	-1	-1	-8	-3	-4	-1	-2	-2	-5	-1	-1	-1	-4	-5	-2	-1	-1	-20	-6	0	-1	-5	-6	-4	-1	NA	-10	-2	-34	-3	-8	-6	-21	-1	0	NA	2	-3	-1	-6	-6	-13
15	26	0.153833714	-4	-6	-3	-7	-5	-7	-6	-6	-4	-5	-8	-6	-7	-6	-5	-4	-6	-6	-5	-4	-3	-6	-33	-13	-4	-10	-7	-13	0	-3	NA	-8	-2	-32	-13	-7	-9	-20	2	-1	NA	0	0	-1	0	-5	-14
15	26	0.364368341	-1	-1	-4	-5	-6	-4	-3	-5	-2	-2	-4	-2	-2	-6	-3	-4	-2	-3	-2	-1	-2	-4	-24	-7	-2	-2	-7	-4	0	-1	NA	-4	-2	-34	-8	-6	-5	-29	1	0	NA	-2	0	-1	-4	-5	-17
15	26	0.614008752	-4	-1	-6	-2	-4	-1	-1	-3	-1	-2	-4	-4	-3	-5	0	-2	-2	-3	-4	-2	-3	-3	-17	-15	-2	-4	-3	-4	0	-1	NA	-6	-1	-34	-9	-7	-7	-9	1	0	NA	2	1	0	-6	-14	-20
15	26	0.844096271	-5	-4	-8	-2	-3	0	-3	-6	-3	-3	-7	-5	-3	-2	-2	-1	-4	-9	-6	-5	-7	-5	-8	-11	-3	-5	-7	-14	-3	0	NA	-6	-2	-10	-8	-6	-11	-13	0	-1	NA	-3	0	-3	-4	-6	-9
15	26	1.227631279	-1	-2	-3	-4	-1	-1	-2	-2	-4	-5	-4	-4	-4	-6	-4	-3	-3	-8	-1	-1	-2	-5	-33	-5	-2	-2	-2	-3	0	-1	NA	-15	-3	-16	-18	-12	-15	-7	-1	-2	NA	-1	-1	-4	-4	-10	-11
15	26	1.553744292	1	-2	-2	-5	-2	-1	-3	-3	-2	0	-1	-2	-2	-9	-3	0	1	-3	-1	0	-2	-3	-33	-13	0	0	-7	-28	3	3	NA	-24	-11	-34	-23	-11	-8	-4	0	3	NA	1	1	0	-15	-22	-15
15	26	1.822285008	-11	-6	-4	-12	-9	-5	-3	-2	-7	-7	-4	-3	-2	-3	-4	-5	-6	-8	-3	-4	-2	-7	-33	-29	-3	-6	-6	-14	-9	-3	NA	-30	-26	-34	-34	-15	-17	-20	-14	-15	NA	-3	-20	-4	-13	-19	-32
15	26	2.128552131	-3	-2	-3	-2	-6	-4	-5	-2	-3	-3	-5	-1	-2	-4	-3	-2	0	-4	0	1	0	-5	-33	-31	-3	-12	-2	-2	1	-2	NA	-33	-3	-34	-22	-8	-13	-9	3	0	NA	0	1	0	-15	-15	-16
15	26	2.416733257	-3	-6	-1	-3	1	-3	-1	-2	-2	-1	-1	0	-1	-2	-3	-3	-4	0	-4	0	-2	-13	-33	-33	-5	-4	-3	-5	0	0	NA	-33	-17	-34	-34	-5	-7	-9	-1	-4	NA	0	1	-1	-12	-15	-17
15	26	2.627690259	2	0	-2	-4	-2	-2	0	-2	-2	-3	-2	-2	-3	-4	-3	-3	-4	-3	-5	-4	-4	-5	-33	-31	-5	-4	-3	-2	-4	1	NA	-31	-25	-34	-34	-5	-6	-8	-1	0	NA	2	-1	-2	-16	-6	-8
15	26	2.934581431	-3	-2	-4	-7	-1	-4	-3	-3	-3	-6	-3	1	-2	-5	-3	-4	-5	-6	-3	-1	-1	-4	-33	-33	-8	-5	-6	-6	2	-2	NA	-33	-19	-34	-34	-24	-11	-29	0	1	NA	-1	-1	-4	-32	-28	-23
15	26	3.203011796	-3	-2	-5	-7	-4	-4	-3	-3	-4	-6	-2	-2	-3	-5	-5	-5	-7	-7	-1	-4	-5	-4	-33	-33	-6	-9	-9	-10	1	-5	NA	-33	-20	-34	-34	-11	-9	-11	-1	-3	NA	-1	-2	-2	-32	-22	-18
15	26	3.624883942	-2	-2	-3	-5	-2	-3	-2	-3	-3	-4	-1	0	-3	-4	-4	-3	-4	-4	-4	1	-1	-5	-33	-33	-9	-15	-4	-13	2	2	NA	-33	-19	-34	-34	-24	-18	-11	0	1	NA	-1	0	-3	-34	-20	-21
15	26	4.046820776	-2	-4	-4	-8	-3	-3	-3	-5	-4	-5	-7	-3	-4	-5	-4	-3	-1	-5	-5	-4	-3	-8	-33	-33	-6	-5	-6	-11	-1	-2	NA	-33	-27	-32	-34	-33	-15	-12	-1	-4	NA	-3	-1	-2	-34	-21	-16
15	26	4.430466134	-2	-4	-2	-4	-6	-3	-4	-3	-2	-3	-8	-4	-2	-5	-4	-3	-3	-6	-3	-2	-5	-7	-33	-33	-8	-5	-9	-16	-1	-1	NA	-30	-22	-34	-34	-24	-18	-17	0	-1	NA	-3	0	-2	-34	-27	-16
15	26	4.813974505	-1	0	-2	-3	-1	-1	-5	-3	-2	-5	-2	-3	-1	-2	-3	-1	-2	-6	0	1	0	-9	-33	-33	-5	-6	-8	-10	0	-2	NA	-33	-26	-34	-34	-33	-7	-29	2	-1	NA	-1	-1	-1	-34	-31	-29
15	26	5.101600076	-7	-2	-2	-3	-3	-3	-3	-3	-3	-4	-4	-5	-3	-4	-5	-4	-4	-5	1	0	-3	-8	-33	-33	-7	-5	-8	-20	2	1	NA	-33	-13	-31	-34	-20	-14	-16	0	-2	NA	0	-1	-2	-34	-27	-19
15	26	5.465937976	1	-2	-7	-5	-4	-5	-6	-1	-6	-4	-3	-1	-3	-3	-3	-2	-5	-4	-3	-3	-5	-9	-33	-33	-12	-5	-5	-5	0	-2	NA	-19	-5	-34	-34	-33	-21	-8	-1	-1	NA	-2	0	-3	-34	-33	-16
15	26	5.907050989	-4	-6	-4	-2	-3	-4	-2	-4	-4	-4	-3	-5	-4	-4	-4	-2	-4	-8	-3	-2	-5	-6	-33	-33	-13	-4	-8	-16	-2	-1	NA	-33	-34	-34	-34	-33	-10	-11	2	-3	NA	-2	-5	-3	-18	-33	-15
15	26	6.367294521	-3	-3	-6	-4	-5	-2	-1	-5	-4	-9	-5	-6	-9	-10	-7	-5	-5	-7	-1	-3	-9	-17	-33	-33	-15	-10	-19	-12	-3	-1	NA	-24	-34	-34	-34	-31	-22	-24	0	-4	NA	-3	-1	-3	-34	-15	-25
15	26	6.674138128	-5	-3	-3	-8	-4	-5	-7	-6	-3	-8	-5	-6	-5	-6	-6	-2	-3	-6	-3	-2	-3	-14	-33	-20	-15	-5	-7	-12	-2	-4	NA	-33	-16	-34	-34	-33	-16	-15	-3	-2	NA	-2	-2	-3	-25	-33	-16
15	26	7.038468417	-3	-3	-7	-10	-5	-4	-8	-7	-6	-7	-4	-4	-5	-7	-5	-6	-3	-8	-2	-3	-5	-16	-33	-33	-14	-11	-13	-8	1	-1	NA	-33	-16	-34	-34	-20	-17	-16	-2	-1	NA	-2	-1	-1	-34	-20	-22
15	26	8.285131279	-5	-3	-4	-2	-5	-3	-3	-6	-3	-8	-4	-5	-5	-3	-4	-2	-6	-6	-3	-3	-4	-9	-33	-31	-14	-7	-5	-16	-2	-1	NA	-33	-34	-34	-34	-33	-15	-14	-2	-4	NA	-1	-3	-2	-34	-27	-20
15	26	8.767402968	-5	-5	-6	-5	-4	-4	-5	-5	-6	-5	-5	-5	-5	-7	-5	-8	-7	-8	-4	-2	-6	-26	-33	-33	-22	-9	-9	-16	-2	-1	NA	-33	-34	-34	-34	-33	-22	-26	0	1	NA	-2	0	-1	-34	-26	-27
15	26	9.400268265	-1	-4	-5	-5	-6	-5	-5	-4	-5	-5	-5	-5	-5	-5	-6	-3	-5	-10	-3	-4	-5	-18	-33	-33	-17	-13	-8	-17	-1	0	NA	-33	-34	-34	-34	-33	-21	-21	-3	-3	NA	-1	0	-2	-34	-33	-25
15	26	10.3971347	-2	-3	-4	-3	-7	-5	-4	-4	-5	-6	-6	-4	-5	-7	-4	-2	-14	-18	-6	-2	-4	-32	-32	-33	-21	-26	-18	-18	-2	-2	NA	-33	-25	-34	-34	-33	-20	-18	0	-1	NA	-1	0	-2	-34	-33	-31
15	26	11.47141933	NA	NA	NA	NA	NA	-4	-4	-5	-7	NA	NA	-9	-5	-6	-6	-7	-10	NA	NA	-7	-2	-24	-32	-33	-17	-11	-16	NA	NA	2	NA	-33	-33	-34	-33	-26	-19	-19	NA	1	NA	-1	1	-1	-34	-25	-20
15	26	12.00841895	NA	NA	NA	NA	NA	-5	-3	-8	-6	NA	NA	-4	-13	-12	-7	-8	-10	NA	NA	-2	-6	-32	-32	-33	-30	-32	-17	NA	NA	1	NA	-33	-33	-34	-33	-33	-31	-28	NA	0	NA	-3	-1	-2	-34	-33	-24
15	26	13.04405632	NA	NA	NA	NA	NA	-7	-4	-10	-10	NA	NA	-4	-7	-8	-7	-4	-17	NA	NA	-3	-6	-32	-32	-33	-32	-29	-19	NA	NA	-1	NA	-33	-33	-34	-33	-32	-29	-21	NA	-1	NA	-1	0	0	-34	-33	-29
15	27	0	-7	-3	-3	-5	-4	-6	-5	-5	-16	-16	-1	-4	-6	-26	-29	-10	-15	-27	-6	-6	-6	-32	-33	-33	-33	-25	-31	-26	-3	-1	NA	-33	-34	-34	-34	-33	-11	-15	-4	-1	NA	-1	-1	-1	1	-1	0
15	27	0.153837519	-4	-12	-7	-8	-3	-7	-10	-9	-9	-11	-5	-6	-6	-14	-19	-7	-18	-17	-4	-5	-7	-32	-33	-25	-30	-15	-13	-25	-3	-2	NA	-33	-22	-34	-34	-33	-23	-22	-3	0	NA	1	2	0	-1	-3	-1
15	27	0.364374049	-10	-4	-20	-6	-8	-7	-13	-25	-24	-25	-8	-3	-9	-18	-32	-15	-19	-29	-2	-4	-9	-32	-28	-22	-31	-32	-31	-28	-4	-5	NA	-33	-34	-34	-31	-33	-18	-27	-2	-5	NA	-1	0	-1	-1	-1	-2
15	27	0.61401446	-4	-8	-17	-19	-6	-6	-9	-24	-25	-28	-3	-5	-10	-8	-32	-21	-31	-29	-6	-3	-5	-32	-33	-33	-26	-32	-31	-28	-2	-1	NA	-33	-34	-34	-25	-33	-18	-29	-1	1	NA	-2	0	0	-1	-1	-1
15	27	0.844096271	-13	-16	-7	-10	-12	-7	-13	-10	-11	-24	-3	-11	-9	-14	-7	-7	-7	-20	-2	-2	-6	-9	-33	-16	-9	-17	-25	-28	-1	-2	NA	-33	-34	-34	-34	-33	-26	-19	0	-2	NA	-19	1	-1	-10	-2	-2
15	27	1.227636986	-5	-9	-6	-12	-2	-7	-4	-12	-13	-11	-2	-1	-5	-12	-14	-9	-16	-13	-1	-4	-4	-32	-33	-33	-28	-15	-21	-28	-2	-4	NA	-33	-32	-34	-29	-33	-17	-15	-1	-2	NA	-1	-2	-1	-1	0	0
15	27	1.55375	-1	-5	-6	-5	-1	0	-3	-5	-5	-9	-4	-1	-5	-17	-21	-9	-17	-15	-2	-1	-14	-32	-33	-33	-19	-22	-18	-13	1	0	NA	-33	-29	-34	-25	-17	-16	-2	1	-1	NA	0	2	1	0	-1	1
15	27	1.822288813	-8	-3	-13	-21	-3	-4	-9	-18	-23	-15	-1	-4	-5	-16	-27	-7	-11	-25	-5	-2	-6	-32	-33	-33	-33	-20	-27	-28	-3	0	NA	-31	-34	-34	-34	-33	-23	-17	-2	1	NA	0	1	-1	-1	0	-1
15	27	2.128555936	-3	-9	-3	-6	-1	-2	-12	-9	-14	-15	1	-6	-5	-23	-28	-9	-13	-17	-6	-2	-5	-32	-33	-33	-33	-25	-26	-28	-1	-3	NA	-33	-32	-34	-34	-28	-29	-22	1	0	NA	1	0	-4	-1	1	1
15	27	2.416738965	0	-4	-2	-6	0	0	-5	-4	-9	-8	0	-1	-10	-19	-16	-9	-9	-14	0	-3	-7	-32	-33	-33	-28	-21	-28	-18	-2	-1	NA	-31	-34	-34	-34	-24	-5	0	0	1	NA	0	-1	0	0	0	0
15	27	2.627688356	-1	-3	-6	-2	-3	-4	-5	-3	-11	-3	-5	-4	-1	-12	-18	-8	-12	-16	-4	-4	-11	-24	-33	-33	-19	-23	-20	-24	-4	-3	NA	-33	-34	-34	-34	-21	-21	-18	0	-1	NA	-2	-2	0	-1	-1	0
15	27	2.934587139	-4	-6	-11	-13	-2	-1	-8	-17	-13	-25	-3	-3	-5	-14	-31	-21	-25	-27	-3	-4	-10	-32	-33	-33	-33	-22	-19	-28	-4	-2	NA	-33	-34	-34	-34	-33	-25	-23	0	-2	NA	0	0	0	-1	-2	-2
15	27	3.62488965	0	-7	-6	-6	-3	-8	-11	-8	-6	-12	-1	-4	-7	-24	-31	-23	-20	-12	-3	0	-3	-32	-33	-33	-31	-22	-19	-16	1	0	NA	-31	-32	-34	-32	-33	-14	-18	-2	0	NA	-2	-1	0	-1	-1	-2
15	27	4.046826484	-4	-11	-3	-4	-6	-4	-9	-6	-8	-11	-3	-4	-7	-24	-21	-16	-15	-13	-2	-2	-11	-32	-33	-33	-33	-29	-21	-26	0	-1	NA	-31	-32	-34	-34	-33	-31	-29	-1	-4	NA	-1	0	-3	-3	0	-1
15	27	4.430473744	-7	-9	-5	-7	-4	-3	-6	-6	-12	-14	-7	-5	-7	-23	-16	-11	-13	-10	-2	0	-5	-30	-33	-33	-25	-23	-10	-26	0	-1	NA	-33	-34	-34	-34	-33	-27	-23	0	1	NA	0	-1	0	-1	-1	2
15	27	4.813978311	-6	-5	-6	-4	-2	-5	-12	-21	-14	-26	-3	-2	-12	-26	-24	-9	-28	-23	1	-5	-4	-32	-33	-33	-33	-22	-23	-20	2	0	NA	-33	-29	-34	-34	-31	-13	-11	1	1	NA	0	-1	0	-1	0	3
15	27	5.101607686	1	-6	-3	-3	0	-2	-5	-5	-14	-7	-3	-2	-7	-21	-15	-13	-16	-18	0	-1	-13	-32	-33	-33	-26	-26	-23	-28	-1	1	NA	-33	-32	-34	-34	-33	-29	-20	0	0	NA	2	1	0	-1	0	0
15	27	5.465941781	-5	-8	-5	-5	-4	-4	-6	-11	-15	-2	-1	0	-6	-22	-18	-10	-14	-20	-1	-1	-9	-32	-33	-33	-28	-30	-18	-24	-5	-1	NA	-33	-34	-34	-34	-22	-31	-10	1	-1	NA	0	-1	0	-1	0	0
15	27	5.907054795	-4	-6	-3	-5	-6	-2	-6	-5	-5	-6	-3	-4	-9	-7	-8	-7	-8	-16	1	-2	-9	-32	-33	-33	-31	-8	-23	-12	-3	-1	NA	-33	-34	-34	-34	-33	-23	-10	0	4	NA	-2	-1	-1	0	-1	-1
15	27	6.367300228	-5	-10	-6	-12	-6	-5	-8	-11	-16	-20	-2	-7	-7	-21	-21	-13	-16	-21	-4	-2	-6	-32	-33	-33	-25	-20	-21	-28	0	0	NA	-33	-28	-34	-34	-26	-29	-26	-2	-1	NA	-2	-2	-1	-3	-1	-3
15	27	6.674143836	-8	-11	-6	-11	-4	-6	-5	-11	-11	-9	-3	-4	-7	-13	-21	-11	-16	-8	-2	-2	-6	-32	-33	-33	-33	-20	-14	-22	-2	1	NA	-33	-34	-34	-34	-27	-24	-18	-1	0	NA	-2	-1	0	-3	-2	-1
15	27	7.038472222	-12	-7	-6	-11	-4	-7	-11	-17	-18	-14	-6	-5	-15	-20	-18	-10	-10	-24	-5	-4	-8	-32	-33	-33	-33	-18	-24	-24	0	-5	NA	-33	-34	-34	-34	-33	-13	-8	-2	-1	NA	-2	-1	-2	-2	-2	-2
15	27	8.285136986	-5	-9	-14	-6	-5	-8	-12	-7	-14	-13	-4	-5	-12	-22	-13	-10	-15	-16	-4	-4	-6	-32	-33	-33	-33	-25	-20	-16	-1	0	NA	-33	-34	-34	-34	-25	-29	-25	2	0	NA	0	1	-1	-1	-1	-1
15	27	8.767402968	-6	-12	-9	-15	-6	-6	-15	-15	-20	-15	-1	-6	-10	-31	-29	-18	-19	-18	-2	-3	-6	-32	-33	-33	-33	-30	-20	-27	-1	-2	NA	-33	-28	-34	-34	-33	-31	-21	1	1	NA	-1	1	-1	-2	-2	-2
15	27	9.400275875	-8	-10	-9	-10	-5	-2	-7	-17	-11	-11	-4	-6	-13	-19	-28	-13	-18	-20	-5	-3	-8	-32	-33	-33	-31	-24	-17	-27	-1	0	NA	-33	-34	-34	-34	-31	-29	-20	0	0	NA	-1	-2	1	0	-2	-1
15	27	10.39713851	-6	-14	-7	-9	-4	-3	-13	-15	-14	-14	-2	-7	-16	-29	-16	-20	-25	-28	-5	-1	-6	-32	-32	-33	-33	-21	-20	-25	1	2	NA	-33	-34	-34	-34	-28	-29	-28	2	-2	NA	-2	0	-1	-1	0	-1
15	27	11.47142694	NA	NA	NA	NA	NA	-7	-16	-15	-21	NA	NA	-12	-11	-31	-31	-16	-28	NA	NA	-1	-10	-32	-32	-33	-32	-30	-22	NA	NA	-3	NA	-33	-33	-34	-33	-24	-20	-18	NA	0	NA	-2	1	-2	-1	-2	0
15	27	12.00842656	NA	NA	NA	NA	NA	-9	-16	-18	-17	NA	NA	-4	-11	-31	-31	-14	-30	NA	NA	-2	-6	-32	-32	-33	-32	-32	-30	NA	NA	-7	NA	-33	-33	-34	-33	-28	-29	-21	NA	-1	NA	-1	0	1	1	0	-2
15	27	13.04406583	NA	NA	NA	NA	NA	-9	-8	-15	-22	NA	NA	-5	-11	-30	-31	-31	-27	NA	NA	-3	-13	-32	-32	-33	-32	-31	-26	NA	NA	-4	NA	-33	-33	-34	-33	-28	-23	-26	NA	-3	NA	0	1	0	-2	-3	-1
16	28	0	-16	-18	-22	-11	-9	-22	-15	-17	-14	-18	-7	-7	-14	-31	-25	-29	-30	-21	-2	-2	-6	-32	-30	-33	-33	-32	-30	-28	1	1	NA	-7	-2	-3	-32	-33	-31	-22	0	-1	NA	-6	0	-1	-13	-14	-25
16	28	0.640679224	-17	-19	-5	-15	-10	-17	-23	-11	-21	-28	2	-4	-16	-25	-31	-31	-30	-29	-5	0	-14	-21	-16	-28	-33	-29	-30	-28	2	1	NA	-2	-1	-14	-34	-33	-31	-28	-1	-4	NA	2	0	0	-3	-13	-20
16	28	1.215976027	-22	-13	-6	-16	-5	-10	-13	-6	-15	-26	-4	-3	-17	-22	-19	-23	-30	-29	3	0	-3	-27	-33	-33	-33	-32	-30	-28	2	1	NA	-2	-1	-1	-34	-33	-31	-28	1	-1	NA	-1	-1	-1	-6	-20	-31
16	28	1.802583714	-21	-14	-7	-13	-24	-20	-15	-27	-17	-26	-6	-2	-19	-31	-31	-31	-30	-29	-16	-9	-11	-14	-33	-33	-33	-30	-30	-28	-4	-9	NA	-8	-16	-25	-34	-33	-31	-28	0	-1	NA	-2	0	-2	-15	-13	-31
16	28	2.301316591	-19	-10	-5	-10	-25	-19	-16	-10	-12	-26	-2	-18	-19	-26	-29	-31	-30	-29	-1	-17	-16	-32	-33	-33	-33	-32	-28	-28	2	-1	NA	-2	-1	-15	-28	-33	-31	-28	1	-1	NA	1	1	-1	-4	-13	-23
16	28	2.81891933	-15	-16	-14	-14	-12	-19	-26	-16	-13	-28	-2	-6	-12	-31	-21	-24	-30	-29	-1	-5	-6	-32	-33	-33	-33	-32	-28	-28	0	-5	NA	-18	-27	-5	-34	-31	-31	-28	-3	-4	NA	0	-1	-4	-18	-20	-29
16	28	3.068299087	-16	-18	-20	-13	-3	-28	-8	-1	-18	-24	-3	-1	-11	-19	-31	-31	-28	-29	2	1	-11	-14	-16	-31	-27	-32	-30	-28	7	3	NA	-2	0	-1	-32	-33	-31	-28	2	1	NA	0	0	1	-8	-19	-27
16	28	3.49031583	-25	-19	-16	-22	-10	-19	-26	-15	-15	-26	-2	-4	-15	-19	-31	-31	-30	-28	-2	1	-8	-32	-33	-33	-19	-32	-30	-27	1	0	NA	-9	-3	-18	-26	-33	-31	-26	0	-1	NA	2	1	0	-4	-20	-29
16	28	4.008141172	-19	-16	-26	-25	-1	-7	-10	-1	-1	-18	-2	-2	-4	-31	-31	-12	-16	-26	3	-1	-3	-12	-33	-33	-4	-17	-30	-27	3	2	NA	-16	-2	-11	-15	-33	-31	-22	0	0	NA	-1	-1	-4	-14	-28	-31
16	28	4.641291857	-19	-22	-25	-20	-15	-18	-28	-23	-22	-28	0	-6	-15	-31	-31	-31	-30	-28	2	-1	-11	-26	-31	-33	-33	-32	-30	-27	5	2	NA	-20	-3	-12	-34	-33	-31	-28	2	1	NA	1	-2	-13	-25	-31	-31
16	28	5.084842085	-15	-14	-13	-15	-17	-28	-26	-15	-15	-24	0	-5	-17	-26	-31	-31	-30	-28	-1	-4	-17	-27	-31	-33	-33	-32	-30	-27	0	-2	NA	-13	-2	-2	-32	-33	-31	-28	2	0	NA	-3	-2	-2	-15	-25	-31
16	28	5.66581621	-21	-25	-19	-22	-14	-18	-17	-28	-28	-28	-8	-5	-19	-31	-31	-31	-30	-28	-4	0	-11	-32	-30	-33	-16	-32	-30	-27	3	1	NA	-12	-11	-11	-32	-33	-31	-28	1	-3	NA	-2	-4	-8	-26	-28	-31
16	28	6.520388128	-24	-23	-16	-23	-17	-28	-18	-9	-16	-27	-5	-10	-20	-29	-31	-31	-20	-28	-5	-1	-8	-32	-32	-33	-7	-16	-30	-27	-1	0	NA	-15	-3	-19	-12	-12	-31	-28	0	1	NA	0	0	-11	-23	-33	-31
16	28	7.422100457	NA	NA	NA	NA	NA	-27	-28	-25	-28	NA	NA	-23	-23	-31	-31	-29	-30	NA	NA	-5	-26	-32	-32	-33	-32	-32	-30	NA	NA	-2	NA	-19	-14	-17	-33	-33	-31	-28	NA	-7	NA	-1	-10	-20	-34	-33	-31
16	28	7.961563927	NA	NA	NA	NA	NA	-27	-24	-25	-22	NA	NA	-13	-30	-31	-29	-31	-30	NA	NA	-12	-12	-32	-32	-33	-29	-32	-30	NA	NA	-1	NA	-24	-8	-25	-33	-33	-31	-28	NA	-3	NA	-2	-6	-9	-24	-33	-31
16	28	8.459853501	NA	NA	NA	NA	NA	-24	-25	-26	-28	NA	NA	-21	-20	-28	-24	-29	-30	NA	NA	-3	-24	-32	-32	-33	-32	-31	-30	NA	NA	-3	NA	-31	-11	-19	-33	-32	-31	-28	NA	-4	NA	-1	-3	-5	-34	-33	-29
17	29	0	-1	0	1	1	-1	0	0	1	1	-1	1	-1	-1	-2	1	1	1	2	-2	-1	-2	0	-1	-1	0	1	0	1	0	-1	NA	0	0	0	1	0	1	0	0	0	NA	-2	0	1	0	1	2
17	29	1.246645738	4	4	2	6	3	3	2	3	4	4	2	0	2	2	3	2	2	2	0	3	3	1	0	1	3	2	2	2	1	0	NA	1	0	2	3	2	1	2	0	-1	NA	0	3	3	1	1	1
17	29	1.5341914	4	5	4	4	3	4	4	4	3	4	4	3	2	1	2	2	3	2	1	1	1	0	2	0	1	2	3	6	2	1	NA	1	3	2	2	1	1	2	1	3	NA	1	3	2	2	0	1
17	29	2.090367199	4	4	6	6	3	4	4	4	3	4	4	3	3	2	1	2	2	2	2	1	1	1	0	1	3	2	3	4	1	1	NA	-1	2	2	4	3	2	2	1	0	NA	0	1	3	3	3	4
17	29	2.358850837	2	0	3	2	3	3	4	2	1	2	2	1	2	2	2	2	1	2	0	1	0	0	-1	0	1	0	1	-1	3	0	NA	-1	0	1	0	0	0	3	1	0	NA	-1	1	1	0	0	0
17	29	2.627309741	1	1	1	5	2	1	1	1	5	2	-1	0	0	-1	0	1	0	0	0	3	1	-1	-1	0	0	0	0	0	-1	0	NA	-2	-1	0	0	0	0	0	-3	-1	NA	-1	-1	1	0	0	0
17	29	2.972534247	4	2	2	2	2	1	2	2	-1	2	1	0	1	0	2	2	1	-1	-1	1	-1	1	1	3	2	0	1	-1	0	-1	NA	-1	1	1	1	1	-1	0	-1	-1	NA	-1	0	1	0	1	0
17	29	3.221841705	4	2	2	8	2	1	2	1	3	2	-1	-1	0	0	1	1	2	0	-3	-2	-1	-1	0	1	2	0	0	0	0	-3	NA	-2	0	1	1	0	1	1	-2	-2	NA	-1	0	1	0	1	1
17	29	3.854746956	2	5	4	6	4	4	4	3	4	5	3	1	2	1	2	3	2	1	2	5	0	1	1	3	2	1	0	3	2	1	NA	3	2	2	1	3	3	3	1	0	NA	2	1	1	2	3	3
17	29	4.334141933	2	2	3	2	5	3	4	5	4	3	3	3	3	3	4	3	2	3	2	2	3	2	3	2	2	2	2	2	2	1	NA	2	2	2	1	1	2	4	2	2	NA	1	0	2	1	2	1
17	29	4.87114726	2	3	2	4	6	6	5	5	3	3	5	3	3	2	3	3	4	4	4	2	3	1	2	2	3	2	3	3	3	3	NA	1	3	1	2	1	2	3	2	2	NA	2	2	2	1	1	1
17	29	5.27391933	0	3	3	4	4	4	4	4	3	2	1	3	3	3	1	2	2	5	1	4	3	0	0	1	3	2	1	1	-1	0	NA	0	2	1	2	1	2	2	1	-1	NA	1	2	1	3	2	0
17	29	5.772534247	3	-3	0	0	3	3	0	3	2	5	2	3	2	1	5	2	1	2	2	2	0	1	1	1	2	2	1	0	0	1	NA	0	1	2	1	2	3	1	1	1	NA	-2	0	1	2	0	0
17	29	9.917798706	7	5	5	5	3	4	4	5	5	5	3	2	3	2	4	4	3	8	2	2	1	1	3	2	3	4	3	4	1	1	NA	1	1	1	3	4	2	4	4	2	NA	1	1	3	3	3	0
17	29	10.66573059	NA	NA	NA	NA	NA	5	3	4	5	NA	NA	1	1	3	3	3	4	NA	NA	4	2	1	2	4	4	2	2	NA	NA	1	NA	1	1	2	1	1	2	4	NA	1	NA	0	2	1	2	2	1
17	29	11.45200152	NA	NA	NA	NA	NA	6	3	8	5	NA	NA	5	3	2	2	3	4	NA	NA	2	1	1	3	2	2	2	3	NA	NA	3	NA	-1	1	3	1	1	2	3	NA	1	NA	1	1	2	1	0	1
17	29	12.33430175	NA	NA	NA	NA	NA	3	3	2	2	NA	NA	0	2	0	2	2	3	NA	NA	2	1	2	1	3	2	3	3	NA	NA	-1	NA	0	2	1	0	3	1	0	NA	2	NA	5	1	2	0	2	0
17	30	0	1	2	3	2	3	-2	0	0	1	2	1	1	1	1	1	1	1	0	0	2	0	-2	-1	-1	0	1	0	0	-1	-2	NA	-1	-1	-2	-1	-1	1	2	-2	-2	NA	0	-1	-1	-1	-1	1
17	30	0.076333714	3	3	3	4	2	1	2	3	5	3	1	0	0	1	1	1	0	2	-1	0	1	-2	-1	-1	-1	0	1	2	-2	-1	NA	-1	-1	0	-1	0	0	-4	-3	-2	NA	0	2	-1	-1	-1	-1
17	30	0.536900685	2	2	2	2	1	2	2	1	2	2	-1	2	3	2	2	0	2	0	-1	-1	0	0	0	0	1	0	3	-1	-2	0	NA	0	0	-2	0	-3	-1	-1	-2	-1	NA	0	1	-1	0	-1	0
17	30	2.627267884	4	2	4	3	3	4	2	2	2	4	0	1	2	2	3	2	2	-1	-3	1	3	0	0	2	0	1	0	1	-2	0	NA	-1	-1	-1	-2	-4	-6	-5	-1	1	NA	1	2	1	2	1	-1
17	30	2.895751522	2	-1	2	3	0	0	2	0	0	3	-1	1	0	0	0	0	2	0	-4	0	1	1	0	-1	0	0	0	-2	-3	-2	NA	-1	1	-3	-1	-1	0	-1	-4	-1	NA	0	-1	0	1	0	1
17	30	3.164212329	5	2	3	5	7	2	1	3	2	3	1	2	1	-1	1	0	0	2	-2	4	1	-1	-3	-1	-2	-2	-1	-2	-1	-1	NA	-2	-4	-3	-4	-2	-2	0	-3	-2	NA	4	-1	-1	-1	1	0
17	30	3.509434932	-13	-14	-7	-16	-1	1	-2	-1	-1	1	-1	0	0	-2	0	4	1	1	-2	0	0	-1	-4	-2	0	0	-2	-6	-2	-2	NA	-2	-2	-2	-1	-1	-3	-26	-1	-1	NA	0	-1	-2	-1	-1	0
17	30	3.75874239	0	-2	0	0	0	1	2	0	-1	1	0	0	0	-1	-1	-2	-2	-2	-4	-1	-2	-1	-3	-2	-2	-2	-1	-1	-3	-3	NA	-2	-1	-2	-2	-2	-3	-2	-2	-3	NA	-1	-1	-1	0	-1	-1
17	30	4.391649543	5	3	6	8	4	2	2	2	2	4	3	2	2	1	2	0	4	-1	1	1	-1	1	0	1	0	1	-4	-6	-1	0	NA	1	2	0	0	0	-1	0	-1	-1	NA	-1	1	2	1	3	2
17	30	4.871042618	-1	3	5	4	2	2	2	2	3	8	0	3	2	1	1	2	1	1	0	0	3	0	-2	-1	0	1	1	-4	-3	-2	NA	0	3	0	-2	-3	0	-3	-2	-1	NA	0	0	2	2	1	2
17	30	5.408047945	7	2	6	2	1	2	1	2	2	5	2	0	0	1	2	1	1	3	0	-1	0	0	-2	-2	0	3	-1	0	-1	-2	NA	0	1	0	-1	-2	1	-11	-3	-1	NA	1	0	2	3	1	1
17	30	5.810821918	0	-1	4	2	4	2	1	2	2	1	0	1	0	1	2	2	0	2	-2	1	0	1	-5	0	1	1	0	-1	0	-1	NA	-1	-2	-2	-2	0	-5	-2	-2	-2	NA	0	2	0	1	1	1
17	30	6.309434932	1	-1	-1	0	0	3	2	1	2	1	1	1	2	3	3	4	2	1	-2	0	1	-1	-2	1	2	4	0	2	0	-1	NA	0	0	-4	0	1	-3	-3	-1	-3	NA	2	1	1	1	2	0
17	30	6.769851598	1	1	4	2	2	2	0	1	1	2	-1	0	1	0	1	4	-1	5	-3	-1	1	-4	-5	-2	0	1	1	0	-1	-2	NA	0	-1	-3	0	0	4	-4	-2	-3	NA	0	4	1	1	1	3
17	30	11.20263318	NA	NA	NA	NA	NA	2	2	2	3	NA	NA	0	0	-1	1	1	1	NA	NA	1	2	-3	-12	-2	-2	1	3	NA	NA	-3	NA	-3	0	-5	-4	-6	-3	-2	NA	-2	NA	1	2	-1	0	2	2
17	30	11.98890411	NA	NA	NA	NA	NA	3	3	3	4	NA	NA	5	0	1	2	2	2	NA	NA	0	-1	-2	-3	-1	0	0	-6	NA	NA	0	NA	-1	0	-4	-3	-3	-2	-2	NA	-2	NA	-1	0	1	0	1	1
17	30	12.87120053	NA	NA	NA	NA	NA	1	0	1	0	NA	NA	-2	0	-1	1	0	1	NA	NA	1	-3	-5	-8	-4	-4	0	-6	NA	NA	-4	NA	-3	0	-7	-6	-4	-2	-6	NA	-5	NA	-2	1	1	0	1	0
18	31	0	-12	-8	-4	-11	-5	-7	-7	-15	-15	-13	-2	-3	-9	-31	-31	-31	-26	-23	-2	-1	-3	-32	-33	-33	-33	-32	-30	-28	2	1	NA	-19	-1	-34	-34	-33	-31	-29	0	0	NA	0	-6	-35	-34	-33	-31
18	31	0.498727169	-4	-4	-9	-10	-4	-3	-6	-3	-22	-18	-3	-4	-5	-29	-31	-31	-20	-27	-2	-2	-4	-32	-33	-33	-33	-32	-30	-26	-1	-3	NA	-31	-3	-34	-34	-33	-31	-29	-1	-1	NA	-13	-6	-35	-34	-33	-29
18	31	1.047003425	-11	-6	-5	-3	-4	-2	-10	-6	-5	-22	-1	-3	-5	-31	-31	-19	-26	-26	-2	-1	-4	-32	-33	-33	-33	-32	-30	-28	-1	1	NA	-21	-6	-34	-34	-33	-31	-29	-2	-1	NA	-10	-5	-35	-34	-31	-31
18	31	1.526434551	-4	-9	-5	-7	-4	-5	-9	-5	-19	-25	-5	-6	-5	-21	-31	-24	-26	-29	-2	-6	-4	-32	-33	-33	-33	-32	-30	-28	0	-4	NA	-28	-22	-34	-34	-33	-31	-29	-2	-2	NA	-25	-9	-35	-34	-33	-31
18	31	2.013711948	-4	-2	-3	-9	-3	-6	-3	0	-15	-17	-8	-4	-3	-24	-31	-31	-21	-29	-4	-4	-8	-32	-33	-33	-33	-32	-30	-28	-3	-4	NA	-24	-22	-34	-34	-33	-31	-29	-3	-2	NA	-4	-4	-34	-34	-33	-31
18	31	2.608137367	-7	-3	-6	-4	-7	-3	-5	-3	-15	-15	-3	-5	-5	-23	-31	-31	-28	-29	-2	-2	-8	-32	-33	-33	-33	-32	-30	-28	1	0	NA	-22	-25	-34	-34	-33	-31	-28	0	0	NA	-1	-10	-34	-34	-33	-25
18	31	3.079347412	-10	-6	-3	-2	-4	-3	-6	-6	-3	-18	-3	-3	-4	-7	-29	-19	-15	-18	-5	-1	-4	-32	-33	-33	-33	-32	-30	-28	2	-1	NA	-33	-34	-34	-34	-33	-31	-28	1	1	NA	-2	-1	-34	-34	-33	-29
18	31	3.605585997	-6	-1	-2	-7	-3	-3	-4	-4	-2	-13	-4	-2	-5	-25	-31	-16	-24	-15	-5	-1	-7	-32	-33	-33	-33	-32	-30	-28	-2	-3	NA	-31	-18	-34	-34	-33	-31	-28	0	0	NA	-19	-2	-34	-34	-33	-29
18	31	4.076761796	-10	-8	-6	-3	1	-4	-9	-8	-4	-14	2	-2	-2	-20	-14	-17	-17	-22	-1	-1	0	-32	-33	-33	-33	-32	-30	-28	1	2	NA	-33	-34	-34	-34	-33	-31	-28	3	3	NA	-1	-2	-34	-34	-33	-31
18	31	4.536982496	-4	3	-1	-4	-4	-5	-7	-1	-2	-13	-4	-2	-5	-31	-16	-20	-23	-25	-4	-2	-4	-28	-33	-33	-33	-32	-30	-28	1	1	NA	-25	-16	-34	-34	-33	-31	-28	-1	-1	NA	-3	-8	-34	-34	-31	-31
18	31	4.959016362	2	-2	3	-1	-1	-6	-3	-1	-9	-18	0	-1	-2	-26	-29	-31	-23	-25	-4	1	-6	-32	-33	-33	-33	-32	-30	-28	0	-2	NA	-33	-28	-34	-34	-33	-31	-28	1	0	NA	1	-5	-34	-34	-33	-31
18	31	5.438409437	-8	-2	-6	0	-1	-2	-2	-9	0	-12	0	0	-11	-27	-29	-23	-10	-29	-2	-2	-6	-32	-33	-33	-33	-32	-30	-28	0	1	NA	-33	-3	-34	-34	-33	-31	-28	1	-1	NA	-5	-6	-34	-34	-33	-31
18	31	5.956145358	-2	1	3	-7	1	-1	-3	-5	-5	1	-2	-1	-2	-11	-26	-18	-16	-12	-1	2	-3	-32	-30	-33	-33	-32	-28	-27	3	4	NA	-24	-14	-34	-34	-33	-31	-28	0	1	NA	-10	-14	-34	-34	-33	-31
18	31	6.454783105	-2	-7	-3	0	-3	-3	-3	-5	-3	-5	-3	-2	-6	-25	-25	-21	-20	-22	1	-2	-5	-32	-33	-33	-33	-32	-30	-27	0	2	NA	-33	-5	-34	-34	-33	-31	-28	-2	1	NA	-16	-25	-34	-34	-33	-31
18	31	6.953453196	-5	-5	0	-1	-3	-3	-5	-3	-9	-13	-3	-2	-5	-24	-31	-29	-23	-15	-1	0	-15	-30	-33	-33	-33	-32	-30	-27	1	1	NA	-33	-4	-34	-34	-33	-31	-28	1	-2	NA	-17	-3	-34	-34	-33	-31
18	31	7.701883562	-6	-7	-7	-2	-2	-9	-3	-7	-18	-20	1	-4	-11	-24	-27	-31	-28	-25	0	1	-5	-32	-32	-33	-33	-32	-30	-27	2	3	NA	-31	-20	-34	-34	-33	-31	-28	-1	1	NA	-33	-22	-34	-34	-33	-29
18	32	0	1	3	4	3	1	1	4	2	1	4	8	4	3	2	3	2	0	1	1	2	2	1	-1	1	1	-1	0	2	3	1	NA	0	1	0	-1	-2	-2	1	2	2	NA	1	2	0	1	1	0
18	32	0.498772831	4	2	3	-2	-2	-1	0	1	-2	-2	2	-3	-1	-2	-2	-1	-2	-1	0	0	-2	-4	-5	-5	-3	-4	-3	-9	-1	0	NA	-3	-2	-5	-5	-3	-5	-6	2	0	NA	-1	-1	-1	0	-2	-2
18	32	1.04700723	0	2	2	4	2	3	2	2	-1	1	3	2	2	1	2	1	-1	-2	-2	0	1	-3	-1	-1	0	0	-2	-9	0	2	NA	0	1	-4	-3	-3	-13	-1	-2	2	NA	1	2	0	0	1	0
18	32	1.526434551	2	3	0	2	1	-3	-3	-1	2	-2	2	1	0	-2	0	0	-1	-2	0	0	-1	-5	-4	-1	-5	-4	-4	-7	0	0	NA	-4	-2	-5	-7	-7	-10	-11	-4	-3	NA	-3	-2	-2	-1	-5	-2
18	32	2.013711948	0	1	0	1	0	-2	2	2	1	4	3	1	-5	-1	0	0	0	-8	0	1	0	-6	-3	-6	-1	-7	-3	-15	2	1	NA	0	1	-6	-9	-7	-4	-8	0	0	NA	0	1	0	-1	-5	-5
18	32	2.608186834	4	1	-2	2	-1	0	1	2	0	0	0	0	-4	-1	0	0	1	-4	1	1	2	-9	-16	-10	-1	-2	-4	-4	3	1	NA	1	1	-7	-15	-3	-7	-16	1	1	NA	-1	2	0	3	-2	-1
18	32	3.079391172	1	-1	-1	1	0	0	-2	-1	0	-3	1	0	-2	0	1	1	-1	-4	1	2	1	-27	-21	-5	-4	-4	-3	0	2	0	NA	1	1	-14	-7	-6	-6	-10	5	1	NA	0	2	1	-1	-4	0
18	32	3.605589802	-1	2	3	2	2	2	3	3	2	1	3	2	0	0	0	0	0	0	3	2	0	-32	-33	-6	-2	-5	-3	-7	2	0	NA	-1	0	-15	-15	-8	-9	-9	0	0	NA	0	0	1	-1	-4	-4
18	32	4.076809361	2	1	4	-1	-3	3	2	3	1	-2	3	1	2	0	1	1	0	-3	1	2	-1	-32	-27	-20	-3	-2	-3	-5	2	1	NA	-1	0	-19	-18	-13	-10	-14	1	1	NA	2	0	2	1	-4	-2
18	32	4.537028158	-1	1	3	4	0	1	0	1	0	-5	1	-1	0	-2	-1	-2	-2	-4	2	0	-3	-32	-21	-27	-7	-5	-7	-10	3	-2	NA	-2	-1	-22	-31	-19	-16	-14	2	-2	NA	-4	-2	-1	-2	-4	-5
18	32	4.959069635	3	2	4	3	2	2	1	2	-1	0	2	1	0	-5	-1	0	1	-4	2	-1	-3	-32	-29	-33	-7	-4	-4	-8	2	0	NA	-1	1	-9	-21	-6	-15	-12	-1	-1	NA	-3	-3	0	-1	0	-3
18	32	4.959128615	3	5	4	2	1	2	3	2	2	0	3	0	0	-3	-1	1	0	-4	2	2	-2	-32	-33	-31	-3	-5	-16	-10	2	2	NA	1	1	-15	-34	-24	-16	-18	1	1	NA	1	-1	2	-1	-3	-6
18	32	5.438398021	2	2	2	1	2	0	1	3	-1	1	2	2	0	-2	-1	-2	-2	-2	0	1	0	-32	-33	-27	-12	-3	-17	-16	-1	-2	NA	-1	0	-26	-32	-23	-14	-14	1	0	NA	-2	-3	-1	-1	-4	-4
18	32	5.438502664	2	3	-1	-10	0	-3	1	2	-1	-4	1	2	0	0	-1	0	0	-6	1	2	-2	-32	-33	-33	-6	-2	-12	-6	1	0	NA	0	-1	-26	-34	-22	-13	-15	0	1	NA	1	0	0	-1	-6	-4
18	32	5.956189117	-1	-1	0	-1	3	-1	0	2	2	0	1	1	-2	-5	-1	-1	0	-2	3	2	-6	-32	-33	-33	-14	-2	-5	-11	4	1	NA	-1	0	-25	-15	-33	-7	-26	1	1	NA	1	0	0	-1	-5	-4
18	32	6.45483067	-1	0	1	2	-1	-1	1	1	-1	-2	2	2	0	-3	-1	-2	-3	-8	2	0	-3	-32	-33	-33	-11	-9	-5	-16	0	-1	NA	0	1	-22	-34	-24	-17	-21	0	-2	NA	-1	1	1	0	-3	-1
18	32	6.953449391	1	2	2	3	0	-2	0	1	0	-4	0	2	-1	0	-2	-3	-2	-8	3	1	-4	-32	-33	-33	-17	-5	-6	-14	1	4	NA	-1	1	-34	-34	-10	-8	-12	0	0	NA	1	1	0	-2	-5	-4
18	32	7.701881659	0	-1	-2	-3	-3	-3	-2	-4	-2	-6	-1	0	0	1	-2	-4	-2	-6	-1	-1	-5	-32	-32	-33	-23	-5	-6	-16	0	1	NA	0	-1	-26	-21	-33	-6	-8	0	1	NA	-1	-1	-2	-1	-5	-5
19	33	0	2	-4	-8	-11	-6	-4	-7	-5	-25	-21	-2	-7	-9	-29	-25	-29	-18	-28	0	-2	-11	-32	-32	-33	-32	-27	-22	-27	0	-1	NA	-33	-33	-34	-33	-31	-31	-18	0	0	NA	0	-1	-1	-3	-1	-1
19	33	0.038451294	-8	-8	-5	-21	-15	-14	-15	-11	-15	-20	-2	-7	-14	-29	-16	-22	-18	-25	0	-3	-11	-32	-30	-33	-32	-32	-30	-25	0	-6	NA	-33	-25	-34	-33	-28	-25	-15	-2	-1	NA	-2	-1	-2	-2	-2	-4
19	33	0.249006849	-2	-1	-2	-9	-8	-10	-5	-3	-16	-23	-1	-8	-10	-29	-18	-23	-8	-26	0	-2	-8	-32	-32	-33	-32	-21	-30	-14	0	-1	NA	-33	-33	-34	-31	-31	-29	-9	2	2	NA	2	0	0	-1	-4	0
19	33	0.498234399	3	-22	-13	-20	-11	-3	-17	-20	-6	-14	-4	-5	-17	-17	-22	-23	-19	-28	3	-3	-6	-32	-32	-33	-32	-25	-30	-27	1	2	NA	-33	-33	-34	-33	-33	-29	-28	3	3	NA	-1	0	-1	-3	-4	-4
19	33	0.747534247	-6	-3	-2	-22	-2	-1	-2	-7	-13	-21	1	-2	-5	-14	-7	-21	-19	-28	0	-1	-4	-32	-29	-33	-32	-22	-30	-20	0	1	NA	-33	-33	-34	-33	-33	-31	-26	0	3	NA	1	0	1	-2	-3	-3
19	33	0.977686454	1	0	-15	-23	-3	-3	-12	-12	-6	-17	2	-6	-17	-29	-23	-19	-18	-28	3	1	-9	-30	-30	-33	-32	-23	-19	-25	0	0	NA	-33	-33	-34	-33	-33	-31	-4	0	2	NA	0	0	0	-2	0	-2
19	33	1.207869102	-24	-23	-25	-23	-19	-14	-18	-16	-28	-15	-9	-11	-10	-22	-14	-15	-21	-28	-1	-3	-12	-19	-22	-26	-22	-23	-30	-27	-1	-3	NA	-33	-33	-34	-26	-33	-31	-28	0	-1	NA	-33	-12	-34	-15	-12	-10
19	33	1.457323059	-12	-20	-19	-23	-7	-16	-21	-20	-17	-27	-1	-11	-16	-20	-24	-22	-30	-28	1	0	-9	-32	-32	-33	-32	-28	-28	-27	0	1	NA	-33	-33	-34	-33	-33	-31	-28	-1	1	NA	1	0	-1	-1	-9	-1
19	33	1.687711187	-8	-20	-12	-25	3	-15	-8	-18	-7	-14	-1	-10	-23	-29	-16	-13	-17	-28	3	-2	-14	-32	-32	-33	-32	-24	-30	-27	1	1	NA	-33	-33	-34	-33	-33	-24	-17	2	-1	NA	1	1	0	-2	-4	-2
19	33	2.071295662	-9	-16	-14	-13	-1	-14	-6	-6	-18	-12	-3	-5	-14	-28	-18	-20	-15	-28	-1	-3	-5	-32	-32	-33	-32	-18	-23	-16	-3	1	NA	-33	-31	-34	-31	-30	-29	-28	1	0	NA	2	0	-1	-2	-3	-4
19	33	2.320641172	-24	-25	-25	-23	-14	-27	-19	-28	-28	-14	-3	-8	-30	-30	-18	-26	-8	-19	0	-2	-11	-32	-32	-33	-32	-21	-30	-27	1	0	NA	-33	-33	-34	-33	-32	-31	-28	3	0	NA	0	-1	1	-1	-3	-5
19	33	2.473957382	-11	-25	-22	-25	0	-15	-9	-10	-19	-14	1	-8	-25	-8	-14	-20	-19	-28	2	-2	-23	-32	-32	-33	-32	-26	-25	-17	1	1	NA	-33	-33	-34	-33	-32	-20	-28	0	1	NA	1	0	-1	-2	-4	-1
19	33	2.723285769	-15	-12	-11	-23	2	-12	-10	-10	-26	-12	1	-1	-23	-23	-20	-27	-16	-28	4	-1	-5	-32	-30	-33	-30	-31	-30	-25	1	2	NA	-33	-33	-34	-33	-32	-31	-28	0	2	NA	1	1	0	-1	-2	-3
19	33	2.991843607	-9	-12	-6	-23	-3	-9	-9	-28	-18	-13	-3	-6	-10	-20	-27	-21	-28	-28	3	-1	-11	-9	-32	-32	-32	-19	-23	-27	1	1	NA	-33	-33	-34	-33	-32	-29	-20	3	1	NA	2	-1	1	1	0	-2
19	33	3.279394977	-2	-7	-14	-25	-16	-20	-26	-18	-18	-23	-2	-5	-26	-30	-22	-13	-25	-28	2	-1	-20	-32	-32	-32	-21	-11	-30	-27	1	1	NA	-33	-33	-34	-27	-32	-29	-28	2	3	NA	1	2	0	-1	-5	-1
19	33	3.682155632	-17	-18	-23	-11	-15	-25	-25	-25	-28	-18	-1	-14	-21	-30	-31	-30	-18	-28	1	-3	-16	-32	-32	-32	-32	-28	-30	-27	1	-2	NA	-33	-33	-34	-33	-32	-31	-28	0	-1	NA	0	0	-2	-2	-5	-6
19	33	4.027328767	-10	-22	-22	-23	-6	-27	-23	-28	-18	-24	0	-10	-30	-28	-31	-23	-30	-28	-1	-3	-29	-32	-32	-32	-32	-31	-30	-27	-1	0	NA	-33	-33	-34	-33	-32	-31	-23	0	0	NA	0	0	-2	-5	-5	-4
19	33	4.295846651	-19	-25	-19	-23	-26	-20	-23	-14	-23	-24	-3	-6	-30	-30	-15	-25	-30	-28	-3	-1	-17	-32	-32	-32	-32	-31	-30	-25	0	-1	NA	-33	-33	-34	-33	-32	-29	1	0	-1	NA	-2	0	-2	-4	-6	-6
19	33	4.698573059	-21	-25	-16	-23	-17	-25	-28	-28	-21	-20	-10	-5	-30	-27	-25	-28	-30	-28	-1	-2	-19	-32	-32	-32	-32	-31	-30	-27	0	-5	NA	-33	-33	-34	-33	-32	-31	-28	0	0	NA	-1	0	0	0	-5	-8
19	33	4.890350076	-24	-25	-25	-25	-26	-27	-22	-23	-28	-14	-4	-12	-26	-30	-31	-30	-16	-28	0	-4	-20	-32	-32	-32	-32	-31	-24	-27	2	-1	NA	-33	-33	-34	-33	-32	-31	-28	1	-1	NA	0	0	-2	-2	-4	-7
19	33	5.293114536	-24	-25	-19	-25	-8	-16	-10	-21	-20	-14	-4	-8	-23	-20	-29	-20	-29	-28	2	-2	-7	-31	-32	-32	-32	-31	-30	-27	-3	-2	NA	-32	-33	-33	-33	-32	-31	-20	-2	0	NA	-2	0	-1	-2	-3	-3
19	33	5.715009513	-17	-25	-23	-25	-15	-23	-24	-25	-28	-16	-8	-22	-23	-30	-31	-27	-25	-28	-1	-2	-31	-31	-32	-32	-22	-31	-30	-27	-2	-3	NA	-32	-33	-33	-33	-32	-31	-28	-2	0	NA	-1	0	-2	-2	-3	-2
19	33	6.155776256	-6	-24	-22	-25	-26	-23	-24	-28	-20	-21	-5	-15	-30	-30	-30	-30	-29	-28	1	-4	-30	-31	-32	-32	-32	-31	-29	-27	1	-1	NA	-32	-33	-33	-33	-32	-26	-14	1	1	NA	-1	-1	-2	-2	-3	-2
19	33	6.750627854	-24	-24	-23	-25	-14	-21	-20	-28	-21	-9	-5	-21	-28	-27	-30	-24	-29	-28	0	-3	-24	-31	-32	-32	-32	-31	-29	-27	-3	1	NA	-32	-33	-33	-31	-32	-30	-28	0	0	NA	0	0	-2	-2	-7	-4
19	33	8.438253425	-18	-24	-25	-24	-16	-27	-28	-22	-28	-27	-2	-15	-29	-24	-30	-27	-29	-28	-2	-1	-23	-31	-32	-32	-32	-31	-29	-26	4	-1	NA	-32	-31	-33	-33	-32	-30	-21	1	0	NA	0	-2	-3	-4	-6	-5
19	33	9.188692922	-24	-24	-15	-24	-13	-27	-18	-18	-26	-27	-6	-22	-29	-30	-30	-30	-29	-28	1	-4	-30	-31	-32	-32	-32	-31	-29	-26	-2	0	NA	-32	-33	-33	-33	-32	-30	-14	1	1	NA	-1	0	-2	-1	-3	-2
19	33	9.711864536	-22	-24	-24	-24	-26	-27	-24	-28	-21	-27	-13	-18	-29	-30	-30	-30	-29	-28	-1	-2	-20	-31	-32	-32	-32	-31	-29	-26	-2	0	NA	-32	-33	-33	-33	-32	-21	-27	0	0	NA	-1	0	-2	-4	-6	-2
19	33	10.24899924	-5	-22	-21	-24	-23	-27	-21	-28	-21	-27	-11	-18	-29	-27	-30	-30	-29	-27	-1	-1	-30	-31	-32	-32	-32	-31	-29	-26	2	1	NA	-32	-33	-33	-33	-32	-26	-4	0	0	NA	1	0	-1	-2	-2	-2
19	33	10.81872907	-23	-24	-24	-24	-19	-27	-11	-28	-27	-27	-9	-10	-29	-30	-30	-30	-29	-27	-1	-5	-22	-31	-32	-30	-32	-31	-29	-26	0	1	NA	-28	-31	-33	-33	-32	-24	-24	2	1	NA	2	1	0	-1	-2	-3
19	33	11.4571309	-20	-22	-24	-24	-26	-27	-27	-28	-27	-20	-17	-19	-29	-30	-30	-30	-29	-27	-1	-8	-28	-31	-32	-32	-32	-31	-29	-26	0	0	NA	-32	-33	-33	-33	-32	-30	-27	0	-2	NA	-2	0	0	-3	-6	-6
19	33	11.97493151	NA	NA	NA	NA	NA	-21	-27	-26	-27	NA	NA	-25	-29	-30	-30	-28	-29	NA	NA	-2	-23	-26	-32	-32	-32	-31	-29	NA	NA	1	NA	-32	-33	-33	-33	-32	-30	-25	NA	1	NA	2	1	-3	-1	-1	-1
19	33	12.12832953	NA	NA	NA	NA	NA	-24	-27	-28	-27	NA	NA	-25	-29	-30	-30	-30	-29	NA	NA	-2	-30	-31	-32	-32	-32	-31	-29	NA	NA	-3	NA	-32	-33	-33	-33	-32	-30	-19	NA	-1	NA	1	-1	-1	-1	-3	-3
19	33	12.25436454	NA	NA	NA	NA	NA	-27	-21	-28	-27	NA	NA	-12	-29	-30	-30	-30	-29	NA	NA	-2	-30	-31	-32	-32	-32	-31	-29	NA	NA	-3	NA	-32	-33	-33	-33	-32	-24	-25	NA	-1	NA	2	0	0	-2	-9	-4
19	33	12.52278919	NA	NA	NA	NA	NA	-20	-25	-28	-27	NA	NA	-28	-29	-30	-30	-30	-29	NA	NA	-6	-30	-31	-32	-32	-32	-31	-29	NA	NA	0	NA	-32	-33	-33	-33	-32	-30	-27	NA	0	NA	0	-1	-2	-2	-6	-6
19	33	12.77215944	NA	NA	NA	NA	NA	-21	-21	-28	-27	NA	NA	-21	-29	-30	-30	-30	-29	NA	NA	-2	-26	-31	-32	-32	-32	-31	-29	NA	NA	-2	NA	-30	-33	-33	-33	-32	-30	-27	NA	1	NA	0	-2	-2	-3	-6	-2
19	33	13.04341514	NA	NA	NA	NA	NA	-27	-27	-27	-27	NA	NA	-28	-29	-30	-30	-30	-29	NA	NA	-2	-30	-31	-32	-32	-32	-31	-29	NA	NA	-1	NA	-32	-33	-31	-33	-32	-30	-25	NA	1	NA	0	0	-2	-3	-9	-2
19	34	0	2	0	1	1	-1	0	-1	1	-1	-4	-4	-2	-1	-10	-3	-5	-9	-17	-2	0	-2	-32	-32	-33	-32	-4	-30	-18	-2	-4	NA	-9	-2	-34	-33	-27	-13	-28	-2	-6	NA	-4	-2	-2	-2	0	-2
19	34	0.038607306	6	4	2	1	0	1	-2	-3	-2	-11	2	-3	-7	-7	-9	-4	-8	-10	-1	2	-2	-32	-32	-33	-32	-14	-16	-13	-1	-4	NA	-6	-4	-34	-33	-27	-14	-18	-1	-3	NA	-4	-3	-2	-2	-2	-2
19	34	0.249145738	6	5	0	3	2	3	2	0	-10	-4	-2	-2	-4	-31	-17	-2	-2	-8	1	-1	-3	-30	-32	-33	-18	-3	-14	-27	0	-4	NA	-19	-3	-34	-30	-33	-31	-28	-2	-3	NA	-4	-2	-3	-3	-2	-4
19	34	0.498390411	1	2	1	-4	2	2	0	-1	0	-17	1	-2	-4	-5	-7	-5	-6	-6	-1	1	-2	-32	-32	-33	-32	-3	-15	-15	-1	-1	NA	-7	-4	-34	-22	-13	-20	-12	-2	-5	NA	-3	-2	-1	-1	0	-1
19	34	0.747690259	2	3	-1	2	1	0	2	-1	0	-8	2	1	-4	-3	-7	-7	-7	-4	0	1	-1	-27	-32	-33	-30	-13	-6	-16	0	-1	NA	-15	-2	-34	-33	-29	-15	-23	-2	-3	NA	-1	-2	-2	-1	-2	-3
19	34	0.977844368	2	-4	6	2	2	2	0	-2	-3	-12	3	0	-2	-17	-4	-4	-3	-4	0	0	-3	-20	-32	-33	-30	-9	-13	-17	-2	-2	NA	-8	-6	-34	-33	-33	-13	-21	-3	-5	NA	-2	-2	-3	-3	-2	-2
19	34	1.208023212	-4	-3	-5	-15	0	-2	-3	-6	-11	-4	0	2	1	-1	-7	-10	-7	-5	-1	2	0	-11	-4	-4	-7	-2	-8	-13	2	0	NA	-33	-33	-34	-33	-13	-31	-19	-2	-2	NA	-13	-2	-34	-34	-33	-11
19	34	1.457482877	3	-3	-3	1	4	2	-4	1	-2	-3	3	2	-1	-3	-5	-3	-3	-9	2	1	-1	-32	-32	-33	-32	-5	-6	-18	0	-1	NA	-13	-2	-34	-33	-33	-16	-6	-3	-2	NA	-2	-2	-1	-1	0	-1
19	34	1.687871005	-3	-11	-1	-4	1	1	-4	-5	-3	-2	0	1	-1	-12	-4	-3	-2	-3	1	0	-2	-32	-32	-33	-14	-3	-10	-23	-1	-1	NA	-19	-3	-34	-33	-22	-27	-28	-1	0	NA	-3	-2	-3	-3	-1	-2
19	34	2.071453577	6	2	2	-9	1	0	-4	-5	-7	-15	2	0	-5	-11	-25	-8	-5	-17	1	1	-3	-32	-32	-33	-29	-23	-4	-13	-1	-2	NA	-18	-2	-34	-33	-32	-16	-28	-3	-4	NA	-4	1	-2	-2	0	0
19	34	2.320800989	-9	-5	-1	-3	2	-3	-4	-3	-9	-3	0	1	-2	-22	-7	-4	-4	-4	-2	0	-3	-30	-32	-33	-19	-6	-5	-27	0	-1	NA	-33	-4	-34	-33	-32	-21	-19	-1	-3	NA	0	-2	-2	0	1	-1
19	34	2.474117199	5	2	-2	-5	3	3	3	0	2	-19	4	0	0	-20	-13	-15	-5	-5	1	2	-2	-32	-32	-31	-32	-6	-9	-11	-1	-1	NA	-31	-9	-34	-33	-32	-29	-28	-2	-3	NA	-3	-1	-3	-2	0	-4
19	34	2.723447489	5	2	-1	0	6	2	0	-3	-3	-3	2	0	-2	-19	-3	-4	-2	-10	2	0	0	-18	-32	-33	-32	-21	-11	-27	0	-1	NA	-28	-19	-32	-33	-32	-25	-20	-1	-3	NA	-3	0	-2	0	0	-3
19	34	2.992001522	4	5	2	3	1	1	-1	-3	0	-8	1	-2	-3	-14	-15	1	-16	-10	1	0	-1	-21	-21	-32	-4	-6	-6	-11	0	-1	NA	-33	-7	-34	-33	-32	-19	-22	-2	-4	NA	-4	-1	-1	1	-1	-2
19	34	3.279550989	4	-3	-1	-1	4	2	0	-4	0	-11	2	2	-1	-18	-16	-4	-7	-11	1	3	0	-32	-32	-32	-32	-7	-7	-25	0	0	NA	-31	-4	-32	-33	-32	-25	-15	-1	-2	NA	-3	-1	-1	-1	3	3
19	34	3.682311644	1	4	-1	-7	1	0	-1	-1	-1	-19	-1	-1	-4	-10	-12	-14	-12	-5	-4	-2	-5	-23	-26	-32	-23	-15	-10	-27	-2	-5	NA	-31	-14	-34	-31	-30	-20	-28	-3	-5	NA	-5	-1	-3	-3	-3	-3
19	34	4.027486682	-1	-4	-3	-14	2	-2	-4	-6	-9	-20	0	0	-4	-10	-8	-8	-7	-6	0	-1	-3	-24	-32	-32	-18	-2	-15	-27	-1	-4	NA	-18	-15	-34	-33	-32	-22	-28	-2	-6	NA	-5	-3	-4	-4	-4	-2
19	34	4.296004566	4	0	1	-3	2	5	2	-1	-1	-13	-2	0	-1	-12	-18	-19	-6	-9	-2	-1	-3	-32	-32	-32	-26	-6	-5	-27	-3	-2	NA	-22	-12	-34	-33	-32	-22	-28	-3	-3	NA	-5	-3	-3	-1	-2	-2
19	34	4.698729072	0	0	-4	0	-2	1	1	-16	-9	-10	1	-1	-5	-20	-19	-9	-12	-13	0	1	-7	-32	-32	-32	-32	-16	-14	-27	-3	-3	NA	-19	-10	-34	-33	-32	-29	-19	-1	-3	NA	-5	-4	-4	-2	-2	-4
19	34	4.890507991	-9	-4	-5	-8	-1	0	-6	-6	-3	-14	2	-2	-13	-25	-19	-10	-17	-8	1	1	-7	-32	-32	-32	-24	-4	-10	-22	-1	-4	NA	-15	-9	-34	-16	-23	-11	-28	-3	-3	NA	-3	-3	-3	-4	0	0
19	34	5.293268645	1	-6	-8	-4	-1	0	-14	-3	-2	-9	-2	-2	-5	-20	-21	-8	-5	-4	0	-1	-4	-31	-32	-32	-30	-18	-23	-27	-3	-3	NA	-25	-4	-33	-33	-32	-13	-25	-2	-6	NA	-5	-3	-4	-3	-2	-2
19	34	5.715167428	2	-5	-1	-5	0	-1	-2	-4	-8	-15	1	0	-3	-28	-25	-8	-6	-12	1	-1	-6	-31	-32	-32	-30	-12	-18	-27	-2	-3	NA	-25	-9	-33	-33	-32	-27	-16	-1	-2	NA	-2	-1	-4	-2	-2	-2
19	34	6.155937976	2	0	-7	-9	1	-1	-4	-1	-14	-25	2	0	-5	-14	-27	-21	-16	-12	1	0	-4	-29	-32	-32	-23	-11	-6	-27	2	-2	NA	-32	-9	-33	-33	-20	-19	-28	-1	-6	NA	-3	-1	-3	-1	-2	1
19	34	6.750787671	1	2	-6	-14	-1	-2	-6	-7	-8	-16	1	0	-4	-19	-20	-5	-14	-3	1	0	-4	-31	-23	-32	-30	-9	-12	-27	-1	-3	NA	-12	-11	-33	-33	-13	-30	-28	-2	-4	NA	-3	-2	-3	-3	-2	-3
19	34	8.438411339	0	1	-12	-13	0	-1	-11	-14	-9	-15	1	0	-8	-25	-30	-20	-20	-19	1	0	-12	-28	-32	-32	-32	-21	-27	-26	-2	-3	NA	-11	-9	-33	-31	-32	-30	-23	-2	-3	NA	-4	-2	-3	-3	-2	-1
19	34	9.18885274	0	-1	-3	-17	2	0	-8	-9	-11	-7	1	0	-4	-16	-16	-5	-2	-2	1	1	-9	-29	-32	-28	-27	-8	-16	-26	-4	-3	NA	-30	-19	-31	-33	-32	-13	-27	-2	-5	NA	-3	-1	-2	-2	1	-1
19	34	9.712024353	1	-5	-2	-6	-2	-2	-9	-11	-28	-27	-3	-3	-16	-19	-22	-16	-24	-19	-4	-1	-9	-31	-32	-32	-18	-16	-23	-26	-3	-4	NA	-32	-14	-33	-33	-32	-30	-27	-5	-6	NA	-5	-4	-4	-2	-3	-6
19	34	10.24915715	2	-3	-9	-2	1	1	-5	-5	-18	-19	1	0	-10	-23	-18	-15	-24	-13	1	1	-14	-27	-32	-28	-32	-17	-21	-26	-4	0	NA	-32	-12	-33	-33	-32	-30	-27	1	-3	NA	-4	-3	-3	-2	0	-2
19	34	10.81888889	-2	5	-16	-3	3	-2	-7	-19	-2	-9	0	-1	-1	-11	-20	-14	-20	-21	0	1	-2	-31	-23	-32	-32	-24	-27	-26	0	-2	NA	-32	-17	-33	-25	-30	-20	-27	0	-4	NA	-4	-1	-2	0	1	0
19	34	11.45728881	2	-4	-14	1	1	0	-2	-9	-19	-14	1	-2	-4	-20	-26	-10	-20	-10	0	1	-5	-31	-32	-30	-32	-19	-21	-26	0	-1	NA	-32	-19	-33	-33	-32	-30	-27	-1	-4	NA	-4	-3	-3	-2	-2	-3
19	34	11.97509513	NA	NA	NA	NA	NA	-5	-3	-1	-16	NA	NA	-5	-11	-11	-21	-21	-29	NA	NA	1	-22	-31	-32	-32	-32	-31	-29	NA	NA	-5	NA	-32	-19	-33	-33	-32	-26	-25	NA	-10	NA	-4	-3	-3	-4	-1	-5
19	34	12.12848935	NA	NA	NA	NA	NA	-3	-7	-3	-5	NA	NA	0	-6	-17	-20	-23	-10	NA	NA	-2	-5	-31	-32	-32	-32	-27	-29	NA	NA	-6	NA	-32	-6	-33	-33	-32	-28	-27	NA	-8	NA	-2	-2	-4	-4	-2	-13
19	34	12.25452626	NA	NA	NA	NA	NA	-7	-12	-2	-5	NA	NA	-3	-1	-18	-22	-16	0	NA	NA	-1	-6	-31	-32	-32	-32	-29	-29	NA	NA	-4	NA	-32	-18	-33	-33	-32	-28	-27	NA	-27	NA	-4	-2	-2	-1	-3	-5
19	34	12.52295282	NA	NA	NA	NA	NA	-7	-18	-14	-25	NA	NA	-2	-22	-23	-17	-14	-29	NA	NA	0	-4	-31	-30	-32	-20	-17	-29	NA	NA	-5	NA	-32	-16	-33	-33	-32	-28	-27	NA	-16	NA	-5	-3	-3	-2	-2	-5
19	34	12.77231735	NA	NA	NA	NA	NA	-5	-10	-8	-22	NA	NA	-4	-15	-12	-21	-11	-29	NA	NA	-2	-5	-31	-30	-32	-32	-31	-29	NA	NA	-4	NA	-32	-5	-33	-33	-32	-30	-27	NA	-27	NA	-5	-3	-2	-2	-3	-11
19	34	13.04357306	NA	NA	NA	NA	NA	-11	-11	-5	-24	NA	NA	-5	-5	-15	-19	-16	-29	NA	NA	-3	-9	-31	-32	-32	-32	-31	-19	NA	NA	-6	NA	-32	-16	-33	-33	-32	-28	-27	NA	-22	NA	-4	-3	-3	-4	-3	-12
20	35	0	5	2	3	1	2	3	1	1	2	1	3	1	1	-1	0	1	3	0	0	0	1	-4	-7	-4	0	-1	0	-13	-1	-2	NA	-2	-3	-3	-20	-2	-3	-6	0	0	NA	-1	0	-3	-3	-1	-1
20	35	0.057442922	6	4	2	4	2	3	1	2	0	3	0	3	2	1	1	0	4	1	-1	0	3	-1	-7	-5	-1	0	-1	-5	-2	-2	NA	-2	-2	-5	-29	-3	-4	-4	0	-2	NA	0	-1	-2	-4	-2	-1
20	35	0.344878234	5	5	3	6	4	4	3	3	1	3	2	3	2	1	2	1	0	-1	-1	0	2	-1	-4	-4	-1	3	1	2	-1	-2	NA	-3	0	-3	-30	0	-1	-3	-1	-2	NA	-1	0	-1	-2	1	1
20	35	0.594471081	3	2	3	-1	0	3	2	1	-2	0	0	1	3	1	1	-2	-2	0	-4	-2	1	-2	-18	-5	-4	-2	-2	-6	-3	-3	NA	-2	0	-3	-20	-2	-4	-9	-3	-1	NA	0	0	1	-1	-2	-3
20	35	0.843685312	3	1	4	2	2	2	1	1	0	1	1	2	1	1	0	1	-1	-1	-2	0	0	-2	-11	-15	-3	-2	-5	-6	0	-2	NA	1	0	-1	-3	-6	-11	-10	-2	-1	NA	1	2	0	-1	-2	-4
20	35	1.093000381	2	3	2	2	1	2	3	2	1	0	1	1	0	1	-1	0	-1	-1	-2	-1	1	-2	-3	-17	-3	-2	-2	-15	-2	-4	NA	3	1	-1	-26	-7	-4	-5	-1	-4	NA	1	1	1	-1	-3	-3
20	35	1.342414384	4	1	2	-1	2	3	3	1	1	-1	0	1	2	1	2	0	1	-1	-1	1	3	-2	-4	-4	-4	-2	-2	-2	-1	0	NA	-1	0	-1	-35	-6	-6	-3	-2	5	NA	-1	1	0	-4	-2	-2
20	35	1.649179985	4	5	4	2	3	4	3	6	1	2	2	2	2	2	0	1	-1	-1	-1	1	2	-1	-3	-6	-3	0	-1	-9	-2	-1	NA	1	0	-3	-16	-5	-8	-8	0	-1	NA	3	3	2	1	-1	-3
20	35	1.936856925	1	0	-1	-3	5	3	0	-1	-1	-1	-1	0	0	-2	-1	-1	-1	-1	-3	-2	0	-3	-12	-16	-3	2	-2	-7	-3	-2	NA	-2	1	-4	-35	-10	-14	-4	-2	-1	NA	0	0	-1	-3	-2	-3
20	35	2.166957763	1	2	1	-1	1	3	0	1	-1	-2	-1	0	1	2	0	-1	0	-2	-2	1	0	-2	-5	-16	-1	-1	-2	-8	-4	-2	NA	0	-1	-1	-3	2	-13	-8	-2	-3	NA	0	-1	0	-1	0	-3
20	35	2.492973744	3	2	1	0	2	3	2	1	0	1	-1	0	1	0	0	1	-2	-3	-4	-1	2	0	-14	-5	-4	-2	-5	-9	-4	-2	NA	-2	0	-2	-13	-5	-8	-7	-2	-2	NA	0	0	-1	-1	-5	-5
20	35	2.799834475	4	-1	1	-1	3	3	1	-1	0	-1	-1	1	1	-1	0	-1	-2	-3	-4	-1	0	-1	-16	-9	-4	-2	-4	-8	-3	-4	NA	-2	-2	-2	-15	-6	-9	-10	-3	-2	NA	-2	-1	-2	-3	-4	-7
20	35	3.029967656	2	1	1	0	3	2	1	1	0	0	-2	0	1	-2	-2	-1	0	-3	-5	-3	-2	-2	-7	-9	-3	-2	-3	-7	-3	-4	NA	-3	-1	-4	-25	-18	-8	-11	-4	-3	NA	-1	0	-1	-2	-4	-3
20	35	3.183437976	1	2	2	1	1	1	1	1	0	-2	-1	1	1	0	2	-1	-2	-3	-6	-1	0	-2	-10	-13	-4	-4	-4	-8	-4	-2	NA	-5	-2	-2	-15	-5	-6	-11	-2	-3	NA	-1	0	-2	-3	-5	-5
20	35	3.356065449	2	1	5	2	2	3	2	2	2	3	0	2	2	2	2	1	-1	0	-2	1	2	-1	-10	-10	-1	-2	-3	-6	-1	0	NA	-1	1	-1	-19	-6	-5	-10	-2	1	NA	1	1	0	-1	-3	-5
20	35	4.142324962	5	3	2	-1	2	3	-1	3	-1	0	0	1	2	0	-2	-1	3	-1	-2	0	-1	0	-18	-7	-4	-2	-2	-3	-2	-2	NA	-2	-1	-5	-35	-6	-6	-16	-2	-3	NA	0	0	-1	-3	-2	-8
20	35	4.717676941	2	0	3	3	3	3	1	0	2	0	0	2	2	1	1	-1	0	1	-1	1	3	0	-7	-6	-1	-2	-5	-5	-1	-3	NA	-4	-1	-4	-33	-6	-8	-11	-2	-3	NA	2	1	0	-1	-5	-11
20	35	5.024516743	4	1	3	0	0	2	-1	2	3	3	-1	2	0	1	1	2	2	3	1	1	2	-1	-3	-3	-2	0	-1	-4	1	0	NA	-6	-1	-2	-22	-5	-1	-6	0	0	NA	-2	-1	-2	-3	-5	-2
20	35	5.44641933	1	3	3	3	2	2	0	2	0	0	0	0	-1	-1	-1	-3	0	1	-1	0	-1	-1	-19	-12	-3	-3	-3	-13	-2	-1	NA	-6	-2	-2	-35	-7	-9	-13	-2	-1	NA	-2	-4	-1	-4	-5	-5
20	35	6.155958904	2	2	3	3	1	3	2	3	2	-1	-2	1	2	0	-1	0	1	1	2	1	0	-1	-5	-4	-2	0	-1	-9	-1	0	NA	-7	-2	-4	-3	-3	-2	-12	0	-1	NA	-1	-2	-2	-3	-3	-4
20	35	6.624377854	1	0	3	2	0	0	0	0	0	0	0	-3	1	-1	-4	-2	0	0	0	-4	-2	-2	-12	-7	-4	-4	-2	-7	-3	-2	NA	-2	-2	-5	-10	-5	-6	-4	-2	-2	NA	-1	-2	-3	-5	-6	-4
20	35	7.114767884	4	2	4	4	3	3	1	0	2	-2	4	3	2	-2	-1	-3	-2	-2	1	3	1	-2	-6	-2	-1	-1	-2	-3	0	1	NA	-5	0	-5	-3	-2	-3	0	0	1	NA	1	-1	-2	-4	-3	-9
20	35	8.172482877	5	0	3	0	1	1	3	2	2	1	4	3	2	0	-2	-2	2	1	1	1	3	-1	-18	-6	-2	-1	-1	-12	-1	-1	NA	-3	1	-6	-35	-2	-1	-5	-1	0	NA	3	0	-1	-4	0	-1
20	35	8.939596651	1	2	3	3	4	2	-1	1	-1	-1	3	2	0	-2	-1	-1	-1	-3	-2	1	1	-1	-7	-7	-3	0	-1	-9	-2	-2	NA	-3	-1	-7	-25	-7	-7	-21	-2	-1	NA	0	0	-2	-5	-4	-15
20	35	9.821792237	0	-2	2	-7	0	2	-1	1	0	-3	3	1	2	-1	-2	-1	0	1	2	0	0	-4	-27	-14	-2	-4	0	-5	0	-2	NA	-3	-2	-4	-14	-5	-5	-24	0	3	NA	1	-1	-1	-5	-7	-9
20	35	10.56973554	NA	NA	NA	NA	NA	3	3	1	2	NA	NA	5	1	0	0	1	-3	NA	NA	1	1	0	-7	-6	-2	-1	-1	NA	NA	-4	NA	-3	-2	-7	-19	-5	-5	-30	NA	0	NA	0	1	-1	-3	-3	-6
20	35	11.35607877	NA	NA	NA	NA	NA	2	-2	-2	1	NA	NA	0	0	-2	-1	-1	3	NA	NA	1	1	-1	-18	-11	-4	-3	-3	NA	NA	-1	NA	-3	-1	-5	-18	-13	-4	-14	NA	-1	NA	0	0	-1	-7	-4	-6
20	36	0	4	1	-4	-8	1	0	-1	-13	-15	-30	-11	-2	-2	-6	-30	-33	-22	-31	-2	-3	-2	-5	-7	-9	-32	-23	-32	-30	-3	-3	NA	-4	-3	-4	-17	-34	-33	-31	-2	-2	NA	0	-1	-1	-2	-1	-1
20	36	0.057442922	3	1	-4	-29	-1	1	-1	-4	-31	-24	-2	-3	-3	-6	-22	-33	-32	-31	-3	-2	-4	-7	-7	-14	-34	-27	-32	-30	-2	-3	NA	-6	-1	-4	-26	-32	-33	-31	-2	-2	NA	-1	0	0	0	0	-1
20	36	0.344876332	4	3	-3	-29	1	-4	0	-5	-26	-30	-1	-3	-1	-8	-20	-29	-27	-31	-2	-1	1	-4	-6	-9	-34	-27	-32	-28	0	-1	NA	-2	-1	-3	-21	-32	-33	-31	-1	-1	NA	-1	1	1	0	0	-1
20	36	0.594469178	-1	3	0	-17	3	2	1	2	-6	-14	-6	1	-2	-14	-33	-26	-22	-31	-4	-3	0	-5	-13	-18	-25	-33	-28	-30	-1	-2	NA	-2	-1	-2	-21	-34	-33	-31	-2	-24	NA	1	0	0	-1	0	0
20	36	0.843685312	3	1	-4	-12	0	1	-3	-5	-14	-30	-2	1	-2	-9	-33	-33	-21	-31	-4	-3	-3	-3	-8	-16	-34	-33	-32	-30	-1	-3	NA	0	-1	-2	-15	-34	-33	-30	-2	-21	NA	1	2	0	-2	-1	-2
20	36	1.093000381	0	1	-1	-12	3	-1	-4	-1	-3	-16	1	-1	-6	-15	-8	-20	-32	-31	-3	-3	-4	-6	-15	-9	-18	-33	-32	-30	-2	-2	NA	0	0	-2	-5	-31	-33	-30	-2	-28	NA	1	1	1	-1	-1	-1
20	36	1.342414384	4	2	0	-17	-1	1	-4	-2	-22	-21	1	-2	-2	-6	-24	-33	-25	-31	-1	-4	-1	-4	-6	-20	-34	-33	-25	-30	-3	0	NA	0	1	-3	-9	-29	-33	-30	-2	-27	NA	0	1	0	0	0	0
20	36	1.649174277	1	1	-3	-18	0	3	1	-1	-16	-15	-2	0	-2	-17	-27	-14	-9	-31	-2	-3	-3	-5	-15	-23	-32	-33	-24	-30	-3	-1	NA	-2	0	-2	-9	-34	-33	-30	-2	-7	NA	-1	1	0	1	-2	-1
20	36	1.936858828	-1	-2	1	-22	0	-2	-5	-17	-25	-23	-8	-4	-9	-10	-21	-31	-6	-31	-4	-5	-8	-8	-9	-20	-32	-33	-30	-30	0	-5	NA	-2	1	-2	-16	-34	-33	-30	-4	-31	NA	-1	0	-1	-1	0	-4
20	36	2.166988204	2	-1	1	-5	-1	-1	-5	-1	-21	-30	-3	-2	-4	-16	-24	-33	-32	-31	-4	1	0	-4	-14	-18	-34	-33	-32	-30	-3	-2	NA	-3	-1	-4	-33	-34	-33	-30	-4	-22	NA	-1	1	1	-1	-2	-4
20	36	2.493006088	-1	-1	-1	-15	0	-1	0	-8	-23	-28	-6	-1	-4	-15	-30	-33	-32	-31	-2	-3	-3	-6	-13	-13	-34	-30	-32	-30	-4	-1	NA	-2	0	-2	-20	-25	-33	-30	-5	-24	NA	-1	-1	-1	0	-2	-5
20	36	2.588881279	4	0	0	-15	0	0	-1	-4	-16	-30	-4	2	-2	-6	-33	-33	-32	-31	-4	-5	-2	-4	-5	-13	-20	-33	-32	-30	-3	-4	NA	0	2	-3	-33	-34	-33	-30	-4	-22	NA	-2	-1	-1	1	-1	-3
20	36	2.799834475	3	-2	-4	-9	-3	0	-4	-5	-14	-27	-4	-2	-3	-18	-24	-31	-16	-31	-5	-4	-3	-4	-7	-20	-32	-33	-24	-30	-4	-4	NA	-3	-2	-4	-35	-34	-33	-30	-5	-10	NA	-2	-1	-1	-2	0	-5
20	36	3.029967656	-1	1	-1	-26	-4	-3	1	-3	-5	-24	-3	-2	-4	-5	-12	-10	-26	-31	-3	-1	-4	-7	-6	-18	-32	-30	-32	-30	-5	-3	NA	-4	-1	-3	-22	-29	-33	-30	-4	-5	NA	-1	-1	-2	-2	-2	-6
20	36	3.183436073	1	-4	-1	-10	0	1	-5	-7	-25	-30	-4	-2	-4	-6	-28	-33	-32	-31	-6	-6	-3	-4	-13	-18	-32	-33	-32	-30	-3	-3	NA	-2	0	-4	-35	-32	-33	-28	-4	-26	NA	-1	-1	-1	-1	-3	-6
20	36	3.356057839	2	1	0	-6	0	1	1	-3	-4	-26	-7	-2	-2	-10	-25	-28	-32	-31	-3	-4	0	-5	-16	-11	-34	-33	-32	-30	-2	-1	NA	0	-1	-3	-22	-34	-33	-30	-4	-7	NA	-1	0	1	0	-1	-4
20	36	3.701246195	3	2	1	-7	3	1	2	-3	-19	-19	-7	-2	1	-17	-18	-33	-27	-31	0	-3	-1	-5	-3	-5	-34	-33	-32	-30	-1	0	NA	-1	0	-1	-26	-29	-32	-30	-4	-3	NA	1	1	1	-1	-2	-3
20	36	4.142319254	0	0	-2	-9	0	0	0	-6	-22	-19	-9	-2	-2	-2	-23	-23	-8	-31	-2	-3	-1	-7	-12	-16	-34	-29	-32	-30	-3	0	NA	-3	-1	-4	-35	-34	-32	-30	-4	-2	NA	-1	1	-3	-2	0	-2
20	36	4.717675038	4	2	-7	-13	-1	0	1	-19	-21	-30	-3	-1	-2	-3	-33	-22	-18	-31	-2	-3	0	-3	-13	-10	-34	-33	-32	-30	-1	0	NA	-1	-1	-3	-28	-34	-32	-30	-3	-15	NA	0	-1	-1	1	-1	-3
20	36	5.024516743	1	1	-5	-16	-1	2	0	-17	-18	-24	-12	-2	-2	-5	-19	-25	-23	-31	1	-4	-2	-4	-15	-16	-16	-15	-13	-30	0	-1	NA	-3	-3	-4	-15	-21	-32	-30	-3	-2	NA	-1	-1	-2	0	-1	0
20	36	5.44641933	2	-1	-4	-20	1	1	-2	-19	-19	-30	-5	-2	-3	-5	-31	-23	-8	-31	0	-1	-2	-6	-11	-16	-24	-20	-32	-30	-5	-1	NA	-3	-2	-4	-35	-34	-32	-26	-2	-2	NA	-3	-2	-2	-2	0	0
20	36	6.155960807	-1	2	-4	-4	-1	-2	0	-14	-18	-17	-5	-3	-2	-9	-15	-23	-22	-30	1	-4	-3	-4	-15	-16	-17	-22	-20	-28	-1	0	NA	-1	-1	-6	-12	-34	-32	-30	-1	-5	NA	-1	1	1	0	-1	0
20	36	6.624377854	-2	0	-3	-25	1	-2	-1	-22	-24	-30	-10	-2	-4	-6	-22	-26	-25	-30	-3	-7	-3	-6	-15	-16	-34	-33	-32	-30	0	-2	NA	-4	-4	-6	-35	-34	-32	-20	-1	-2	NA	-2	-2	-2	-2	-2	-2
20	36	7.114767884	2	1	0	-26	0	0	-1	-13	-18	-20	-8	0	-4	-7	-33	-26	-20	-30	-1	-4	-3	-9	-9	-16	-34	-30	-32	-29	-2	-2	NA	-3	-1	-6	-33	-34	-32	-23	0	-1	NA	-2	-2	-1	-1	-1	0
20	36	8.172479072	2	1	2	-28	-1	1	-2	-11	-11	-21	-10	-1	-3	-4	-32	-19	-18	-30	1	-2	-2	-6	-14	-15	-34	-33	-31	-29	1	0	NA	-2	-1	-3	-35	-34	-32	-20	-1	0	NA	1	1	0	-1	0	1
20	36	8.939590944	-2	-1	-3	-5	-1	0	-3	-4	-2	-30	-7	-2	-4	-5	-26	-7	-16	-30	1	-4	-4	-7	-15	-17	-34	-25	-31	-29	-2	1	NA	-4	-2	-5	-33	-34	-32	-28	1	-1	NA	1	-1	-1	0	-1	-1
20	36	9.82179414	-1	0	1	-28	0	-4	-3	-23	-30	-20	-5	-3	-4	-12	-32	-32	-29	-30	-1	-4	-2	-8	-18	-15	-34	-33	-31	-29	-1	-1	NA	-7	-3	-3	-23	-34	-32	-30	-2	-1	NA	0	0	-1	-1	0	1
20	36	10.56973744	NA	NA	NA	NA	NA	-4	-4	-15	-15	NA	NA	-3	-6	-8	-32	-15	-3	NA	NA	-1	-5	-5	-15	-14	-34	-25	-31	NA	NA	1	NA	-8	0	-4	-35	-34	-32	-15	NA	-1	NA	0	1	1	-1	-1	-2
20	36	11.35607306	NA	NA	NA	NA	NA	-2	-3	-10	-26	NA	NA	-4	-5	-9	-32	-22	-15	NA	NA	-8	-4	-16	-16	-12	-34	-24	-31	NA	NA	0	NA	-5	-1	-5	-35	-34	-32	-23	NA	-1	NA	-1	0	-1	-2	-1	0
21	37	0	-24	-25	-25	-25	-27	-28	-28	-28	-23	-18	-19	-16	-6	-12	-10	-5	-20	-12	-19	-9	-15	-7	-10	-8	-5	-11	-12	-18	-7	-10	NA	-8	-6	-7	-6	-7	-10	-14	-9	-7	NA	-5	-6	-6	-6	-6	-11
21	37	2.131527778	-18	-25	-25	-25	-6	-5	-6	-4	-7	-13	-5	-2	-7	-8	-5	-4	-8	-12	-6	-4	-4	-4	-6	-8	-2	-7	-10	-4	-4	-6	NA	-11	-5	-3	-5	-8	-8	-10	-8	-9	NA	-4	-2	-4	-21	-6	-10
21	37	2.449564307	-24	-25	-25	-25	-27	-27	-28	-11	-6	-14	-8	-4	-4	-5	-3	-4	-5	-7	-8	-6	-6	-3	-4	-2	-1	-3	-13	-27	-2	-2	NA	-4	-5	-2	-4	-5	-6	-5	-3	-4	NA	-3	-6	-5	-5	-4	-10
21	37	2.986497336	-10	-8	-8	-10	-6	-5	-10	-5	-6	-6	-6	-4	-5	-5	-4	-5	-5	-3	-9	-4	-3	-5	-4	-4	-3	-7	-7	-15	-2	-8	NA	-4	-4	-7	-7	-6	-11	-7	0	-5	NA	-2	-3	-4	-8	-6	-13
21	37	3.427589422	-5	-9	-4	-2	-6	-5	-4	-6	-7	-13	-4	-4	-5	-7	-7	-8	-9	-13	-7	-5	-8	-6	-9	-9	-8	-10	-18	-19	-4	-5	NA	-11	-8	-32	-18	-19	-16	-24	-5	-6	NA	-10	-11	-16	-19	-13	-18
21	37	3.465751522	-4	-3	-2	-2	-5	-5	-2	-10	-6	-7	-6	-6	-7	-5	-9	-5	-7	-11	-4	-4	-5	-6	-8	-6	-5	-13	-12	-15	-2	-3	NA	-8	-4	-34	-28	-14	-16	-13	-5	-7	NA	-17	-11	-8	-15	-15	-25
21	37	3.605275875	-15	-11	-13	-12	-16	-11	-16	-12	-10	-13	-14	-9	-7	-10	-7	-4	-5	-11	-15	-10	-7	-6	-7	-6	-3	-7	-7	-13	-10	-13	NA	-25	-12	-34	-15	-10	-26	-25	-28	-11	NA	-11	-10	-12	-19	-24	-11
21	37	4.15587519	-24	-25	-25	-25	-26	-27	-24	-26	-28	-19	-13	-9	-6	-16	-9	-9	-17	-28	-13	-13	-13	-12	-9	-11	-6	-18	-25	-27	-12	-12	NA	-27	-25	-33	-31	-21	-31	-26	-12	-10	NA	-22	-18	-16	-34	-33	-31
21	37	4.295886606	-22	-25	-25	-25	-26	-27	-28	-28	-28	-25	-28	-25	-15	-22	-28	-30	-29	-28	-28	-23	-12	-8	-11	-14	-9	-16	-25	-22	-18	-14	NA	-19	-12	-28	-17	-17	-20	-28	-19	-17	NA	-21	-14	-10	-34	-33	-25
21	37	5.794351218	-17	-10	-18	-16	-24	-27	-9	-15	-13	-18	-10	-8	-22	-11	-12	-16	-14	-26	-9	-6	-15	-24	-15	-15	-14	-23	-24	-27	-13	-12	NA	-32	-29	-33	-33	-32	-30	-28	-27	-21	NA	-12	-15	-15	-30	-33	-24
21	37	6.016670472	-10	-8	-8	-12	-10	-10	-14	-12	-7	-14	-11	-9	-10	-11	-7	-8	-7	-15	-8	-7	-11	-23	-16	-9	-6	-9	-29	-21	-10	-6	NA	-32	-26	-33	-33	-32	-20	-28	-13	-11	NA	-14	-21	-23	-28	-33	-20
21	37	6.514796423	-7	-6	-11	-6	-4	-5	-4	-8	-9	-17	-9	-5	-3	-5	-7	-7	-9	-15	-11	-7	-10	-24	-9	-9	-9	-14	-11	-13	-12	-6	NA	-30	-33	-33	-33	-32	-30	-25	-12	-13	NA	-10	-10	-13	-33	-32	-26
21	37	7.005869482	-22	-14	-9	-13	-24	-15	-19	-10	-8	-12	-6	-9	-12	-18	-9	-7	-21	-17	-8	-13	-15	-20	-21	-6	-4	-16	-16	-27	-10	-6	NA	-32	-33	-33	-33	-16	-30	-27	-12	-11	NA	-18	-12	-32	-33	-32	-25
21	37	7.83049277	-13	-10	-3	-4	-2	-3	-5	-7	-5	-9	-5	-6	-4	-8	-10	-7	-11	-19	-7	-4	-7	-19	-9	-7	-5	-8	-27	-26	-7	-5	NA	-32	-33	-33	-33	-32	-30	-27	-8	-4	NA	-10	-26	-34	-33	-32	-31
21	37	8.325996956	-8	-7	-8	-10	-4	-5	-11	-8	-7	-13	-12	-14	-7	-10	-8	-6	-16	-19	-15	-14	-12	-27	-17	-16	-10	-17	-27	-26	-15	-20	NA	-32	-33	-33	-33	-32	-30	-27	-23	-29	NA	-20	-33	-34	-33	-32	-30
21	37	8.452496195	-14	-11	-24	-24	-26	-20	-19	-28	-18	-27	-8	-20	-29	-18	-18	-10	-8	-28	-8	-9	-19	-31	-23	-15	-10	-15	-29	-26	-12	-8	NA	-32	-33	-33	-33	-32	-30	-27	-19	-19	NA	-17	-33	-34	-33	-32	-30
22	38	0	2	0	3	3	2	-1	2	1	1	2	1	-2	-1	2	1	3	2	-3	-3	0	1	0	2	1	1	1	1	-1	-3	-3	NA	-1	0	1	-2	1	-1	-5	-4	-5	NA	-1	0	-1	-3	-10	-32
22	38	0.670905632	-2	0	-2	-2	-1	0	-2	0	-2	-2	-2	-2	-2	-3	-1	-1	-1	-2	-3	-2	-5	-2	0	-1	-1	-4	-3	-3	-2	-3	NA	-1	1	0	-4	-3	-4	-12	-2	-4	NA	-1	-2	-1	-5	-19	-32
22	38	1.380292998	6	2	0	1	2	1	-1	0	0	-3	1	-1	3	0	0	1	1	0	0	1	-1	0	1	-2	0	-2	-4	-3	0	-2	NA	0	0	1	0	-3	-4	-7	0	-3	NA	1	1	1	-2	-23	-32
22	38	1.862644597	2	1	0	0	-1	-1	-1	0	0	-4	1	0	-1	1	0	-1	1	0	2	0	-2	-1	-2	-2	-1	-2	-2	-2	1	1	NA	-1	1	0	-2	-1	-2	-4	-1	-6	NA	1	0	1	-11	-11	-32
22	38	2.322804414	4	2	4	1	4	2	2	1	0	2	2	2	0	0	-1	0	1	-1	2	1	-1	0	0	0	0	-1	-4	-6	0	-2	NA	0	0	1	-1	-3	-6	-10	0	-2	NA	0	1	0	-3	-15	-27
22	38	2.83837519	3	-1	1	-1	2	3	0	-1	0	-3	0	1	2	1	0	-1	-3	0	0	1	3	-3	0	-1	-1	-1	-3	-3	-2	-1	NA	-2	0	0	-3	-7	-7	-8	-1	-7	NA	0	2	0	-6	-6	-32
22	38	3.366495434	2	2	0	1	-2	0	0	-2	0	-3	0	-2	1	-1	0	1	0	-1	0	1	-1	1	0	-2	0	1	3	1	-1	-1	NA	1	0	-1	-3	-4	-5	-3	-1	-3	NA	1	1	0	-5	-22	-24
22	38	3.980839041	1	1	-2	0	5	1	1	1	1	-1	1	0	2	1	-1	1	-1	-4	-1	0	0	2	3	0	0	-1	-3	-7	-2	-4	NA	0	1	0	-4	-9	-6	-8	-3	-4	NA	0	2	0	-4	-7	-32
22	38	4.498637747	2	2	1	1	1	0	2	2	-3	1	1	0	1	-1	4	1	0	-5	2	1	0	0	0	1	-1	-6	-4	-1	-2	-4	NA	-2	0	-1	-6	-7	-3	-5	-2	-2	NA	-1	0	0	-3	-19	-32
22	38	4.997252664	2	0	-2	-2	1	1	0	3	-3	-3	2	1	0	-2	1	-2	-3	-4	1	-1	-3	0	0	-2	-2	-4	-4	-7	-4	-3	NA	0	0	-2	-5	-5	-8	-10	-4	-3	NA	2	1	-1	-6	-31	-28
22	38	5.460458524	-2	0	2	0	1	0	-2	-1	-1	-2	-2	-1	-1	3	-1	1	-3	-6	-2	0	0	-1	1	0	-2	-1	-4	-7	-3	-3	NA	-2	1	0	-4	-13	-12	-14	-3	0	NA	0	0	1	-5	-21	-32
22	38	5.939657534	-3	-1	2	-1	-1	0	1	0	1	1	2	-1	-1	0	-1	-1	-1	-10	0	1	-1	-1	2	0	-1	-1	-8	-2	-1	0	NA	-1	0	1	-2	-4	-7	-10	-1	-5	NA	0	-1	-1	-5	-18	-30
22	38	6.457597032	4	2	1	1	2	3	-2	0	0	0	2	2	1	0	-1	1	1	-3	0	2	1	1	2	0	0	-3	-2	-1	0	3	NA	2	1	2	1	-4	-6	-8	-1	-2	NA	0	2	0	-2	-15	-27
22	38	7.010996956	-6	1	-1	1	0	-2	-1	0	0	-3	1	0	0	-2	-1	-2	-2	-3	0	1	1	0	0	1	0	-4	-6	-4	-1	-1	NA	0	0	-1	-3	-8	-7	-20	0	-4	NA	1	0	-2	-5	-22	-32
22	38	7.509611872	3	5	3	3	5	2	0	-2	-1	-1	0	2	2	-1	3	0	-1	-2	2	3	2	1	2	-1	-2	-2	-3	-8	0	0	NA	2	1	0	-4	-6	-3	-14	0	-1	NA	3	2	1	-2	-20	-32
22	38	7.989216134	4	0	-3	-1	2	0	1	-2	-1	-3	3	1	0	-2	-1	-2	-4	-1	-1	-1	0	0	2	-1	-2	-1	-4	-7	-1	-3	NA	1	1	0	-3	-7	-9	-9	-2	-5	NA	1	2	0	-4	-24	-28
23	39	0	-3	-4	-4	-7	-2	-4	-6	-5	-6	-4	-3	-2	-3	-6	-4	-5	-3	-6	-3	-1	-2	-7	-4	-3	-4	-7	-5	-6	-3	2	NA	-1	1	-2	-3	-3	-8	-6	-2	-1	NA	-2	2	-1	-4	-5	-8
23	39	0.038409437	-5	-3	-4	-5	-4	-5	-10	-9	-9	-13	-1	-3	-5	-8	-4	-8	-5	-5	-1	1	-4	-3	-3	-3	-5	-4	-7	-7	-1	1	NA	-1	-1	-2	-3	-4	-11	-5	-5	-3	NA	0	-2	-4	-10	-9	-9
23	39	0.268504566	-10	-2	-5	-16	-5	-3	-5	-4	-8	-17	-3	-3	-3	-9	-6	-6	-6	-9	-7	-2	-4	-3	-1	-4	-3	-4	-6	-14	-1	-1	NA	0	1	0	-2	-3	-11	-6	-1	0	NA	-2	0	-2	-5	-8	-10
23	39	0.479315068	-2	-3	-4	-15	0	-3	-3	-10	-8	-7	-3	-2	-5	-20	-7	-7	-5	-10	-2	-1	-2	-3	0	-2	-5	-5	-4	-6	-1	-1	NA	0	1	0	0	-2	-6	-3	-2	-1	NA	-1	-1	-2	-5	-6	-5
23	39	0.728633942	-4	-3	-3	-6	-5	-4	-5	-6	-6	-9	-5	-3	-7	-6	-6	-9	-3	-5	-9	-1	-2	-4	0	-2	-4	-2	-7	-5	-1	-1	NA	1	2	0	-2	-4	-5	-5	-13	0	NA	-3	0	-1	-5	-7	-6
23	39	0.95886035	-1	-4	-10	-4	-4	-4	-6	-11	-10	-9	-1	-2	-3	-8	-7	-8	-10	-7	-1	0	-5	-4	-2	-6	-5	-6	-3	-10	0	-2	NA	-1	0	-3	-2	-4	-6	-5	-1	-3	NA	0	0	-3	-5	-7	-7
23	39	1.495804795	1	0	-7	-9	-2	-4	-5	-9	-6	-4	2	-1	-3	-5	-11	-6	-4	-7	0	3	-2	-2	-1	-4	-3	-3	-3	-7	3	2	NA	2	2	1	-3	-3	-4	-8	1	5	NA	0	1	-1	-4	-5	-3
23	39	1.725890411	-2	-2	-5	-12	-3	-4	-6	-7	-10	-9	-2	-3	-6	-9	-6	-8	-6	-4	-4	1	-7	-1	-1	-2	-6	-4	-4	-6	-1	0	NA	-2	-2	0	-3	-5	-6	-4	-1	1	NA	-3	-2	-4	-5	-7	-4
23	39	1.95608828	-4	-4	-7	-10	-2	-5	-8	-10	-11	-7	-2	0	-7	-10	-6	-7	-6	-10	0	-3	-3	-3	-1	-5	-6	-5	-7	-9	1	-1	NA	3	2	-2	-4	-3	-5	-8	2	1	NA	0	1	-3	-7	-7	-6
23	39	2.186092085	-6	-6	-7	-10	-6	-3	-7	-8	-10	-8	-3	-1	-4	-8	-5	-8	-7	-14	-3	-3	-1	-4	-1	-6	-9	-22	-5	-8	-1	1	NA	3	1	-5	-2	-4	-11	-9	0	3	NA	0	1	-1	-7	-6	-6
23	39	2.703898402	-2	-9	-10	-17	-1	-4	-18	-6	-9	-23	1	-2	-6	-17	-21	-10	-6	-5	1	0	-7	-16	-1	-2	-6	-9	-10	-7	1	1	NA	2	1	1	-2	-3	-5	-9	-1	1	NA	0	0	-4	-6	-4	-6
23	39	2.838169711	-1	-5	-4	-11	-2	-4	-7	-5	-9	-11	-1	-1	-7	-9	-8	-10	-5	-6	-1	1	-6	-5	-4	-3	-7	-9	-5	-7	1	1	NA	-1	-4	-1	-2	-2	-8	-8	1	1	NA	0	0	-3	-3	-6	-4
23	39	3.26004376	-1	-8	-14	-23	-3	-4	-10	-14	-13	-9	-3	-4	-10	-7	-11	-12	-6	-10	0	-1	-4	-4	-3	-5	-4	-8	-10	-11	5	1	NA	0	0	1	-4	-7	-5	-3	0	1	NA	-1	-2	-3	-5	-7	-6
23	39	3.624457763	-7	-14	-22	-22	-4	-5	-8	-13	-9	-12	-4	-7	-8	-12	-14	-8	-5	-15	-2	-2	-6	-4	-4	-5	-8	-6	-4	-8	-1	-3	NA	-2	0	-7	-6	-8	-7	-9	-2	0	NA	-5	-4	-6	-6	-9	-8
23	39	3.988835616	-7	-6	-13	-10	-5	-5	-7	-14	-9	-15	-4	-5	-9	-9	-11	-10	-11	-10	-2	-2	-5	-5	-2	-6	-9	-8	-6	-9	-2	-1	NA	-2	-3	-5	-8	-8	-7	-6	-1	-1	NA	-5	-7	-6	-10	-8	-8
23	39	4.334031583	-4	-8	-14	-23	-6	-3	-11	-15	-18	-14	-3	-4	-7	-12	-12	-10	-7	-8	-3	0	-4	-9	-9	-8	-8	-13	-9	-11	-1	1	NA	0	0	-5	-6	-7	-9	-11	-1	-1	NA	-6	-3	-8	-5	-10	-7
23	39	4.69843417	0	-6	-16	-4	-1	-6	-14	-14	-9	-8	0	-3	-5	-11	-11	-10	-9	-7	2	1	-7	-1	-2	-4	-10	-6	-5	-6	2	2	NA	2	1	-4	-8	-10	-7	-6	1	3	NA	-1	0	-6	-8	-9	-7
23	39	6.136777017	-7	-8	-18	-2	-2	-2	-11	-4	-16	-27	-2	-14	-8	-16	-19	-19	-12	-14	0	1	-6	-13	-9	-6	-12	-6	-6	-21	1	3	NA	1	2	-2	-4	-6	-16	-25	-1	0	NA	1	2	-2	-24	-13	-15
23	39	6.692897641	-4	-9	-25	-18	-5	-8	-10	-26	-20	-8	-3	-3	-13	-10	-11	-22	-19	-15	-3	-4	-3	-5	-3	-9	-10	-11	-7	-11	-1	-1	NA	0	1	-2	-6	-9	-15	-12	-1	-1	NA	-4	0	-5	-6	-11	-10
23	39	8.035302511	-16	-13	-20	-18	-2	-15	-14	-16	-14	-18	0	-3	-11	-3	-10	-12	-9	-11	1	-2	-7	-4	-2	-3	-12	-10	-9	-10	-1	0	NA	0	-2	-5	-13	-10	-11	-13	-4	-4	NA	-8	-11	-8	-8	-7	-15
23	39	9.226860731	-1	-13	-24	-24	-4	-6	-14	-28	-25	-27	-3	-6	-7	-11	-16	-30	-29	-21	0	-2	-10	-5	-3	-20	-12	-23	-22	-21	2	1	NA	0	0	-2	-4	-11	-11	-25	4	-1	NA	-2	0	-5	-9	-12	-12
23	39	10.16696918	-6	-11	-22	-24	-10	-13	-8	-28	-27	-27	-8	-6	-20	-23	-22	-28	-27	-27	-1	-3	-22	-5	-4	-30	-21	-31	-29	-19	0	-2	NA	0	-1	-3	-8	-19	-26	-27	1	-1	NA	-1	-2	-8	-12	-22	-30
23	40	0	-3	-4	-3	-6	-2	-3	-4	-2	-3	-4	-1	-2	-3	-3	-2	-4	-3	-6	0	0	0	0	1	0	0	-2	-4	-1	0	2	NA	1	5	1	0	-1	-4	-3	-2	0	NA	0	2	2	1	-1	-4
23	40	0.038411339	1	-4	-2	-2	-2	0	-1	-2	0	-1	1	2	1	2	0	-1	-2	-6	-1	1	4	-1	1	2	1	-1	-2	-4	1	1	NA	2	2	1	2	0	-3	0	1	-1	NA	-1	0	2	2	0	-2
23	40	0.268508371	1	-1	0	-4	-3	0	-1	-6	-2	-1	1	1	1	0	0	-1	0	-3	0	0	1	1	0	1	1	2	-2	-10	0	0	NA	2	1	1	1	0	-2	-3	1	-1	NA	-1	0	2	2	2	0
23	40	0.479315068	-3	0	-1	-1	1	-1	0	-1	-1	-4	-2	-1	1	0	-1	-1	-1	-2	2	1	-1	1	0	0	0	-1	-2	-2	1	0	NA	2	1	1	1	0	-2	-3	-2	-1	NA	1	2	0	0	1	-4
23	40	0.728637747	1	-4	-3	-2	1	2	1	-2	-2	-4	-1	-1	1	0	0	0	-1	-3	1	2	1	0	0	0	1	0	0	-1	1	0	NA	3	3	0	0	1	-2	-3	0	0	NA	0	2	1	1	0	-2
23	40	0.95886035	-2	-3	-2	-6	0	0	-1	-5	-3	-3	-1	-1	-1	0	-2	-1	-1	-1	1	0	-1	-1	2	1	1	0	-1	-3	2	4	NA	-1	2	0	0	1	-2	-3	0	-1	NA	0	1	0	1	2	-2
23	40	1.227256469	1	1	1	-1	3	0	1	-1	-1	-1	0	0	-1	0	0	-1	-1	-2	1	2	0	0	2	2	1	-1	-2	-2	2	2	NA	2	3	2	-2	0	0	-2	-1	1	NA	0	1	1	0	2	-1
23	40	1.495804795	2	0	0	-2	1	0	-1	-2	1	1	2	0	3	1	0	-1	1	0	3	3	2	1	2	2	1	1	-1	-3	1	0	NA	1	3	4	3	1	0	-6	2	1	NA	0	1	2	1	2	-2
23	40	1.725892314	1	-1	-1	-6	3	2	0	-1	-1	-2	0	1	3	2	2	1	1	-1	2	3	2	2	2	1	2	2	3	-1	3	3	NA	3	2	1	1	3	1	0	2	2	NA	0	1	3	3	3	0
23	40	1.956092085	1	1	0	4	2	2	2	1	2	1	1	1	1	3	1	1	0	-1	1	1	1	2	2	3	3	1	0	0	2	3	NA	4	4	2	1	0	-2	-3	0	1	NA	2	2	3	2	2	0
23	40	2.186093988	0	-3	1	-5	1	0	-2	-1	0	-4	0	-1	0	0	1	-1	-1	-1	3	2	1	0	1	-1	1	-1	-1	-3	2	3	NA	2	1	1	2	1	-1	-1	0	1	NA	0	1	1	2	1	-1
23	40	2.416210046	-1	-1	-1	0	3	3	-1	-3	0	-2	2	3	1	0	2	0	-1	0	2	2	2	2	2	1	1	1	2	1	1	4	NA	3	2	3	1	1	2	-3	-1	1	NA	0	2	2	-1	1	-1
23	40	2.703900304	1	2	2	0	2	2	1	0	1	1	2	2	2	1	2	0	1	-1	0	2	-2	1	1	1	3	1	1	-1	1	4	NA	3	3	2	-1	2	2	2	0	0	NA	0	3	2	2	3	-2
23	40	2.838169711	3	2	1	1	2	1	2	-1	0	0	0	1	0	1	2	2	1	0	0	3	2	1	1	3	3	2	0	0	2	5	NA	2	3	2	2	2	0	0	1	2	NA	0	1	1	3	1	-1
23	40	3.988839422	-1	0	-1	-2	-2	-2	-1	-2	-2	-4	-1	-3	-2	-2	-3	-2	-2	-4	1	-2	-2	-2	-3	-2	-2	-2	-4	-3	-1	-1	NA	-1	-1	-2	-2	-3	-3	-1	-3	-2	NA	-3	-2	-2	-3	-3	-5
23	40	4.334031583	0	-2	-3	-3	-1	0	-2	-4	-2	-4	-2	-1	0	-2	-3	0	-2	-2	-1	0	-1	-2	-1	1	0	-2	-3	-2	-1	-1	NA	1	1	-2	-1	-2	-4	-3	-2	-1	NA	-1	0	-1	0	-1	-2
23	40	6.136775114	-4	-2	0	-3	0	-1	-1	-3	-3	-3	-1	-3	-1	-1	-1	-1	-3	-2	1	0	-1	-2	-1	-4	-2	-4	-4	-6	-1	-2	NA	-23	-3	-4	-2	-3	-5	-6	-1	-1	NA	-2	-1	2	1	-1	-3
23	40	6.692897641	0	-1	-3	-5	-1	-1	-3	-4	-2	-4	-1	-3	-4	-3	-5	-3	-3	-5	0	-2	-4	-4	-5	-5	-2	-4	-6	-9	0	-3	NA	-6	-1	-6	-2	-5	-6	-10	-3	-3	NA	-4	-1	-2	-2	-3	-5
23	40	9.226856925	2	-2	-5	-3	-1	-1	-2	-4	-3	-1	-3	-1	-1	-5	-7	-5	-3	-8	3	0	-6	-4	-11	-10	-8	-8	-9	-13	1	1	NA	-17	-4	-9	-7	-8	-10	-10	-1	-3	NA	-4	-2	-1	-4	-2	-4
23	40	10.16697108	3	1	-3	-4	-1	-1	-6	-5	-3	-3	-2	-4	-5	-7	-8	-5	-12	-19	1	-1	-5	-6	-19	-7	-8	-23	-29	-20	0	0	NA	-32	-33	-13	-33	-20	-28	-25	-1	-4	NA	-3	-1	-1	-3	-1	-4
24	41	0	1	0	-1	-11	1	1	2	-1	-7	-6	2	0	1	0	-4	-6	-4	-28	-2	-1	-1	0	-1	-4	-6	-2	-12	-27	-1	-1	NA	-1	-1	-18	-15	-9	-31	-28	-2	-2	NA	-1	-2	-5	-34	-33	-31
24	41	0.517783486	1	2	0	-21	6	2	0	-6	-5	-14	0	2	0	-3	-5	-8	-10	-28	4	1	1	-2	-2	-4	-6	-7	-17	-16	-2	-1	NA	-3	0	-5	-8	-9	-22	-28	1	-2	NA	-1	1	-2	-34	-33	-31
24	41	0.99722793	-7	-11	-6	-19	-3	-1	-4	-8	-10	-14	-4	-2	-3	-2	-9	-7	-5	-28	-4	-2	-3	-4	-5	-5	-6	-17	-28	-27	-5	-4	NA	-3	-3	-14	-33	-30	-23	-28	-3	-2	NA	-2	-4	-3	-34	-33	-31
24	41	1.361592466	1	0	-13	-14	3	2	-2	-3	-16	-17	3	4	1	-3	-7	-4	-13	-28	1	2	3	0	-1	-3	-9	-15	-20	-27	0	0	NA	0	1	-13	-12	-11	-18	-28	-2	-3	NA	1	1	-1	-34	-33	-31
24	41	1.879427321	4	5	2	-10	2	-1	3	1	-7	-6	0	2	1	-2	-7	-7	-16	-28	1	1	1	-1	-4	-6	-10	-8	-30	-27	-1	0	NA	-1	-2	-10	-8	-8	-19	-28	-2	0	NA	2	1	-6	-34	-33	-31
24	41	2.361744673	-5	-2	0	-6	-3	1	-4	-2	-8	-10	2	1	0	-2	-8	-7	-13	-26	1	0	4	-2	-4	-17	-3	-8	-24	-25	1	0	NA	-1	-2	-15	-18	-32	-31	-28	0	-1	NA	0	0	-6	-34	-33	-31
24	41	2.895800989	-1	-4	-3	-6	-3	-1	-2	-4	-12	-13	-1	0	-1	-5	-7	-5	-9	-9	-1	-1	1	-2	-4	-9	-9	-5	-5	-7	-1	-1	NA	-4	-4	-8	-20	-15	-25	-18	-2	-3	NA	-1	0	-5	-34	-33	-29
24	41	3.56685312	-6	0	-4	-25	-1	0	-1	-2	-16	-27	0	0	1	-1	-21	-28	-27	-28	-2	1	0	-3	-3	-25	-24	-29	-29	-14	1	-1	NA	-1	-1	-31	-33	-30	-24	-28	-1	-2	NA	-2	0	-3	-33	-33	-31
24	41	3.690302511	-4	-3	0	-9	5	2	-2	-6	-7	-9	5	3	1	-3	-12	-10	-13	-20	3	0	1	-2	-5	-9	-12	-10	-26	-19	1	1	NA	-1	-2	-10	-9	-27	-17	-14	1	1	NA	0	-2	-4	-33	-33	-31
24	41	4.199851598	-2	-3	-7	-14	2	-1	-5	-2	-5	-15	-1	-2	-8	-3	-5	-12	-9	-16	0	-2	-1	-1	-6	-9	-9	-9	-27	-20	-2	1	NA	-2	-5	-10	-33	-30	-24	-16	-2	-2	NA	-6	-2	-5	-33	-32	-31
24	41	4.687960426	-11	-2	-4	-2	-6	-1	-2	-6	-8	-14	2	0	-1	-3	-10	-6	-8	-20	1	0	-1	-4	-4	-11	-7	-6	-10	-23	0	0	NA	-1	-1	-26	-8	-19	-25	-8	0	-1	NA	-1	0	-6	-33	-32	-31
24	41	5.17782344	-1	0	1	-14	0	0	-2	-11	-15	-17	-2	0	1	-2	-15	-17	-15	-28	1	0	0	-3	-11	-13	-9	-20	-27	-26	0	-1	NA	-3	-2	-24	-19	-27	-25	-17	-2	0	NA	-2	0	-5	-33	-32	-31
24	41	5.975652588	0	0	-13	-21	5	1	-2	-14	-28	-27	-1	1	0	-1	-14	-28	-16	-28	-1	0	0	0	-5	-20	-23	-29	-29	-26	-1	-2	NA	-3	-3	-23	-20	-32	-30	-27	0	-2	NA	-2	-6	-8	-33	-32	-31
24	41	6.263116438	-5	-3	-6	-24	1	-2	-4	-10	-13	-21	0	0	-2	-3	-11	-14	-20	-28	1	-1	-2	-4	-5	-13	-16	-29	-29	-26	-1	-1	NA	-4	-5	-18	-18	-32	-27	-21	-2	-2	NA	-2	-3	-10	-33	-32	-28
24	41	6.819256088	-1	-1	-8	-24	2	-1	-3	-13	-13	-24	1	3	-2	-1	-7	-18	-16	-28	-1	-2	-1	-3	-9	-15	-14	-16	-27	-26	0	-2	NA	-1	-2	-27	-23	-32	-30	-27	-2	-2	NA	-1	0	-6	-33	-32	-30
24	41	7.337161339	-2	1	-13	-24	-5	-3	-3	-19	-13	-19	4	2	1	-4	-17	-20	-13	-27	2	1	3	-3	-5	-18	-20	-17	-27	-26	-1	1	NA	-2	-4	-33	-33	-30	-28	-27	-1	-2	NA	-1	-1	-13	-33	-30	-30
24	42	0	4	1	3	0	0	0	0	1	-1	1	-2	1	-1	-8	-4	-4	-5	-8	-3	-2	-3	-4	-22	-33	-7	-7	-12	-23	-6	-5	NA	-33	-16	-34	-33	-32	-31	-28	-3	-2	NA	-1	0	0	-2	-7	-6
24	42	0.517781583	-4	-1	-2	4	-1	-7	-4	-6	-1	1	-1	-8	-7	-11	-5	-11	-10	-7	-5	-3	-8	-8	-32	-32	-16	-14	-7	-27	-8	-3	NA	-33	-16	-34	-33	-16	-31	-28	-5	-2	NA	-1	-1	-1	-3	-6	-6
24	42	0.997224125	-4	-5	1	-7	-1	-2	-3	-3	-2	-3	-10	-3	-4	-9	-8	-9	-9	-2	-10	-4	-7	-13	-32	-32	-6	-5	-13	-12	-12	-7	NA	-33	-9	-34	-33	-32	-23	-28	-9	-3	NA	-1	1	-2	-3	-6	-2
24	42	1.361590563	0	-5	-1	-2	-5	-1	-3	-3	0	-2	-1	0	-3	-7	-5	-4	-4	-5	-14	-4	-3	-5	-32	-32	-18	-19	-11	-25	-8	-3	NA	-33	-17	-34	-33	-32	-27	-28	-2	-2	NA	-1	-2	-1	-1	-10	-15
24	42	1.879425419	-7	-4	3	-2	-4	-3	-2	-1	-1	0	0	-1	-4	-5	-15	-1	-10	1	-8	-2	-3	-9	-32	-19	-13	-17	-8	-25	-9	-5	NA	-33	-7	-34	-33	-27	-16	-28	-4	-15	NA	0	1	0	-1	-12	-7
24	42	2.361740868	-4	-3	-4	-1	-3	-3	-2	0	-2	1	-6	1	-5	-6	-3	-5	-2	-2	-8	-4	-2	-5	-32	-32	-8	-6	-14	-27	-14	-4	NA	-32	-11	-33	-31	-32	-28	-28	-1	-3	NA	-2	-1	-2	-2	-5	-5
24	42	2.895799087	-3	2	0	1	-7	-2	-2	0	1	3	-10	-1	-3	-13	-2	-3	-3	-5	-7	-7	-5	-13	-28	-32	-6	-14	-12	-27	-20	-4	NA	-32	-12	-33	-33	-18	-20	-28	-4	-3	NA	-2	1	0	0	-3	-4
24	42	3.566849315	-7	-5	-1	0	1	-8	-7	-4	-2	-4	-2	-4	-4	-9	-8	-6	-16	-7	-22	-7	-7	-10	-32	-32	-30	-31	-15	-27	-9	-6	NA	-32	-3	-33	-33	-32	-30	-28	-4	-4	NA	-2	-1	-1	-2	-7	-4
24	42	3.690300609	-5	-4	3	3	-4	0	0	0	0	-2	-3	-3	1	-11	-11	-1	-5	-6	-5	-3	-1	-9	-14	-32	-17	-25	-22	-10	-9	-6	NA	-32	-7	-33	-33	-32	-30	-28	-2	1	NA	0	0	-1	-2	-3	-1
24	42	4.199847793	-8	-8	-5	-2	-5	-8	-13	-5	-2	-2	-1	-6	-4	-14	-8	-4	-12	-10	-5	-4	-17	-20	-32	-32	-17	-16	-24	-27	-2	-3	NA	-32	-23	-33	-33	-32	-30	-27	-5	-3	NA	1	1	-1	-5	-8	-11
24	42	4.687954718	-24	-8	-3	1	-9	-7	-7	-3	-1	1	-8	-5	-5	-12	-8	-5	-12	-17	-5	-1	-6	-8	-32	-32	-14	-26	-13	-22	-6	-4	NA	-32	-18	-33	-33	-32	-30	-27	-4	-4	NA	-1	0	-2	-3	-5	-14
24	42	5.177819635	-9	-5	1	1	-5	0	-3	-1	-2	-2	0	-1	-4	-8	-2	-11	-13	-2	-9	-3	-2	-2	-32	-32	-25	-25	-7	-26	-11	-9	NA	-9	-19	-33	-33	-32	-30	-21	-4	-3	NA	1	1	-1	-3	-5	-4
24	42	5.97564688	-10	-3	-3	0	-9	-17	-3	-3	-1	0	-8	-8	-12	-22	-12	-14	-18	-15	-20	-16	-11	-14	-32	-32	-16	-31	-13	-26	-13	-13	NA	-23	-20	-33	-33	-32	-30	-27	-7	-2	NA	-2	-1	-1	-3	-6	-12
24	42	6.263106925	-8	-4	-4	-1	-11	-2	-10	-9	-4	0	-3	-7	-5	-25	-5	-6	-17	-20	-6	-6	-8	-16	-28	-32	-30	-24	-20	-26	-10	-7	NA	-32	-22	-33	-33	-32	-30	-27	-6	-4	NA	-1	1	0	-4	-6	-8
24	42	6.819254186	-11	-11	-3	-2	-8	-6	-5	-2	-2	-3	-1	-3	-5	-18	-5	-8	-7	-9	-9	-3	-12	-12	-32	-32	-16	-19	-29	-26	-9	-6	NA	-32	-10	-33	-33	-26	-30	-27	-5	-7	NA	-1	1	-1	-3	-6	-9
24	42	7.337148021	-10	-4	-1	-10	-5	-13	-11	-5	-13	-10	-13	-10	-9	-18	-19	-14	-8	-4	-13	-14	-18	-22	-32	-32	-16	-29	-15	-26	-12	-11	NA	-32	-20	-33	-33	-30	-30	-27	-3	-3	NA	0	-2	-1	-2	-3	-6
25	43	0	-3	-5	-3	-2	-9	-5	-4	-14	-16	-8	-2	-7	-7	-15	-30	-32	-31	-30	-3	-4	-6	-23	-7	-34	-34	-33	-31	-27	-4	-4	NA	-4	-2	-3	-35	-34	-32	-30	-3	-4	NA	-5	-10	-11	-33	-32	-32
25	43	0.249309361	-17	-9	-7	-18	-11	-19	-22	-12	-16	-19	-2	-9	-13	-25	-32	-32	-31	-30	-1	-7	-12	-30	-8	-34	-32	-33	-31	-29	-3	-5	NA	-5	-5	-5	-35	-34	-32	-30	-4	-4	NA	-6	-6	-6	-35	-34	-32
25	43	0.556164384	1	-2	-2	-19	-2	-11	-10	-12	-25	-20	0	-4	-15	-21	-25	-30	-31	-30	-1	-4	-9	-27	-20	-34	-32	-33	-24	-29	-2	-4	NA	-3	-4	-6	-27	-34	-32	-30	-4	-5	NA	-5	-19	-6	-29	-34	-32
25	43	0.863004186	-7	-19	-9	-19	-1	-6	-10	-14	-13	-25	0	-4	-6	-17	-32	-30	-31	-24	-2	-3	-3	-29	-15	-34	-34	-29	-31	-29	-4	-3	NA	-4	-5	-4	-35	-34	-32	-29	-4	-4	NA	-7	-5	-10	-33	-34	-32
25	43	1.131577245	-6	-8	-6	-7	-3	-8	-10	-7	-9	-10	-4	-1	-7	-15	-32	-32	-24	-28	-4	-4	-5	-31	-20	-34	-34	-26	-31	-29	-5	-5	NA	-3	-1	-3	-35	-34	-32	-29	-5	-5	NA	-6	-3	-16	-33	-34	-32
25	43	1.4191914	-7	-4	-5	-11	-2	-3	-5	-9	-19	-21	-3	-8	-6	-8	-32	-25	-18	-21	-3	-4	-6	-24	-5	-34	-34	-26	-23	-23	-3	-2	NA	-4	-2	-2	-35	-34	-32	-29	-7	-5	NA	-6	-5	-5	-32	-34	-32
25	43	1.764374049	-5	-3	-17	-14	-6	-3	-9	-21	-16	-16	-3	-5	-11	-24	-26	-32	-29	-28	-2	-4	-6	-25	-16	-34	-34	-29	-31	-29	-3	-5	NA	-2	-6	-11	-35	-34	-32	-27	-4	-4	NA	-11	-9	-22	-35	-34	-32
25	43	2.090363394	-7	-15	-12	-6	-9	-5	-16	-6	-16	-24	-12	-7	-6	-28	-32	-32	-22	-28	-5	-4	-9	-33	-25	-34	-33	-30	-31	-29	-2	-3	NA	-7	-4	-4	-25	-34	-32	-29	-3	-3	NA	-11	-6	-18	-35	-34	-32
25	43	2.493158295	-15	-10	-17	-24	-1	-18	-12	-25	-27	-29	0	-18	-18	-24	-30	-32	-31	-30	-4	-4	-7	-27	-17	-34	-33	-30	-31	-29	-3	-3	NA	-5	-5	-7	-34	-34	-32	-29	-4	-4	NA	-8	-6	-24	-35	-34	-32
25	43	2.665728691	-6	-22	-10	-25	-6	-13	-19	-18	-19	-16	-8	0	-12	-32	-29	-27	-31	-30	-6	-5	-6	-31	-23	-34	-33	-31	-31	-27	-3	-4	NA	-4	-4	-6	-32	-34	-32	-29	-5	-5	NA	-6	-4	-18	-35	-34	-32
25	43	2.895863775	-6	-18	-13	-19	-5	-14	-17	-20	-14	-16	-4	-14	-16	-22	-32	-32	-28	-27	-6	-3	-15	-30	-15	-34	-33	-33	-31	-29	-4	-5	NA	-5	-5	-6	-34	-33	-32	-29	-3	1	NA	-8	-6	-6	-35	-34	-32
25	43	3.164421613	-8	-8	-8	-13	-4	-6	-7	-6	-23	-26	-5	-5	-16	-22	-32	-29	-28	-25	-5	-4	-5	-33	-11	-34	-33	-33	-31	-29	-3	-3	NA	-1	-3	-6	-34	-33	-32	-29	-4	-4	NA	-13	-7	-23	-35	-34	-32
25	43	3.567024353	-7	-5	-11	-23	-3	-13	-8	-9	-22	-29	-5	-3	-11	-14	-24	-30	-18	-27	-4	-2	-4	-31	-19	-34	-33	-33	-23	-27	-3	-4	NA	-4	-3	-7	-34	-33	-30	-29	-4	-4	NA	-13	-11	-21	-35	-34	-32
25	43	3.838259132	-13	-26	-21	-27	-6	-16	-13	-15	-12	-16	-9	-9	-17	-14	-32	-32	-29	-23	-5	-4	-13	-33	-24	-34	-33	-32	-31	-29	-5	-6	NA	-3	-4	-6	-34	-33	-32	-29	-4	-5	NA	-9	-9	-20	-35	-34	-32
25	43	4.257391553	-6	-7	-16	-25	-2	-4	-13	-26	-22	-12	-4	-9	-15	-25	-30	-24	-31	-30	-2	-4	-9	-33	-18	-34	-33	-32	-31	-29	-3	-3	NA	-5	-2	-3	-30	-33	-32	-29	-4	-4	NA	-6	-10	-26	-35	-34	-32
25	43	4.756093988	-8	-7	-12	-13	-3	-11	-19	-19	-16	-23	-4	-5	-13	-26	-32	-32	-31	-30	-7	-4	-7	-31	-15	-34	-33	-32	-21	-27	-6	-6	NA	-4	-4	-5	-34	-33	-32	-29	-5	-7	NA	-14	-11	-26	-35	-34	-32
25	43	5.120403349	-13	-16	-17	-16	-5	-12	-14	-19	-16	-21	-6	-10	-16	-22	-30	-30	-31	-29	-7	-6	-15	-31	-10	-34	-33	-32	-31	-29	-6	-6	NA	-6	-2	-4	-34	-33	-32	-29	-5	-3	NA	-17	-7	-26	-35	-34	-32
25	43	5.657351598	-4	-10	-5	-27	-6	-12	-6	-13	-11	-27	-7	-8	-15	-28	-30	-32	-31	-23	-6	-5	-11	-33	-7	-34	-33	-32	-31	-29	-3	-5	NA	-6	-6	-5	-32	-33	-32	-29	-4	-5	NA	-7	-13	-30	-35	-34	-32
25	43	6.386052131	-4	-11	-20	-23	-7	-15	-17	-19	-21	-14	-7	-12	-15	-14	-32	-30	-31	-23	-5	-4	-5	-31	-14	-34	-33	-17	-31	-28	-5	-6	NA	-4	-4	-6	-34	-33	-32	-29	-4	-6	NA	-8	-10	-26	-35	-34	-32
25	43	7.172060502	-6	-9	-4	-19	-3	-4	-7	-16	-19	-21	0	-3	-6	-17	-30	-31	-31	-22	-1	-2	-5	-33	-15	-33	-33	-26	-31	-28	-2	-2	NA	-5	-3	-6	-34	-33	-32	-29	-3	-3	NA	-6	-13	-24	-34	-33	-32
25	43	8.035675419	-12	-11	-18	-26	-5	-9	-18	-18	-19	-22	-6	-7	-9	-27	-26	-28	-29	-29	-6	-6	-13	-23	-20	-33	-33	-26	-31	-28	-5	-3	NA	-5	-5	-6	-34	-33	-31	-29	-4	-5	NA	-12	-14	-21	-31	-31	-32
25	43	9.435601218	NA	NA	NA	NA	NA	-14	-16	-16	-23	NA	NA	-8	-7	-17	-27	-31	-27	NA	NA	-2	-6	-30	-19	-33	-33	-32	-23	NA	NA	-2	NA	-3	-3	-4	-30	-33	-31	-29	NA	-5	NA	-10	-8	-23	-34	-33	-32
25	43	9.917741629	-9	-26	-16	-13	-8	-6	-14	-16	-27	-15	-5	-8	-10	-25	-32	-31	-20	-19	-5	-3	-12	-32	-31	-33	-33	-32	-29	-28	-3	-4	NA	-3	-2	-3	-32	-33	-31	-29	-1	-5	NA	-14	-10	-35	-34	-33	-32
25	43	10.60548135	NA	NA	NA	NA	NA	-13	-6	-20	-19	NA	NA	-8	-11	-19	-27	-24	-22	NA	NA	-3	-9	-32	-19	-33	-33	-32	-31	NA	NA	-4	NA	-5	-3	-5	-32	-33	-31	-29	NA	-4	NA	-11	-15	-24	-34	-33	-32
25	43	11.36164954	NA	NA	NA	NA	NA	-14	-18	-22	-16	NA	NA	-5	-13	-21	-28	-31	-24	NA	NA	-2	-7	-32	-13	-33	-33	-32	-24	NA	NA	-4	NA	-5	-6	-5	-34	-33	-31	-29	NA	-7	NA	-14	-16	-29	-34	-33	-31
25	43	12.10082572	NA	NA	NA	NA	NA	-11	-29	-29	-16	NA	NA	-6	-11	-19	-25	-31	-30	NA	NA	-6	-8	-30	-21	-33	-33	-22	-30	NA	NA	-3	NA	-9	-10	-6	-34	-33	-31	-29	NA	-4	NA	-19	-12	-35	-34	-33	-31
25	44	0	-6	-5	-2	-8	0	-6	-2	-5	-5	-6	-5	-3	-6	-5	-6	-8	-4	-7	-7	-5	-5	-5	-5	-8	-12	-9	-11	-12	-5	-4	NA	-3	-3	-4	-9	-13	-13	-12	-5	-7	NA	-5	-3	-5	-7	-34	-32
25	44	0.076716134	-5	-10	-3	-6	-7	-5	-5	-6	-7	-17	-8	-6	-6	-4	-5	-17	-13	-11	-5	-5	-8	-7	-6	-7	-30	-22	-20	-15	-5	-6	NA	-3	-5	-4	-5	-17	-14	-16	-5	-8	NA	-4	-5	-15	-9	-34	-32
25	44	0.326031202	-2	-6	-1	-4	-3	-5	-3	-4	-16	-9	-4	-5	-6	-6	-14	-12	-15	-16	-5	-1	-4	-10	-5	-7	-19	-16	-22	-27	-5	-5	NA	-3	-3	-3	-4	-13	-17	-26	-4	-8	NA	-7	-4	-4	-11	-34	-32
25	44	0.632884323	-7	-8	-4	-7	-3	-2	-3	-5	-2	-9	-4	-3	-4	-3	-3	-3	-10	-9	-4	-4	-2	-8	-3	-5	-8	-12	-14	-24	-5	-4	NA	-2	-2	-1	-4	-9	-25	-30	-3	-6	NA	-2	-1	-5	-6	-34	-32
25	44	0.939726027	-3	-4	-3	-4	-3	-2	-3	-2	-4	-1	-4	-2	-7	-3	-4	-7	-3	-10	-2	-3	-5	-10	-5	-5	-13	-24	-15	-12	-2	-5	NA	-3	-3	-2	-4	-16	-15	-20	-5	-5	NA	-2	-3	-12	-11	-34	-32
25	44	1.208299087	-2	-3	-2	-5	-1	-1	-3	-5	-7	-6	-3	-5	-4	-4	-4	-5	-2	-7	-4	-4	-4	-6	-6	-3	-8	-8	-10	-13	-2	-5	NA	-3	-2	-2	-6	-8	-11	-10	-3	-4	NA	-2	-2	-4	-6	-34	-32
25	44	1.495915145	0	0	-1	1	1	-1	-1	-1	-6	-6	1	1	-3	-2	-1	-5	-4	-4	-6	-2	-1	-5	-2	-4	-16	-11	-17	-12	-3	-2	NA	-2	-1	-1	-4	-19	-16	-14	-4	-5	NA	0	-2	-5	-5	-34	-32
25	44	1.84109589	-1	-7	-8	-9	-2	-2	-1	-8	-8	-4	-5	-4	-9	-3	-9	-11	-14	-9	-5	-3	-5	-7	-7	-10	-12	-12	-11	-14	-4	-6	NA	-3	-2	-6	-8	-12	-8	-9	-7	-6	NA	-5	-11	-21	-6	-34	-32
25	44	2.167087139	-1	-2	-5	-5	-1	-2	-3	-7	-6	-7	-4	-3	-5	-4	-5	-6	-8	-8	-4	-3	-5	-5	-4	-18	-8	-6	-6	-17	-2	-3	NA	-3	-2	-2	-1	-10	-18	-13	-3	-5	NA	-2	-4	-21	-20	-34	-32
25	44	2.569880137	-9	-11	-8	-10	-6	-5	-6	-8	-9	-13	-7	-5	-9	-8	-10	-13	-11	-12	-9	-4	-5	-7	-6	-8	-16	-11	-9	-27	-5	-4	NA	-2	-4	-2	-7	-10	-7	-27	-4	-4	NA	-3	-4	-35	-28	-34	-32
25	44	2.742452435	-4	-4	-6	-4	-7	-4	-5	-8	-9	-7	-5	-5	-7	-7	-9	-8	-17	-8	-7	-5	-4	-7	-7	-7	-19	-18	-14	-9	-5	-6	NA	-3	-5	-6	-6	-17	-11	-25	-6	-7	NA	-6	-4	-5	-8	-34	-32
25	44	2.972587519	-6	-9	-8	-3	-3	-4	-7	-5	-6	-9	-5	1	-9	-9	-8	-6	-4	-14	-5	-5	-7	-8	-8	-9	-15	-20	-15	-15	-4	-6	NA	-4	-5	-6	-7	-18	-28	-15	-5	-7	NA	-4	-5	-6	-26	-34	-32
25	44	3.241145358	-14	-9	-17	-23	-9	-6	-8	-6	-15	-11	-3	-5	-7	-8	-8	-13	-10	-21	-7	-5	-3	-9	-3	-18	-11	-16	-23	-23	-5	-6	NA	-3	-3	-3	-9	-18	-24	-26	-6	-6	NA	-4	-5	-18	-12	-34	-29
25	44	3.356035008	-5	-7	-1	-4	-7	-5	-7	-5	-7	-9	-7	-5	-7	-7	-6	-6	-4	-15	-7	-6	-8	-9	-6	-8	-17	-18	-12	-23	-6	-6	NA	-4	-5	-4	-8	-9	-25	-18	-6	-6	NA	-2	-4	-14	-30	-34	-32
25	44	3.643748097	-7	-11	-6	-8	-5	-8	-5	-4	-8	-6	-3	0	-7	-6	-7	-5	-4	-3	-3	-4	-8	-8	-7	-7	-16	-5	-6	-11	-6	-4	NA	-4	-4	-2	-4	-10	-9	-19	-5	0	NA	-3	-4	-26	-16	-34	-32
25	44	3.914982877	-13	-7	-7	-6	-4	-9	-4	-6	-5	-10	-5	-5	-10	-6	-7	-6	-4	-13	-5	-3	-5	-9	-5	-7	-19	-21	-12	-15	-3	-2	NA	-3	-3	-3	-7	-10	-20	-13	-3	-4	NA	-3	-5	-4	-11	-34	-32
25	44	4.334113394	-6	-3	-4	-14	-3	-6	-4	-8	-14	-18	-6	-5	-7	-4	-10	-6	-15	-14	-6	-2	-6	-8	-5	-9	-10	-6	-17	-21	-4	-5	NA	-4	-2	-3	-6	-16	-15	-9	-6	-9	NA	-3	-3	-14	-26	-34	-21
25	44	4.83281583	-6	-7	-5	-6	-2	-8	-5	-6	-7	-4	-5	-7	-8	-8	-6	-7	-15	-8	-4	-5	-11	-11	-8	-9	-9	-10	-18	-17	-5	-6	NA	-7	-4	-6	-9	-24	-20	-26	-4	-8	NA	-6	-4	-27	-24	-27	-32
25	44	5.19712519	-15	-8	-3	-6	-12	-8	-7	-9	-9	-9	-10	-6	-7	-6	-9	-8	-7	-10	-3	-4	-6	-11	-8	-9	-14	-12	-7	-15	-5	-4	NA	-3	-5	-6	-8	-8	-17	-22	-3	-6	NA	-4	-6	-8	-15	-34	-32
25	44	5.73407344	-12	-8	-6	-7	-5	-7	-6	-6	-13	-20	-4	-5	-9	-11	-6	-14	-12	-16	-6	-4	-5	-8	-6	-11	-12	-10	-19	-25	-5	-6	NA	-6	-3	-6	-10	-12	-17	-23	-6	-5	NA	-4	-6	-14	-23	-34	-32
25	44	6.46277207	-3	-5	-4	-7	-5	-6	-5	-11	-8	-9	-5	-6	-7	-7	-11	-19	-15	-20	-6	-7	-6	-9	-8	-9	-23	-21	-18	-21	-4	-6	NA	-5	-4	-5	-6	-18	-22	-29	-5	-5	NA	-5	-6	-7	-23	-34	-32
25	44	7.248780441	-1	-6	1	-1	-2	-3	-4	-4	-6	-7	-3	-5	-5	-6	-7	-6	-3	-6	-5	-5	-7	-6	-6	-8	-11	-7	-7	-14	-2	-5	NA	-3	-5	-4	-6	-13	-15	-21	-7	-7	NA	-3	-5	-18	-21	-33	-32
25	44	8.112399163	-6	-4	-7	-10	-5	-3	-4	-3	-3	-2	-2	-6	-6	-7	-5	-4	-7	-16	-5	-4	-6	-10	-9	-9	-11	-9	-13	-20	-4	-4	NA	-10	-10	-4	-6	-8	-6	-29	-7	-8	NA	-5	-4	-6	-9	-33	-30
25	44	8.715095129	-12	-9	-4	-8	-2	-8	-7	-4	-6	-12	-4	-4	-7	-7	-6	-8	-6	-14	-5	-6	-8	-10	-7	-9	-12	-9	-11	-11	-5	-4	NA	-6	-7	-5	-7	-6	-11	-21	-5	-7	NA	-4	-5	-7	-8	-29	-32
25	44	9.512328767	NA	NA	NA	NA	NA	-2	1	-3	-8	NA	NA	-1	-2	-4	-5	-5	-8	NA	NA	-3	-2	-11	-5	-7	-12	-9	-12	NA	NA	-5	NA	-5	-34	-2	-6	-8	-12	-23	NA	-8	NA	-3	-3	-20	-7	-33	-32
25	44	9.994467275	0	-2	-4	-1	0	0	-4	-4	-5	-3	-2	2	-7	-6	-6	-12	-13	-7	-1	-3	-1	-15	-5	-15	-18	-15	-13	-12	-2	-4	NA	-10	-23	-3	-6	-18	-16	-23	-3	-5	NA	-4	-3	-27	-23	-33	-32
25	44	10.682207	NA	NA	NA	NA	NA	-2	-2	-2	-9	NA	NA	0	-3	-3	-2	-12	-3	NA	NA	-2	-9	-10	-6	-13	-16	-5	-11	NA	NA	-4	NA	-8	-20	-2	-4	-16	-22	-23	NA	-3	NA	-3	-2	-5	-4	-33	-32
25	44	11.43837329	NA	NA	NA	NA	NA	-2	-4	-4	-5	NA	NA	-2	-3	-3	-5	-2	-12	NA	NA	-6	-3	-15	-4	-6	-11	-16	-25	NA	NA	-4	NA	-3	-17	-2	-4	-21	-14	-29	NA	-5	NA	-2	-4	-4	-11	-33	-31
25	44	12.17754947	NA	NA	NA	NA	NA	-6	-11	-9	-13	NA	NA	1	-6	-5	-7	-7	-8	NA	NA	0	-6	-9	-5	-7	-12	-6	-10	NA	NA	-7	NA	-7	-6	-4	-10	-21	-13	-18	NA	-6	NA	-3	-3	-13	-21	-33	-31
26	45	0	0	3	2	2	4	1	2	2	2	-1	0	1	-1	2	2	1	1	0	0	-1	-2	0	1	1	-1	-1	-2	-3	-2	-1	NA	-22	-9	-8	0	-5	-2	1	-3	-5	NA	-1	-2	-1	-10	-3	-2
26	45	0.11543379	3	4	3	0	0	1	3	2	1	1	-2	2	3	1	2	1	0	2	1	-2	-2	-1	0	0	-2	0	0	-1	1	-4	NA	-13	-7	-11	-3	-2	0	-3	0	-1	NA	-2	0	-1	-13	-2	-5
26	45	0.326445967	-1	1	3	4	3	2	1	3	3	0	2	1	0	1	1	0	2	2	0	-1	-2	-1	-1	-1	-1	-2	-1	-6	1	-5	NA	-13	-3	-12	-2	-2	-2	1	1	-5	NA	-1	-1	-2	-5	-2	-2
26	45	0.556533486	2	4	5	2	1	2	2	2	2	2	0	-1	2	1	1	0	1	-3	2	1	0	0	-1	0	0	0	-1	-1	1	1	NA	-5	-3	-3	-1	0	-1	1	3	1	NA	-2	-2	-3	-6	-2	-1
26	45	0.805941781	4	5	2	4	4	5	2	3	3	3	3	2	6	2	1	2	1	0	-3	1	0	0	1	0	-1	2	2	1	-3	-1	NA	-21	-8	-9	-1	-1	0	-3	-8	-2	NA	-1	2	0	-2	-1	0
26	45	2.090831431	0	4	4	6	7	3	3	3	3	2	3	0	0	1	2	4	2	1	1	1	0	-2	-1	0	0	2	2	-2	1	1	NA	-6	-2	-3	-3	1	-2	-2	1	-2	NA	0	-1	-3	-6	-2	-2
26	45	2.359221842	3	0	-1	2	3	1	2	2	2	2	3	2	0	1	2	3	1	2	3	1	0	0	-2	0	-1	-2	-3	-3	5	1	NA	-5	-3	-11	-2	-3	-3	0	1	0	NA	0	0	-1	-11	-3	-2
26	45	2.723590183	2	1	2	2	-2	-1	-1	-1	-2	-5	-3	-3	-1	0	-1	-3	-3	-3	-2	-3	-6	-24	-23	-5	-4	-5	-4	-8	-2	-2	NA	-19	-2	-22	-6	-7	-6	-7	-2	-7	NA	-6	-5	-6	-20	-8	-6
26	45	3.011270928	0	4	-4	-1	-2	0	1	1	-1	-3	-4	-3	-3	-2	2	-2	-3	-5	-4	-3	-5	-8	-8	-4	-3	-6	-5	-6	-1	-8	NA	-9	-8	-9	-8	-7	-6	-7	-3	-5	NA	-4	-6	-7	-34	-6	-4
26	45	3.298949772	3	1	1	-2	1	0	0	-1	-2	-3	-1	-1	-3	-3	-2	-4	-2	-4	1	-2	-5	-9	-25	-3	-3	-3	-4	-5	-1	-2	NA	-6	-15	-32	-5	-6	-5	-7	-2	-3	NA	-3	0	-5	-21	-5	-5
26	45	3.93180175	2	4	3	4	3	1	2	2	3	0	2	4	1	2	0	-1	-1	-3	4	1	-1	-4	-12	-2	-2	-1	-2	-2	4	0	NA	-21	-16	-34	-4	-6	-7	-7	3	1	NA	0	0	-3	-11	-1	1
26	45	4.334575723	3	2	5	3	-4	0	1	0	-2	0	2	-1	-3	-3	-4	-4	-2	-2	1	-1	-4	-23	-28	-4	-5	-4	-4	-5	1	-1	NA	-22	-1	-8	-7	-8	-2	-14	0	-3	NA	-4	-3	-4	-16	-5	-3
26	45	4.679746956	3	1	0	2	4	-1	1	2	-1	-2	-3	-2	-3	-3	-1	-1	-4	-2	1	-1	-4	-18	-28	-2	-5	-6	-7	-10	1	-5	NA	-33	-13	-34	-6	-4	-10	-20	0	-1	NA	-1	0	-3	-32	-3	-3
26	45	5.254746956	1	0	2	0	0	-2	-1	-2	-2	-2	-2	-1	-3	-2	-3	-4	-3	-3	-4	-3	-2	-8	-4	-4	-4	-4	-3	-8	1	-2	NA	-33	-7	-34	-6	-5	-3	-6	-1	-4	NA	-2	-3	-4	-15	-4	-2
26	45	5.581130137	3	4	1	1	0	-2	0	0	1	-1	-1	-4	-3	-3	-4	-4	-3	-4	-4	-1	-4	-7	-17	-3	-5	-5	-7	-5	0	-3	NA	-6	-3	-15	-6	-8	-8	-7	0	-3	NA	-3	-3	-9	-14	0	-3
26	45	6.002612253	-4	-3	0	2	-2	-2	-3	1	-2	-4	-1	-4	-4	-5	-6	-3	-3	-5	-3	-2	-6	-10	-9	-6	-5	-7	-5	-5	-2	-5	NA	-33	-18	-34	-6	-9	-8	-9	-1	-15	NA	-4	-2	-7	-34	-6	-5
26	45	6.635393836	0	-2	-3	-1	-5	-3	-3	-3	-4	-6	-4	-7	-9	-7	-6	-7	-7	-7	-2	-4	-8	-11	-11	-7	-8	-8	-7	-7	-4	-7	NA	-28	-18	-34	-10	-9	-7	-8	-4	-5	NA	-5	-6	-8	-34	-8	-6
26	45	8.044178082	-1	-2	-1	-1	-2	-3	-3	-5	-4	-5	-3	-4	-5	-5	-6	-4	-5	-5	-2	-4	-6	-10	-31	-8	-6	-7	-9	-9	-3	-7	NA	-4	-6	-34	-9	-9	-7	-14	-2	-10	NA	-4	-7	-21	-16	-6	-5
26	45	9.054665145	-1	-4	-6	-9	-5	-7	-6	-8	-8	-8	-4	-6	-8	-7	-9	-9	-7	-8	-2	-4	-6	-14	-22	-9	-8	-9	-8	-8	-3	-7	NA	-23	-10	-22	-10	-9	-9	-13	-1	-5	NA	-12	-7	-15	-15	-6	-7
26	45	11.56705479	NA	NA	NA	NA	NA	-6	-5	-8	-9	NA	NA	-6	-8	-9	-10	-7	-11	NA	NA	-5	-8	-12	-15	-8	-8	-11	-11	NA	NA	-6	NA	-17	-8	-32	-10	-9	-7	-25	NA	-6	NA	-5	-6	-8	-12	-9	-8
26	45	12.04651446	NA	NA	NA	NA	NA	-4	-6	-9	-7	NA	NA	-6	-4	-8	-8	-8	-9	NA	NA	-5	-8	-13	-25	-8	-9	-10	-11	NA	NA	-8	NA	-22	-13	-34	-9	-12	-9	-17	NA	-9	NA	-8	-8	-17	-25	-9	-9
27	46	0	-24	-25	-9	-25	-16	-10	-22	-13	-6	-12	-5	-13	-19	-31	-26	-19	-19	-18	-3	-3	-19	-24	-28	-15	-25	-27	-21	-27	-1	0	NA	-4	-2	-19	-29	-17	-25	-28	-1	0	NA	-1	1	-1	0	0	-3
27	46	0.509393075	-24	-23	-22	-25	-18	-27	-28	-24	-4	-20	-2	-5	-20	-20	-31	-31	-25	-22	-2	-4	-10	-13	-22	-19	-32	-20	-30	-27	-1	-1	NA	-5	-4	-5	-26	-25	-22	-18	-2	1	NA	-1	-3	-1	1	-2	-3
27	46	1.199796423	-24	-25	-25	-25	-15	-18	-28	-22	-15	-27	0	-15	-30	-24	-31	-28	-18	-21	-3	-3	-4	-32	-25	-21	-32	-24	-28	-27	-4	-2	NA	-5	-4	-18	-14	-18	-31	-28	-1	-2	NA	-3	-4	-2	-3	-2	-6
27	46	1.564178082	-22	-23	-10	-25	-8	-23	-28	-15	-16	-21	0	-7	-27	-28	-31	-30	-23	-28	0	-1	-19	-18	-27	-32	-32	-31	-22	-27	1	0	NA	-2	-3	-15	-24	-32	-31	-26	0	-1	NA	-1	0	-1	1	-2	0
27	46	2.219387367	-24	-25	-25	-25	-21	-27	-26	-26	-19	-20	-13	-16	-17	-30	-24	-14	-30	-28	-8	-4	-18	-32	-19	-25	-27	-20	-24	-27	-5	-8	NA	-6	-16	-19	-21	-15	-25	-26	-3	-2	NA	-1	-2	0	-1	-3	-3
27	46	2.966832192	-24	-25	-25	-25	-23	-14	-28	-24	-18	-21	-16	-18	-23	-30	-21	-16	-18	-28	-8	-5	-27	-32	-24	-24	-20	-26	-28	-27	-5	-9	NA	-6	-6	-29	-30	-32	-31	-28	-13	-2	NA	-2	-1	-2	-3	-4	-8
27	46	3.446312785	-24	-25	-25	-25	-24	-24	-28	-22	-18	-21	-26	-10	-16	-30	-31	-25	-25	-28	-12	-5	-31	-31	-28	-32	-23	-31	-30	-27	-8	-2	NA	-8	-4	-33	-23	-28	-31	-28	-4	-1	NA	-5	-2	-1	0	-3	-7
27	46	3.983829909	-24	-25	-18	-25	-17	-16	-15	-21	-24	-20	-5	-10	-28	-30	-31	-15	-22	-25	-3	-2	-20	-31	-32	-32	-14	-19	-30	-27	-2	-3	NA	-4	-3	-33	-33	-20	-31	-28	-1	1	NA	-1	1	-1	0	-1	-1
27	46	4.874263699	-22	-19	-21	-23	-26	-27	-22	-22	-18	-21	-7	-19	-30	-30	-30	-28	-27	-28	-8	-4	-24	-31	-32	-28	-32	-27	-29	-20	-3	-1	NA	-6	-2	-5	-28	-3	-15	-7	-3	-1	NA	-3	-4	-4	-5	-5	-6
27	46	5.315380518	-24	-24	-25	-18	-26	-27	-28	-28	-13	-27	-20	-27	-30	-30	-30	-30	-29	-28	-28	-26	-14	-31	-32	-28	-32	-31	-29	-16	-29	-20	NA	-22	2	-27	-30	-26	-18	-12	-30	-15	NA	-4	-11	-11	-7	-14	-15
27	46	5.737149924	-24	-24	-25	-24	-26	-27	-28	-28	-28	-27	-24	-27	-30	-30	-30	-30	-29	-28	-7	-9	-22	-31	-32	-32	-29	-31	-29	-27	-6	-6	NA	-5	-5	-28	-33	-24	-30	-27	-1	1	NA	-2	-1	-1	-5	-4	-7
27	46	6.254990487	-24	-24	-25	-24	-24	-27	-28	-26	-26	-27	-14	-27	-29	-30	-30	-30	-29	-26	-13	-10	-30	-23	-32	-32	-12	-27	-27	-26	-12	-11	NA	-17	-4	-33	-33	-25	-24	-19	0	-1	NA	-2	-3	-3	-3	-7	-10
27	46	6.677035769	NA	NA	NA	NA	NA	-21	-26	-28	-16	NA	NA	-29	-29	-30	-30	-30	-29	NA	NA	-4	-28	-31	-32	-32	-32	-31	-29	NA	NA	-3	NA	-18	-7	-24	-33	-23	-22	-17	NA	-1	NA	-2	-1	-2	-2	-9	-14
27	46	7.175542237	NA	NA	NA	NA	NA	-27	-27	-21	-28	NA	NA	-29	-29	-30	-30	-30	-19	NA	NA	-8	-30	-31	-32	-32	-32	-31	-29	NA	NA	-7	NA	-5	-22	-33	-33	-32	-30	-27	NA	-2	NA	-4	-2	-3	-7	-5	-15
27	46	7.578289574	-24	-24	-24	-24	-26	-27	-27	-28	-28	-27	-28	-29	-29	-30	-30	-30	-29	-28	-11	-17	-30	-31	-32	-32	-32	-31	-29	-26	-10	-18	NA	-30	-10	-33	-33	-32	-30	-27	-3	-5	NA	-3	-2	-4	-6	-17	-24
27	46	8.076997717	NA	NA	NA	NA	NA	-27	-27	-28	-28	NA	NA	-29	-29	-30	-30	-30	-29	NA	NA	-7	-30	-31	-32	-32	-32	-31	-29	NA	NA	-10	NA	-20	-8	-33	-33	-32	-30	-27	NA	-6	NA	-5	-4	-5	-9	-7	-7
28	47	0	-1	0	2	1	-5	-2	0	0	0	2	-4	-4	-5	-2	-1	1	1	1	-1	-1	-4	-5	-3	-2	0	0	1	-1	1	1	NA	-1	1	1	-1	-1	0	1	0	0	NA	-1	-1	0	-1	0	-2
28	47	0.477222222	-1	1	1	0	-1	-1	-3	0	0	-1	-4	-3	-3	-6	-1	-2	-2	2	-2	-3	-4	-4	-2	0	-2	-3	0	-1	0	0	NA	-3	-1	-1	-2	2	0	-1	-1	0	NA	-4	-1	-1	-2	0	-3
28	47	1.123776636	4	3	0	2	-2	2	-3	-1	1	-1	0	0	-4	-3	-2	-2	1	1	-1	0	-1	-5	-3	0	0	2	-1	2	1	0	NA	0	0	-1	0	0	0	1	1	1	NA	-1	-2	0	-2	0	0
28	47	1.638274353	-2	1	0	2	-1	-2	-2	-2	1	1	-4	-3	-5	-4	-3	1	0	0	-2	-2	-5	-5	-3	-2	-1	0	0	1	-1	0	NA	-1	0	-1	1	0	-3	0	1	0	NA	0	-1	0	-1	-1	-1
28	47	2.128746195	3	2	3	1	0	0	-2	0	2	0	0	0	-3	-1	1	0	1	0	0	0	-2	-3	-1	-1	-1	0	-1	-2	2	0	NA	-1	1	0	-1	-2	-4	-1	1	2	NA	-1	0	1	-1	-1	0
28	47	2.638668189	3	0	3	1	0	0	-1	0	2	2	-4	0	-3	-2	1	2	3	3	0	1	0	-2	0	1	0	0	1	-2	1	2	NA	0	2	0	0	1	2	1	2	2	NA	-1	0	1	0	1	1
28	47	3.238654871	-3	-1	-1	-4	-1	-1	-1	0	-2	-3	-3	-2	-4	-2	-2	-2	2	0	0	-1	-4	-3	-3	-2	-1	-1	0	1	0	0	NA	-2	-1	0	-1	-1	-2	0	0	0	NA	-3	0	1	0	0	0
28	47	3.394598554	1	0	0	2	-1	0	-1	0	0	0	-3	-2	-1	-2	0	0	0	2	-2	-2	-3	-3	-2	0	-1	2	2	3	0	-1	NA	0	-2	-1	-1	1	1	2	0	0	NA	-1	-1	0	0	0	2
28	47	3.939758371	2	1	1	4	0	1	0	1	1	4	-1	-1	-2	1	1	2	-1	2	1	1	-1	-1	0	1	1	2	2	2	2	2	NA	0	0	2	0	0	1	2	3	4	NA	-1	0	-1	0	0	2
28	47	4.446592466	-1	0	-1	-2	-2	0	-2	-1	-2	0	-3	-5	-3	-3	-1	-2	-1	1	-2	-2	-2	-3	-3	-2	-1	0	-1	0	-1	0	NA	1	0	-1	-1	-2	0	0	0	0	NA	-2	0	1	-1	1	0
28	47	4.956122527	-1	1	0	3	-1	0	0	-1	1	-2	0	-2	-4	0	1	-1	2	1	1	1	-3	-2	-1	-1	-3	1	2	3	2	1	NA	0	4	1	-1	-1	1	2	2	3	NA	0	1	1	0	2	0
28	47	5.435572679	2	1	1	1	-1	-1	0	0	0	0	-2	-1	-3	-2	-1	0	0	3	-3	-1	-4	-3	-3	-1	-1	1	0	2	1	-1	NA	0	0	1	0	1	0	2	1	1	NA	-2	-1	-1	-1	-1	-1
28	47	5.934244673	0	-1	1	0	-5	-2	-2	-2	-2	-2	-5	-3	-6	-3	0	0	1	1	-1	-2	-3	-4	-1	0	1	2	-1	2	-1	-1	NA	-2	2	0	0	2	0	1	0	-1	NA	-1	1	1	0	1	-3
28	47	6.413711948	0	0	0	1	-4	-2	-1	0	-1	1	-2	-3	-4	-3	-2	-2	0	0	2	-2	-4	-4	-4	-2	-2	0	0	2	1	0	NA	-4	-1	0	0	1	0	2	1	-2	NA	-2	-1	0	-1	-1	0
28	47	7.00848554	-2	0	-2	-3	-3	-2	-1	-2	-4	-1	-3	-4	-6	-6	-4	-3	-2	0	-2	-3	-4	-4	-3	-2	-1	0	1	1	-2	-2	NA	-3	0	1	0	0	1	0	0	0	NA	-4	-1	0	-1	-1	-2
28	47	7.545899924	0	-1	-2	-2	-4	-2	-3	-2	-3	-2	-6	-3	-4	-3	-2	-3	-1	-2	-3	-3	-6	-6	-4	-3	-4	-2	-3	-1	0	-1	NA	-4	-2	-1	-2	-2	-1	-2	-1	0	NA	-3	-2	-2	-2	0	-1
28	48	0	-9	-17	-26	-17	-8	-12	-21	-29	-29	-28	-7	-16	-31	-31	-32	-31	-31	-29	-1	-4	-23	-32	-33	-33	-33	-32	-31	-28	-6	-2	NA	-31	-2	-34	-34	-33	-31	-29	0	-2	NA	-2	0	-1	0	0	0
28	48	0.477222222	-15	-23	-24	-26	-12	-19	-29	-29	-29	-28	-10	-10	-31	-31	-31	-31	-30	-29	-3	-3	-31	-32	-33	-33	-33	-32	-30	-28	-5	-3	NA	-25	-8	-34	-34	-33	-31	-29	0	-4	NA	-3	0	-1	-1	0	-3
28	48	1.123774734	-2	-2	-26	-26	-7	-11	-29	-29	-27	-28	-6	-11	-31	-31	-31	-31	-30	-29	-1	-3	-29	-30	-33	-33	-30	-32	-30	-28	0	0	NA	-33	0	-34	-23	-33	-31	-29	1	-1	NA	0	0	1	0	1	-2
28	48	1.638266743	-25	-26	-26	-26	-14	-13	-24	-27	-27	-28	-9	-19	-31	-31	-31	-31	-30	-29	-5	-6	-25	-32	-31	-33	-33	-32	-30	-28	-5	-5	NA	-14	-10	-34	-34	-33	-29	-25	-5	-5	NA	-4	-4	-6	-5	-4	-5
28	48	2.128740487	-17	-15	-26	-26	-12	-10	-29	-29	-29	-28	-7	-11	-31	-31	-31	-31	-30	-29	-2	-3	-31	-32	-31	-33	-33	-32	-30	-28	-4	-4	NA	-25	-2	-34	-34	-33	-29	-29	-1	1	NA	1	1	2	0	0	0
28	48	2.638666286	-8	-21	-26	-26	-11	-13	-19	-29	-27	-28	-7	-13	-22	-31	-31	-31	-28	-29	0	-3	-21	-32	-33	-33	-33	-32	-30	-28	0	-4	NA	-24	-2	-34	-34	-33	-31	-29	0	-1	NA	-2	0	0	0	2	1
28	48	3.238652968	-11	-17	-26	-26	-9	-13	-24	-29	-29	-28	-9	-11	-30	-31	-31	-31	-30	-29	-5	-5	-31	-32	-33	-33	-33	-32	-30	-28	-4	-5	NA	-26	-20	-32	-29	-28	-31	-25	-1	-4	NA	-3	-1	-2	-1	-1	-2
28	48	3.394596651	-5	-5	-20	-26	-11	-9	-16	-29	-29	-28	-13	-9	-30	-31	-31	-31	-30	-29	-2	-2	-31	-32	-33	-33	-33	-32	-30	-28	-1	0	NA	-6	0	-34	-34	-33	-31	-22	1	0	NA	-1	1	1	0	2	1
28	48	3.939752664	-14	-16	-20	-26	-10	-11	-23	-29	-29	-28	-8	-5	-30	-31	-31	-31	-30	-29	-4	-5	-25	-32	-33	-33	-33	-32	-30	-28	0	-1	NA	-29	-2	-34	-34	-25	-17	-11	0	0	NA	-2	1	0	0	1	1
28	48	4.446590563	-25	-25	-26	-26	-14	-17	-22	-29	-29	-28	-10	-12	-30	-29	-31	-31	-30	-29	-6	-4	-31	-32	-33	-33	-33	-32	-30	-28	-3	-2	NA	-21	-19	-34	-34	-33	-15	-11	3	0	NA	-2	1	1	0	0	0
28	48	4.956118721	-25	-23	-26	-26	-12	-11	-19	-29	-29	-28	-8	-13	-30	-31	-31	-31	-30	-29	-4	-5	-31	-32	-33	-33	-33	-32	-30	-26	-2	-3	NA	-25	-6	-32	-28	-25	-19	-4	0	0	NA	-1	0	-1	0	0	0
28	48	5.435570776	-10	-17	-26	-26	-9	-14	-28	-23	-29	-28	-9	-10	-30	-31	-31	-31	-30	-29	-3	-3	-11	-32	-33	-33	-33	-32	-26	-28	-2	-2	NA	-18	-2	-34	-34	-33	-27	-24	0	0	NA	-3	-1	0	0	-1	0
28	48	5.934240868	-22	-25	-26	-26	-10	-12	-17	-29	-29	-28	-12	-13	-28	-31	-31	-31	-23	-29	-6	-5	-31	-32	-30	-31	-30	-23	-30	-28	-2	-3	NA	-22	-3	-34	-34	-25	-20	-21	-1	-1	NA	-2	0	1	0	2	-1
28	48	6.413704338	-12	-18	-24	-25	-12	-17	-22	-22	-28	-28	-9	-19	-30	-31	-31	-31	-30	-28	-4	-7	-31	-30	-33	-33	-33	-32	-30	-27	-4	-2	NA	-11	-22	-34	-19	-33	-31	-28	-2	0	NA	-1	-2	-1	-2	-1	-2
28	48	7.008483638	-16	-19	-26	-25	-10	-20	-19	-29	-28	-28	-10	-12	-30	-31	-31	-31	-30	-28	-7	-8	-31	-32	-33	-33	-33	-32	-30	-27	-4	-6	NA	-24	-2	-31	-34	-31	-27	-18	-2	-3	NA	-2	0	0	-1	-1	-3
28	48	7.545896119	-25	-13	-25	-25	-15	-17	-28	-29	-28	-28	-17	-16	-30	-31	-31	-31	-30	-28	-10	-11	-31	-32	-33	-33	-33	-32	-30	-27	-6	-6	NA	-25	-7	-34	-32	-31	-21	-26	-3	-3	NA	-2	1	-1	-1	-1	-3
29	49	0	1	-2	-3	-11	1	-3	-3	-2	-13	-3	0	1	0	-1	0	-1	-18	-27	1	2	2	0	0	-1	-2	-3	-9	-18	0	2	NA	-3	-2	-1	-4	-5	-18	-29	3	1	NA	-4	-11	-2	-5	-22	-30
29	49	0.424663242	3	0	-3	0	3	2	2	2	1	0	0	2	-1	1	-1	-3	-3	-8	4	2	1	0	-1	-2	-3	-5	-4	-17	3	4	NA	-1	-3	0	-3	-17	-11	-18	2	1	NA	-3	-5	-2	-4	-17	-32
29	49	0.671289954	0	-3	-7	-16	1	-1	-3	-5	-6	-6	1	-1	-2	-3	-3	-5	-7	-12	1	2	0	-2	-1	-2	-4	-5	-21	-17	2	1	NA	-4	-2	-2	-4	-7	-17	-26	1	0	NA	-5	-6	-4	-5	-26	-24
29	49	1.276716134	5	0	0	-3	2	2	2	-2	1	-2	2	3	0	-2	-1	0	0	-25	3	4	2	0	-1	-2	-2	-3	-19	-17	4	3	NA	-5	-4	-1	-4	-33	-19	-18	3	3	NA	-3	-4	-2	-5	-33	-23
29	49	1.813554033	1	-10	-4	-4	1	0	-5	-2	1	-18	3	2	-1	-1	-2	-1	-2	-23	4	2	3	0	0	-2	-1	-5	-31	-23	2	2	NA	-1	-3	-2	-3	-13	-31	-27	4	2	NA	-2	-19	-3	-11	-25	-32
29	49	2.062891933	0	1	3	3	3	3	-3	-2	2	2	2	3	2	0	0	-1	-1	-8	2	1	0	1	0	-4	-3	-3	-5	-10	2	2	NA	0	-2	0	-3	-5	-8	-29	3	1	NA	-4	-8	-2	-4	-21	-32
29	49	2.600291096	2	1	-1	-6	0	2	1	0	0	-4	1	2	1	1	-1	-1	-2	-12	-4	1	0	0	-1	0	-2	-3	-29	-17	1	1	NA	-1	-3	-1	-2	-14	-31	-29	3	4	NA	-5	-18	-3	-8	-21	-23
29	49	3.09075723	4	-1	0	-4	4	3	-3	-2	-2	-1	2	0	-3	-4	-2	-3	-2	-20	2	2	3	-1	-2	-2	-1	-4	-4	-28	2	2	NA	-2	-2	-2	-5	-10	-18	-15	4	2	NA	-5	-11	-3	-5	-11	-20
29	49	3.586259513	4	-4	-6	-8	2	2	0	-8	-11	-11	1	2	-1	1	-2	-1	-2	-13	4	2	2	0	1	-2	-2	-4	-7	-28	3	4	NA	-3	-2	-2	-4	-7	-31	-29	1	2	NA	-5	-11	-2	-5	-6	-21
29	49	4.096421233	2	0	-2	-2	1	1	-1	0	-1	-6	0	2	0	-3	-2	-2	-8	-22	3	2	0	0	-2	-2	-2	-6	-12	-13	2	2	NA	-3	-4	-2	-4	-9	-11	-12	0	3	NA	-6	-22	-4	-4	-22	-12
29	49	4.671769406	1	-2	-2	2	4	2	-4	-1	-3	-6	3	2	1	0	-2	-1	-3	-13	5	0	1	0	0	0	-2	-6	-11	-16	2	2	NA	-2	-3	-2	-4	-12	-17	-13	4	4	NA	-7	-26	-5	-7	-11	-31
29	49	5.11271309	-1	2	0	2	1	1	0	-1	0	-9	3	0	0	-1	-1	-2	-2	-4	2	2	1	0	-2	-1	-2	-1	-14	-7	3	1	NA	-3	-3	-3	-4	-12	-12	-17	1	1	NA	-3	-6	-3	-4	-13	-31
29	49	5.572981355	-5	0	-1	-1	-4	3	-2	-3	-3	-6	-5	-1	-1	-1	-4	-1	-2	-7	-3	-3	-1	-2	0	-1	-2	-3	-6	-10	-5	-1	NA	-3	-3	-4	-5	-7	-9	-9	-31	-5	NA	-8	-17	-5	-5	-18	-22
29	49	6.013719559	-1	-2	-4	0	1	0	-3	-6	-2	-1	0	1	0	-3	-3	-1	-1	-4	0	0	-2	-1	0	1	-1	-5	-3	-7	0	-1	NA	-2	-3	-1	-3	-5	-5	-6	1	0	NA	-8	-20	-3	-5	-26	-27
29	49	6.435683029	3	1	-2	-3	3	2	-1	-2	-3	-2	0	1	-1	0	-2	-1	-2	-2	2	2	1	-1	-1	-1	-4	-3	-22	-9	3	2	NA	-2	-5	-2	-3	-6	-7	-15	4	2	NA	-5	-16	-4	-6	-18	-24
29	49	6.961699011	1	-1	-1	-4	-2	-1	0	-4	-4	-5	0	0	-1	-2	-3	-3	-4	-8	0	2	1	-1	-1	-3	-3	-3	-4	-4	2	3	NA	-3	-6	-1	-2	-9	-9	-10	2	1	NA	-8	-8	-5	-5	-17	-31
29	49	7.441101598	0	0	-3	-1	3	3	1	-1	-2	-4	1	3	1	2	-1	1	-2	-27	3	2	3	-1	1	1	-1	-3	-16	-28	3	3	NA	-2	-3	1	-2	-5	-4	-23	1	2	NA	-6	-32	-5	-1	-18	-31
29	50	0	-1	-3	-4	-2	-3	-2	-4	-4	-2	-3	-1	-2	-2	-2	-3	-3	-3	-9	-2	-1	-1	-4	-5	-3	-3	-4	-5	-5	-2	-2	NA	-25	-23	-12	-3	-3	-6	-8	-1	-2	NA	-34	-8	-35	-5	-3	-5
29	50	0.728192542	-26	-18	-27	-13	-17	-29	-10	-9	-9	-5	-7	-7	-7	-10	-8	-5	-4	-7	-2	-5	-4	-6	-6	-6	-7	-3	-18	-17	-2	-4	NA	-22	-21	-9	-5	-4	-17	-20	0	-3	NA	-34	-6	-35	-6	-5	-13
29	50	1.152848174	-23	-12	-7	-1	-2	-4	-7	-5	-3	-3	-2	0	-2	-3	-2	-4	-5	-11	0	-1	-1	-3	-3	-3	-5	-4	-7	-18	-6	-3	NA	-18	-28	-9	-8	-7	-13	-6	1	2	NA	-34	-3	-33	-6	-10	-16
29	50	1.399484399	-3	-1	-8	-5	-2	-3	-4	-5	-3	-5	-5	-1	-4	-7	-3	-2	-1	-6	-3	-2	-3	-7	-33	-5	-2	-4	-4	-10	-2	-4	NA	-6	-2	-35	-5	-4	-23	-12	-3	-3	NA	-4	-2	-4	-8	-33	-32
29	50	2.004914384	0	1	-1	1	3	1	-1	-1	-1	-3	0	-2	-2	-3	-1	-2	-1	-1	3	2	-1	-9	-16	-5	-4	-1	-3	-6	3	1	NA	-15	0	-34	-7	-7	-7	-7	2	2	NA	-2	0	-2	-7	-33	-25
29	50	2.541750381	1	-1	-4	1	-1	-1	-2	0	1	1	0	0	-2	-4	-4	-1	1	0	1	0	-1	-14	-31	-4	-2	-1	-2	-3	3	2	NA	-13	-1	-34	-6	-7	-1	-1	-1	0	NA	1	0	-1	-6	-33	-7
29	50	2.791086377	-2	0	0	-2	2	-2	-1	0	0	-1	-2	-1	-2	-4	-3	-4	-4	-6	2	1	-2	-6	-8	-10	-3	-3	-3	-10	3	1	NA	-7	-3	-34	-7	-4	-5	-26	0	-2	NA	-3	-1	-3	-7	-6	-27
29	50	3.328489346	-3	0	-3	-4	-2	-3	-3	-3	-3	-5	-2	-2	-12	-5	-2	-1	-2	-11	1	0	-1	-14	-22	-5	-3	-3	-17	-15	2	1	NA	-22	-2	-34	-5	-15	-8	-13	2	1	NA	-2	0	-2	-7	-33	-14
29	50	3.818953577	1	-2	-3	0	2	-3	-2	0	0	0	-2	-1	-2	-2	-2	-1	0	-1	1	1	0	-9	-15	-6	-2	-2	-7	-3	2	-1	NA	-20	-2	-34	-7	-6	-7	-2	-1	-2	NA	-2	-1	-2	-6	-33	-18
29	50	4.314459665	1	1	-3	1	1	0	0	1	0	1	-1	-2	-3	-3	-3	-4	-4	-6	2	1	-2	-9	-10	-8	-4	-2	-8	-12	1	0	NA	-4	-1	-34	-8	-8	-10	-4	3	0	NA	-2	-1	-1	-4	-17	-30
29	50	4.82461758	-4	1	-3	-3	-2	-4	-3	-2	-3	-4	-3	-4	-7	-6	-4	-4	-3	-3	0	-2	-6	-11	-12	-7	-5	-5	-4	-14	0	-1	NA	-10	-5	-34	-8	-11	-8	-8	0	-2	NA	-5	-2	-2	-13	-23	-26
29	50	5.399963851	-1	-5	-9	-7	-1	-6	-2	-6	-6	-7	0	-1	-5	-7	-7	-7	-5	-8	2	-2	-4	-30	-25	-8	-5	-5	-8	-13	1	2	NA	-31	-2	-34	-7	-6	-6	-3	0	0	NA	-2	-1	-2	-9	-33	-18
29	50	5.840907534	-23	-24	-26	-26	-12	-22	-10	-9	-10	-13	-13	-5	-8	-10	-10	-8	-9	-13	-2	-3	-4	-22	-29	-8	-7	-7	-11	-15	0	-3	NA	-33	-4	-34	-11	-8	-8	-11	1	-1	NA	-4	-2	-3	-9	-33	-13
29	50	6.301177702	-2	-4	-7	0	2	0	-2	-4	-1	-6	-1	0	-3	-3	-5	-5	-2	-3	4	2	-6	-7	-23	-8	-4	-4	-5	-4	1	0	NA	-13	-1	-34	-6	-5	-5	-7	-2	1	NA	-3	-1	-2	-13	-18	-16
29	50	6.741915906	-1	-2	-1	-2	1	-2	-1	-2	-2	-2	-2	-1	-3	-5	-4	-4	-2	-3	1	2	-1	-21	-19	-5	-4	-4	-2	-3	3	1	NA	-5	0	-5	-5	-4	-4	-13	2	0	NA	-2	0	-1	-5	-17	-19
29	50	7.163879376	-4	-8	-2	-2	1	-1	-4	-3	0	-2	1	0	-4	-2	-2	-2	-2	-1	4	2	0	-18	-23	-5	-5	-7	-8	-1	2	1	NA	-21	-2	-32	-7	-6	-1	-3	1	1	NA	-3	-1	-1	-8	-33	-5
29	50	7.68989726	1	-4	-2	-3	0	0	-4	-2	-1	-5	-1	-1	-3	-4	-3	-2	-2	-4	0	0	-1	-6	-17	-6	-5	-4	-6	-4	0	-1	NA	-5	-1	-34	-6	-4	-2	-3	-1	-1	NA	-2	-1	-2	-12	-8	-11
29	50	8.16929414	0	4	-2	-2	3	-1	-6	-2	-1	-1	0	1	-3	-2	-3	-2	-2	-2	2	1	-2	-11	-9	-4	-5	-2	-2	1	2	0	NA	-11	-1	-34	-7	-3	-1	0	1	0	NA	-1	0	-1	-12	-18	-13
30	51	0	-26	-27	-27	-27	-28	-24	-25	-30	-30	-29	-13	-13	-23	-26	-30	-32	-29	-12	-5	-10	-9	-11	-8	-15	-9	-19	-13	-6	-3	-3	NA	-2	0	-1	-4	-8	-5	-6	-3	-1	NA	-1	0	-1	-3	-4	-6
30	51	0.30664003	-24	-27	-27	-27	-28	-27	-29	-30	-30	-29	-17	-19	-31	-20	-32	-29	-31	-19	-6	-13	-9	-11	-12	-20	-11	-17	-14	-17	-5	-6	NA	-3	-2	-3	-6	-9	-8	-20	-3	-5	NA	-2	-2	-3	-3	-5	-5
30	51	0.977888128	-26	-26	-27	-27	-26	-20	-29	-30	-29	-29	-10	-15	-15	-15	-22	-14	-31	-18	-2	-6	-12	-14	-9	-22	-7	-9	-20	-18	-2	-5	NA	-2	-2	-3	-5	-9	-21	-5	-3	-3	NA	-1	-1	-1	-2	-4	-4
30	51	1.495730594	-26	-26	-27	-27	-28	-29	-29	-30	-29	-29	-28	-25	-25	-27	-32	-29	-31	-18	-15	-10	-18	-24	-23	-17	-20	-18	-20	-17	-17	-10	NA	-7	-5	-4	-5	-7	-7	-12	-6	-5	NA	-4	-4	-3	-3	-5	-5
30	51	2.052047184	-26	-24	-27	-27	-24	-14	-29	-29	-29	-29	-13	-17	-13	-12	-25	-22	-31	-27	-5	-8	-15	-12	-7	-7	-16	-9	-18	-29	-2	-5	NA	-6	-6	-5	-7	-4	-9	-13	-7	-8	NA	-5	-4	-3	-3	-4	-4
30	51	2.588552131	-26	-26	-27	-27	-28	-29	-29	-29	-29	-29	-30	-20	-15	-23	-32	-32	-31	-29	-10	-10	-18	-23	-10	-12	-27	-25	-29	-29	-11	-6	NA	-8	-6	-6	-7	-9	-10	-11	-6	-7	NA	-5	-4	-4	-5	-5	-9
30	51	3.095871385	-26	-26	-27	-27	-28	-29	-29	-29	-29	-29	-26	-30	-23	-22	-32	-32	-31	-29	-15	-15	-11	-16	-10	-22	-20	-20	-21	-28	-4	-7	NA	-6	-5	-6	-7	-8	-15	-26	-8	-5	NA	-3	-4	-5	-6	-7	-9
30	51	3.594465373	-26	-26	-27	-27	-28	-29	-29	-29	-29	-29	-19	-22	-25	-24	-24	-32	-20	-21	-13	-17	-11	-20	-14	-20	-27	-24	-23	-22	-9	-8	NA	-6	-7	-7	-9	-18	-17	-22	-15	-8	NA	-4	-5	-8	-8	-10	-12
30	51	4.208331431	-26	-26	-26	-21	-26	-23	-25	-29	-29	-29	-15	-19	-15	-14	-24	-31	-28	-27	-4	-11	-15	-15	-16	-23	-20	-14	-20	-25	-6	-8	NA	-5	-4	-6	-12	-22	-26	-14	-5	-5	NA	-3	-5	-4	-4	-3	-5
30	51	4.649484399	NA	NA	NA	NA	NA	-29	-29	-27	-29	NA	NA	-30	-31	-31	-32	-31	-31	NA	NA	-31	-32	-28	-33	-33	-33	-21	-31	NA	NA	-16	NA	-13	-12	-12	-20	-25	-26	-29	NA	-5	NA	-7	-8	-4	-4	-6	-5
30	51	4.736402207	-26	-26	-26	-26	-28	-29	-29	-29	-29	-29	-29	-30	-29	-31	-32	-28	-31	-29	-25	-21	-25	-25	-20	-28	-31	-15	-29	-25	-12	-11	NA	-9	-5	-6	-21	-27	-26	-19	-14	-5	NA	-5	-4	-4	-4	-6	-7
30	51	5.290391933	-26	-26	-26	-26	-28	-29	-29	-29	-29	-29	-29	-30	-17	-31	-32	-31	-31	-29	-15	-16	-21	-23	-24	-22	-26	-28	-29	-26	-7	-6	NA	-7	-5	-11	-16	-22	-27	-13	-5	-4	NA	-4	-5	-4	-6	-7	-6
30	51	5.819164764	-26	-26	-26	-26	-28	-28	-29	-29	-29	-28	-29	-30	-29	-22	-32	-31	-31	-29	-9	-15	-16	-14	-14	-23	-28	-15	-28	-26	-8	-7	NA	-6	-8	-10	-21	-25	-31	-25	-4	-4	NA	-5	-6	-4	-5	-6	-6
30	51	6.452096651	-26	-26	-26	-26	-28	-26	-27	-29	-29	-28	-17	-18	-10	-20	-24	-29	-31	-29	-9	-17	-13	-14	-17	-23	-25	-24	-26	-26	-9	-8	NA	-11	-9	-15	-19	-25	-21	-15	-9	-10	NA	-11	-14	-7	-7	-7	-17
30	51	7.073512177	-25	-26	-26	-26	-28	-28	-29	-27	-29	-28	-21	-26	-13	-25	-30	-22	-31	-29	-12	-12	-18	-16	-18	-23	-15	-32	-31	-26	-10	-11	NA	-9	-5	-11	-14	-31	-28	-19	-3	-7	NA	-5	-6	-5	-5	-5	-7
30	51	7.709121005	-25	-26	-26	-26	-28	-28	-29	-29	-29	-28	-27	-18	-29	-31	-31	-31	-30	-29	-15	-15	-31	-17	-17	-33	-33	-32	-30	-28	-11	-11	NA	-8	-8	-8	-28	-26	-18	-26	-5	-4	NA	-5	-6	-4	-4	-6	-4
31	52	0	-4	-4	-2	-6	-5	-4	-7	-5	-6	-2	-2	-3	-1	-4	-5	-3	-4	-3	-3	-2	-2	-1	-1	-2	-3	-3	-2	-1	-1	-1	NA	-1	0	-32	-3	-1	-2	0	0	-2	NA	-1	-1	-2	-2	-1	-2
31	52	0.40261796	-11	-9	-8	-5	-2	-5	-8	-6	-4	-6	-7	-7	-3	-8	-8	-5	-7	-7	-8	-5	-6	-3	-4	-4	-2	-4	-7	-12	-2	-7	NA	-5	-7	-34	-3	-5	-9	-7	-1	-3	NA	-4	-5	-5	-2	-2	-3
31	52	0.786234779	-6	-5	-3	-6	-4	-3	-6	-5	-6	-3	-4	-4	-2	-4	-4	-4	-4	-6	-4	-5	-2	-4	-5	-4	-3	-5	-4	-6	-1	-3	NA	-3	-3	-34	-4	-3	-5	-4	-2	-1	NA	-2	-1	-2	-3	-2	-2
31	52	1.131371766	-4	-7	-5	-15	-3	-4	-8	-3	-9	-8	-2	-3	-2	-6	-7	-5	-5	-6	-4	-3	-7	-2	-2	-3	-3	-5	-4	-1	-1	-2	NA	-2	-1	-32	-4	-2	-3	-3	-2	-1	NA	-2	1	0	0	-1	0
31	52	1.399910578	-5	-1	-1	-1	-5	-3	-7	-3	-2	-5	-4	-3	-2	-5	-3	-2	-3	-1	-2	-2	-1	0	-4	-2	-2	-4	-1	-3	1	0	NA	0	-1	-34	-1	-1	-3	0	-1	-2	NA	-1	1	0	-1	-1	0
31	52	1.649151446	-6	-6	-5	-11	-8	-1	-5	-5	-5	-3	-4	-5	-2	-4	-4	-4	-3	-4	-5	-2	0	0	-3	-2	-2	-4	-5	-5	-1	-2	NA	0	0	-32	-3	-2	-5	0	0	0	NA	0	0	0	-1	-1	-1
31	52	1.936767504	-12	-2	-3	-8	-5	0	-3	-4	-4	-5	-4	-5	-3	-9	-4	-6	-5	-8	-4	-2	-3	-1	-3	-2	-3	-4	-6	-5	-1	0	NA	-1	0	-32	-3	-3	-3	-4	-1	1	NA	0	0	0	-1	-1	1
31	52	2.12859589	-7	-11	-10	-11	-6	-7	-7	-4	-8	-8	-7	-4	-4	-8	-4	-5	-8	-5	-18	-5	-6	-3	-5	-3	-4	-5	-3	-6	-4	-2	NA	-5	-1	-34	-1	-4	-6	-6	1	1	NA	-1	-2	-1	-2	-1	-3
31	52	2.378032725	-4	-9	-5	-2	-5	-3	-6	-6	-6	-8	-4	-8	-5	-17	-4	-7	-7	-8	-1	-3	-3	-1	-4	-3	-4	-7	-6	-11	0	-1	NA	-3	-1	-12	-2	-4	-6	-7	0	1	NA	-1	0	-1	-1	-1	-2
31	52	2.646348935	-6	-2	-2	0	-2	-2	-6	-3	-4	-7	-2	-5	0	-3	0	-3	-4	-5	1	-1	0	-2	-1	-2	-2	-2	-2	-2	2	1	NA	0	0	-32	-2	-2	-2	3	-2	2	NA	2	0	-2	-1	-1	1
31	52	2.895854262	-7	-4	-4	-3	-3	-3	-5	-3	-1	-3	-6	-3	-3	-1	-1	-4	-7	-2	-1	-1	-3	0	-1	0	-2	-4	-4	-5	1	0	NA	-3	0	-32	-1	-2	-4	-2	0	-1	NA	0	1	0	-1	1	-1
31	52	3.125981735	-14	-4	-5	-4	-7	-7	-6	-10	-8	-7	-5	-5	-4	-7	-5	-4	-4	-5	-3	-3	-5	-4	-4	-3	-4	-6	-6	-5	1	-1	NA	-2	-2	-32	-3	-4	-6	-10	-2	-1	NA	-1	0	-2	0	-1	-4
31	52	3.586263318	-8	-10	-11	-15	-5	-6	-9	-8	-9	-13	-2	-15	-3	-7	-6	-4	-8	-10	-4	-3	-4	-3	-3	-6	-4	-6	-7	-10	-2	-1	NA	-1	-2	-34	-3	-5	-10	-3	-1	-2	NA	0	-3	-4	-4	-5	-4
31	52	3.797269787	-11	-7	-14	-16	-13	-9	-13	-10	-8	-11	-11	-11	-7	-12	-6	-4	-4	-9	-9	-6	-6	-4	-6	-3	-5	-7	-3	-3	-8	-5	NA	-7	-6	-34	-4	-6	-7	-5	-5	-3	NA	-3	-3	-2	-2	-2	-3
31	52	4.123321918	-10	-5	-4	-4	-3	-1	-8	-6	-4	-8	-4	-6	-3	-7	-2	-4	-3	-7	-3	-3	-3	-1	-3	-1	-3	-5	-5	-3	0	-1	NA	-1	0	-32	-2	-3	-4	-1	1	-1	NA	0	1	0	0	0	-1
31	52	4.449461568	-13	-12	-4	-12	-6	-5	-9	-9	-9	-12	-9	-6	-5	-5	-6	-7	-5	-13	-6	-3	-4	-4	-5	-4	-4	-6	-9	-12	-5	-3	NA	-3	-2	-34	-3	-4	-8	-5	-2	-4	NA	-1	0	-2	-1	-3	-1
31	52	4.852153729	-7	-7	-4	-6	-6	-5	-8	-6	-8	-9	-7	-6	-4	-5	-3	-4	-5	-7	-4	-3	-2	-6	-2	-1	-3	-5	-7	-3	-3	-2	NA	-1	-1	-34	-2	-3	-4	-4	-1	-4	NA	2	-2	-3	-2	-1	-1
31	52	5.197324962	-6	-11	-4	-11	-7	-7	-11	-7	-7	-4	-7	-8	-7	-10	-3	-4	-4	-7	-2	-6	-7	-5	-7	-7	-4	-7	-4	-9	-2	-4	NA	-3	-5	-18	-6	-3	-4	-6	-1	-6	NA	-5	-6	-6	-4	-2	-2
31	52	5.657471461	-7	-7	-7	-16	-5	-6	-11	-8	-6	-8	-5	-4	-6	-7	-4	-7	-6	-8	-2	-3	-2	-4	1	-4	-5	-7	-4	-3	0	-2	NA	-5	0	-34	-4	-4	-7	-4	-1	-1	NA	-1	-1	-2	-1	-1	-2
31	52	6.002623668	-15	-7	-13	-26	-9	-12	-9	-10	-10	-17	-10	-6	-9	-13	-8	-8	-12	-14	0	-5	-10	-7	-6	-6	-8	-10	-11	-7	-1	-1	NA	-6	-2	-34	-7	-5	-8	-22	0	-1	NA	-2	-1	-2	-3	-1	-2
31	52	6.271187215	-7	-4	-6	-7	-8	-5	-9	-5	-5	-6	-7	-17	-6	-5	-4	-5	-4	-6	-3	-3	-4	-2	-3	-4	-4	-6	-5	-3	-1	-3	NA	-2	-2	-32	-3	-5	-4	-5	-1	-3	NA	2	-1	-1	0	0	-2
31	52	6.63555175	-11	-9	-7	-11	-11	-5	-11	-5	-17	-6	-7	-4	-5	-20	-8	-4	-5	-10	-4	-3	-9	-4	-2	-5	-6	-6	-5	-3	-1	1	NA	-6	-1	-34	-3	-2	-4	-4	0	0	NA	1	-1	-2	-3	-2	0
31	52	6.903637747	-17	-6	-5	-11	-9	-6	-20	-7	-10	-9	-10	-10	-6	-9	-7	-11	-8	-8	-8	-6	-10	-6	-5	-6	-6	-10	-8	-7	-6	-4	NA	-5	-1	-34	-3	-5	-7	-3	-5	-2	NA	0	0	-2	-1	-2	-3
31	52	7.172524734	-18	-7	-7	-15	-10	-5	-7	-9	-8	-8	-9	-10	-6	-9	-6	-10	-11	-12	-8	-6	-9	-5	-4	-2	-6	-9	-8	-8	-3	-2	NA	-10	-2	-34	-5	-3	-8	-8	0	-1	NA	-1	1	0	-1	-1	-3
31	53	0	-9	-8	-7	-10	0	-3	-5	-3	-4	-8	-3	-1	-3	-4	-5	-4	-6	-3	-4	-1	-3	-5	-4	-4	-3	-4	-4	-5	-2	-1	NA	0	-1	-2	-3	-2	-6	-2	-1	-1	NA	0	0	-1	-2	0	-2
31	53	0.065753425	-7	-10	-11	-18	-2	-5	-5	-9	-4	-6	-3	-2	-1	-2	-1	-4	-6	-6	-1	0	-1	-1	-5	-3	-1	1	-1	-6	1	-2	NA	-1	0	-2	-3	-4	-5	-5	0	-2	NA	2	0	0	0	-2	-5
31	53	1.898778539	-3	0	-2	-8	-1	-1	2	-1	-3	-6	-3	-2	-2	0	1	-5	-6	-9	3	1	0	-1	-3	0	-3	-3	-8	-4	-1	3	NA	0	0	-13	-3	-2	-3	-13	5	1	NA	2	0	0	0	1	0
31	53	2.301390791	-4	-6	-7	-16	-3	-11	-6	-5	-14	-19	-5	-9	-5	-5	-7	-7	-28	-14	-2	-1	-4	-4	-33	-5	-2	-5	-15	-11	0	-1	NA	-1	-1	-23	-4	-5	-7	-5	1	-1	NA	2	1	0	-1	0	-2
31	53	2.685009513	-5	-4	-5	-6	-4	-2	-5	-5	-9	-10	-7	-4	-2	-4	-5	-7	-31	-12	-2	-2	-3	-4	-28	-5	-4	-6	-9	-13	-4	-1	NA	-2	-2	-32	-5	-7	-8	-10	-1	-1	NA	-2	0	0	-1	-1	-2
31	53	3.030144597	-11	-3	-7	-14	-1	-5	-6	-5	-12	-11	-4	-3	-4	-9	-6	-9	-8	-6	-1	0	-6	-3	-33	-4	-5	-3	-7	-16	0	-1	NA	-1	-1	-34	-6	-6	-5	-10	-1	0	NA	0	0	1	0	0	-2
31	53	3.298683409	-2	-1	-9	-14	1	-5	-2	-11	-8	-2	-2	3	0	-5	-3	-3	-4	-12	1	-1	-3	-3	-31	-5	-1	-14	-3	-15	2	2	NA	1	1	-19	-6	-4	-6	-2	1	0	NA	2	1	0	0	0	-3
31	53	3.547922374	-7	-9	-8	-6	-3	-5	-6	-29	-8	-7	-4	-1	-2	-7	-4	-3	-7	-7	-2	-1	-4	-3	-33	-8	-2	-6	-17	-28	1	0	NA	0	0	-32	-13	-19	-7	-15	0	-1	NA	0	0	1	1	-1	-11
31	53	3.835540335	-7	-5	-10	-8	-4	-9	-5	-27	-18	-17	-6	-5	-5	-8	-7	-18	-20	-22	-3	-2	0	-5	-33	-9	-4	-8	-15	-21	-1	0	NA	0	0	-34	-7	-10	-9	-5	-1	3	NA	1	1	0	0	0	-4
31	53	4.027364916	-16	-26	-16	-24	-6	-13	-12	-10	-22	-26	-6	-5	-7	-15	-18	-17	-25	-24	-1	-3	-5	-8	-33	-17	-17	-14	-14	-28	0	-3	NA	0	-1	-34	-34	-31	-31	-29	0	-2	NA	-1	-1	0	-1	-3	-25
31	53	4.276805556	-4	-5	-4	-9	-2	-4	-10	-19	-11	-7	-1	-2	-4	-10	-6	-31	-13	-18	0	0	-3	-6	-33	-5	-6	-15	-7	-9	1	1	NA	-3	-1	-34	-15	-18	-23	-7	1	0	NA	1	-1	-1	-1	-1	-4
31	53	4.54511796	-2	-7	-1	-13	-3	-9	-10	-12	-4	-6	-3	-7	-9	-11	-5	-12	-11	-12	1	0	-19	-27	-33	-9	-9	-6	-21	-15	-1	0	NA	1	1	-22	-15	-24	-23	-10	1	-1	NA	0	1	0	2	0	0
31	53	4.794623288	-5	-6	-8	-8	-8	-7	-11	-29	-21	-7	0	-1	-1	-6	-11	-8	-8	-14	-2	-2	-4	-4	-4	-9	-9	-10	-6	-9	0	0	NA	1	0	-34	-11	-11	-2	-23	2	0	NA	2	1	1	-1	-1	-2
31	53	5.024752664	-3	-12	-9	-22	-4	-6	-18	-16	-12	-10	-7	-3	-3	-9	-11	-7	-10	-11	-1	-1	-4	-8	-33	-12	-8	-10	-12	-17	0	0	NA	0	-2	-34	-18	-9	-14	-14	1	0	NA	0	1	-3	-1	-1	-7
31	53	5.485030441	-14	-16	-13	-26	-10	-13	-29	-29	-27	-15	-4	-26	-13	-5	-9	-18	-28	-25	-2	-5	-9	-11	-18	-15	-10	-32	-30	-18	-4	-31	NA	-1	-1	-34	-19	-21	-27	-9	-20	-32	NA	1	0	0	0	-5	-31
31	53	5.485085616	-4	-10	-11	-26	0	-7	-17	-11	-18	-13	-3	-3	-7	-23	-13	-22	-30	-19	0	-1	-5	-9	-33	-25	-15	-7	-25	-24	1	0	NA	-1	-1	-34	-34	-19	-24	-27	3	0	NA	0	0	-1	-1	-1	-2
31	53	5.696035008	-17	-16	-17	-24	-5	-16	-22	-12	-24	-15	-6	-17	-9	-25	-21	-14	-16	-23	-3	-4	-8	-30	-33	-17	-13	-10	-7	-15	-2	-3	NA	-1	-1	-34	-22	-33	-18	-18	0	-1	NA	1	1	0	0	0	-11
31	53	6.022094749	-10	-6	-2	-26	-5	-11	-6	-13	-14	-12	-8	-5	-5	-15	-25	-13	-11	-16	-1	-2	-9	-14	-31	-12	-17	-9	-7	-18	-1	0	NA	-2	0	-34	-23	-13	-13	-16	-1	1	NA	-1	-1	-1	0	1	0
31	53	6.348236301	-4	-12	-16	-14	-5	-6	-3	-12	-18	-11	-1	-5	-4	-18	-31	-9	-10	-27	-2	-4	-4	-13	-33	-17	-11	-20	-15	-28	1	0	NA	1	0	-34	-34	-17	-22	-20	-1	-1	NA	0	-1	-2	0	-1	-3
31	53	6.75092656	-25	-26	-26	-26	-6	-13	-21	-23	-29	-14	-2	-2	-6	-27	-18	-22	-10	-22	0	0	-1	-11	-33	-16	-17	-12	-17	-22	-1	5	NA	0	0	-34	-34	-23	-7	-12	0	1	NA	1	0	1	0	0	-2
31	53	7.096099696	-14	-9	-18	-26	-4	-13	-21	-25	-27	-24	-4	-6	-5	-26	-29	-27	-22	-26	-4	-5	-11	-32	-33	-33	-33	-26	-30	-20	-1	2	NA	-2	-2	-34	-34	-33	-31	-29	0	1	NA	-1	1	-2	-1	0	-2
31	53	7.55624239	-22	-24	-24	-26	-13	-8	-19	-19	-29	-28	-10	-17	-13	-31	-31	-27	-28	-29	-2	-4	-6	-25	-33	-30	-19	-18	-19	-28	-2	-1	NA	-2	0	-30	-34	-15	-14	-13	1	0	NA	-1	-1	-1	-1	0	-2
31	53	7.901394597	-20	-26	-8	-24	-4	-12	-16	-24	-21	-28	-5	-13	-20	-31	-31	-31	-30	-29	-2	0	-23	-32	-33	-33	-23	-32	-30	-28	-2	0	NA	-1	0	-31	-34	-23	-24	-28	-1	1	NA	0	1	0	1	0	-1
31	53	8.169960046	-18	-9	-6	-26	-6	-6	-26	-29	-19	-26	-4	-9	-15	-27	-28	-27	-23	-20	0	-2	-17	-32	-33	-33	-27	-20	-30	-28	-1	2	NA	-3	-2	-32	-34	-20	-22	-22	0	-1	NA	2	0	-1	0	-1	-1
31	53	8.534322679	-15	-13	-17	-20	-6	-12	-11	-29	-27	-26	-1	-3	-9	-31	-29	-31	-10	-29	2	1	-2	-23	-33	-33	-30	-25	-30	-28	0	1	NA	0	0	-34	-34	-19	-23	-8	4	-1	NA	1	0	0	0	1	-3
31	53	8.802406773	-8	-9	-13	-26	-11	-10	-28	-29	-17	-16	-5	-16	-28	-31	-31	-31	-17	-24	-5	-3	-21	-32	-33	-33	-33	-32	-26	-26	1	0	NA	1	0	-34	-34	-33	-24	-11	0	0	NA	1	0	0	0	-4	-4
31	53	9.071295662	-21	-17	-26	-26	-11	-6	-26	-29	-29	-28	-4	-11	-15	-31	-31	-25	-26	-26	-1	-1	-26	-32	-33	-33	-33	-32	-30	-28	2	0	NA	-1	0	-34	-34	-31	-21	-28	1	0	NA	1	0	0	0	-2	-1
32	54	0	-2	-7	-7	2	-3	-4	-4	-4	-3	-5	-6	-2	1	0	-1	-1	-1	-4	1	0	-1	0	-3	2	0	-2	-2	0	0	0	NA	2	-1	-1	-2	2	1	-2	0	2	NA	1	1	0	-1	0	-2
32	54	1.794707002	-9	-5	-1	0	-6	-2	-1	-3	-5	-2	-1	-3	-3	-3	-5	-3	-5	-5	-3	0	-1	-5	-5	-5	-2	-3	-5	-3	0	0	NA	-3	-2	-3	-1	-1	-6	-6	-1	0	NA	-1	-2	-1	-2	-1	-2
32	54	2.013845129	-11	-8	1	-3	-5	-4	-4	0	-3	-4	-2	-8	-1	-3	-4	-5	-3	-2	-2	0	-2	-5	-6	-4	-5	-3	-4	-8	0	-2	NA	0	-2	-3	-1	-1	-2	-4	-1	1	NA	-1	-3	-2	-1	-8	-6
32	54	2.235770548	-2	-6	-1	1	-4	-1	0	-1	-1	0	0	-6	-1	-3	-4	-2	-2	-5	-1	1	-4	-4	-3	-4	-2	-4	-5	1	-1	2	NA	0	0	-3	-1	-2	-3	-3	1	0	NA	0	0	-1	-3	-1	-4
32	54	2.6002207	-3	-6	0	-5	-5	-6	-5	-2	-4	-7	-2	-8	-7	-8	-5	-8	-7	-4	-5	-2	-4	-6	-10	-7	-6	-5	-4	-9	-1	-2	NA	-5	-6	-5	-4	-3	-8	-5	0	-2	NA	-4	-4	-5	-5	-3	-8
32	54	3.11804414	2	-3	-1	1	-4	-1	-3	-3	-4	-2	1	-1	-1	-3	-3	-5	-3	-2	-1	-2	-7	-3	-6	-5	-4	-5	-3	-2	0	-2	NA	-4	-1	-1	-3	-3	-3	-4	2	1	NA	-2	-1	-1	-2	-3	-1
32	54	3.558685312	-4	-4	-3	-4	-2	-4	-2	-1	-3	-6	0	-3	-1	-4	-5	-6	-2	-3	2	0	-4	-3	-5	-4	-5	-3	-6	-3	0	3	NA	-1	-1	-1	-1	-2	-1	-10	-1	1	NA	2	-1	-2	-2	-5	-4
32	54	4.095715373	-4	-8	3	0	-5	-4	-2	-14	-1	-4	0	-4	-3	-3	-7	-5	-5	-2	-1	0	-3	-6	-9	-3	-3	-3	-5	-6	0	1	NA	-3	-1	-1	-1	-2	-4	-8	-1	0	NA	-2	-1	-4	-4	-3	-4
32	54	4.613422755	-1	-9	0	0	-5	0	-7	-4	-3	-6	-2	-2	-2	-8	-7	-8	-3	-7	-1	1	-4	-3	-4	-7	-3	-5	-10	-1	1	-1	NA	-2	0	0	-2	-2	-6	-8	0	1	NA	0	0	0	-4	-3	-5
32	54	5.073668189	-4	-3	-1	-4	2	0	-5	-4	-2	-2	-1	0	-4	-4	-2	-3	-1	0	2	1	-4	-2	-5	-2	-1	-6	-8	-2	2	1	NA	-1	-1	-2	-2	0	-4	-9	2	2	NA	1	-1	-1	-1	0	-2
32	54	5.591265221	-11	-5	-4	1	-3	-6	-5	-11	-8	-5	0	-5	-3	-6	-4	-11	-3	1	-3	-1	-5	-6	-7	-4	-5	-5	-4	-9	0	3	NA	-1	2	-1	-3	-3	-4	-3	1	3	NA	1	0	0	-4	1	-12
32	54	6.128582572	0	-1	0	2	-8	-3	2	-2	1	0	0	-2	-2	0	-3	-5	-3	3	3	-4	-3	-4	1	-3	-3	-4	-6	-2	2	0	NA	-1	-1	-1	-2	0	-3	-6	2	3	NA	2	-1	-1	-2	0	-1
32	54	6.512208904	-10	-19	-5	-4	-8	-1	-2	0	2	3	2	-6	-6	-4	-2	-5	-1	-3	0	1	-3	-2	-5	-6	-1	-2	-3	-6	1	2	NA	-2	-3	-3	-2	-2	-3	-1	0	0	NA	2	1	-1	-2	-1	-3
32	54	7.08754376	-2	-4	-5	0	-10	-4	-4	-2	0	-8	-8	-3	-2	-1	-2	-2	-1	-5	-1	-2	-2	-3	-5	-5	-3	0	-2	-6	1	2	NA	-3	-1	-1	-1	0	-1	-11	-1	1	NA	0	-1	-1	-1	-2	-2
32	54	7.682597032	-9	-8	-7	-3	-1	3	-1	0	-4	-3	-4	-4	-3	-6	-3	-2	-4	-1	-1	-3	-5	-4	-10	-5	-3	-3	-3	-3	2	-1	NA	1	-3	-2	-1	-2	-3	-3	2	1	NA	1	-1	-1	-3	-1	-5
32	54	8.353799467	-7	-9	-3	-7	-2	-2	0	-2	1	-4	-6	-3	-1	-4	-3	-1	-2	-2	-3	-3	-1	-3	-7	-4	-2	-1	-3	-9	-2	-1	NA	-3	-1	-2	-2	-1	-6	-3	-2	0	NA	2	0	-1	-2	-1	-2
32	54	8.928704338	-4	-10	-1	-1	-7	-9	-2	-4	-9	-5	-4	-7	-3	-7	-5	-11	-3	-5	-3	-1	-16	-3	-7	-8	-7	-2	-6	-8	0	3	NA	-6	-2	-2	-3	-3	-5	-12	1	1	NA	-1	-3	-2	-3	-6	-9
32	54	9.580761035	-12	-12	-7	-7	-12	-7	-6	-6	-10	-7	-5	-7	-2	-7	-4	-6	-3	-9	-2	-2	-3	-5	-16	-4	-3	-5	-5	-7	-1	-1	NA	-1	-1	-3	-2	-3	-3	-7	2	4	NA	-1	1	-1	-1	-2	-3
32	54	10.10652778	-7	-9	1	-4	-7	-15	0	-1	-6	-1	-6	-4	-2	-6	-2	-8	-1	-2	3	-1	-15	-2	-15	-6	-6	-3	-3	-5	2	2	NA	-3	-1	-1	-1	-1	-2	-2	4	3	NA	0	0	0	-2	-2	-2
33	55	0	-1	-5	-7	-7	1	-4	-1	-5	-1	-6	1	0	-1	-2	-5	-5	-17	-31	1	1	-1	-4	-4	-6	-9	-8	-17	-30	-1	-1	NA	-1	-1	1	-8	-11	-32	-30	-1	-4	NA	-1	0	-1	-3	-34	-33
33	55	0.958866058	2	-5	-9	-8	3	2	-1	-5	-5	-1	2	1	-3	-3	-9	-6	-4	-30	2	2	0	-6	-3	-7	-9	-8	-6	-30	0	1	NA	-1	0	-1	-8	-6	-32	-30	1	0	NA	1	-1	-1	-2	-34	-32
33	55	1.476657154	-6	-4	-2	-13	2	-1	0	-8	-8	-13	0	1	-3	0	-2	-5	-8	-23	2	-3	-3	-8	-5	-4	-16	-7	-10	-30	0	-1	NA	0	0	-1	-15	-13	-32	-30	-1	0	NA	-1	1	0	-4	-34	-29
33	55	1.726415525	2	-9	-4	-14	3	3	-4	-3	-1	-9	0	2	0	-5	-4	-4	-3	-30	2	1	1	-4	-3	-6	-10	-11	-17	-30	1	-1	NA	-1	0	-1	-9	-9	-25	-30	-2	-1	NA	-1	0	0	-3	-34	-32
33	55	2.109878234	3	2	-14	-2	3	2	-1	-12	-7	-4	1	0	0	-1	-3	-17	-14	-19	1	-1	-1	-4	-6	-4	-20	-23	-18	-16	0	0	NA	-1	-1	-1	-10	-17	-10	-30	-1	-2	NA	0	0	-1	-3	-34	-22
33	55	2.397182268	1	-7	-4	-10	1	2	-1	-1	0	-3	0	-1	-2	-4	-11	-11	-11	-30	-3	-2	-2	-4	-5	-11	-12	-11	-24	-29	-2	-1	NA	-3	-2	-1	-7	-17	-32	-30	0	-3	NA	-3	-1	-1	-4	-34	-24
33	55	2.684874429	-2	1	2	-9	-1	-3	-4	0	-5	-19	3	1	-2	-1	0	-13	-28	-27	1	1	-6	-4	-2	-17	-25	-33	-32	-29	-1	0	NA	-2	0	-1	-22	-21	-30	-30	1	0	NA	0	1	0	-3	-34	-22
33	55	2.926455479	3	2	1	-4	2	2	0	1	0	-11	3	1	0	-1	-2	-2	-2	-4	1	1	0	-6	-5	-6	-10	-7	-3	-10	1	1	NA	0	-1	-4	-10	-6	-8	-30	1	0	NA	0	-2	-2	-3	-25	-26
33	55	3.432581811	6	4	-23	-19	5	1	1	-16	-7	-19	3	3	-2	1	-1	-4	-28	-28	5	2	1	-4	-3	-5	-9	-9	-31	-23	1	0	NA	-1	0	-1	-8	-11	-32	-30	2	0	NA	-1	-1	0	-3	-34	-26
33	55	3.805679224	0	-8	-14	-4	2	1	-2	-9	-4	-9	3	3	3	-2	-2	-10	-6	-11	2	1	0	-2	-3	-7	-10	-5	-31	-19	2	2	NA	-2	0	0	-5	-19	-32	-30	2	-1	NA	-2	-2	0	-2	-34	-26
33	55	4.325734399	6	-7	-3	-1	0	3	2	1	-2	-7	5	2	0	-2	-1	-1	-5	-4	3	1	0	-6	-5	-6	-9	-6	-2	-8	2	1	NA	-1	-1	-1	-6	-6	-12	-30	1	-2	NA	-2	-2	1	-2	-28	-19
33	55	4.805513699	2	-4	-9	-18	3	0	-2	-2	-13	-14	-3	1	0	-2	-5	-6	-19	-30	1	1	-3	-4	-4	-7	-15	-19	-7	-29	1	0	NA	0	0	0	-15	-17	-32	-30	2	0	NA	0	1	0	-2	-34	-22
33	55	5.303930746	2	4	-1	-28	1	2	0	-2	-4	-18	3	1	0	-2	-3	-3	-26	-30	1	1	-3	-12	-6	-7	-22	-21	-25	-26	-2	1	NA	0	0	-1	-25	-19	-32	-30	1	1	NA	-1	1	-1	-3	-34	-32
33	55	5.917871005	1	-5	-13	-9	2	1	0	-10	-7	-21	1	1	-1	-1	-4	-8	-20	-6	2	1	1	-11	-3	-6	-23	-12	-4	-29	0	0	NA	-1	0	-1	-10	-15	-32	-30	-1	0	NA	3	2	-2	-2	-34	-25
33	55	6.635477549	0	-3	-3	-20	3	-1	-1	-5	-12	-5	4	1	-9	-4	-4	-19	-15	-21	2	2	0	-10	-9	-28	-17	-15	-31	-14	0	1	NA	-1	-1	-1	-13	-9	-25	-30	1	0	NA	0	1	1	-1	-34	-32
33	55	7.709627093	2	3	-13	-18	2	0	0	-20	-14	-14	2	-1	-1	-4	-14	-27	-21	-30	0	1	0	-20	-6	-34	-24	-30	-12	-15	1	-1	NA	1	-2	-2	-17	-13	-20	-30	2	-1	NA	-2	-1	-1	-3	-34	-22
33	55	8.265664003	0	-2	-13	-12	1	1	-5	-9	-6	-10	4	1	0	-3	-6	-19	-7	-12	1	1	-2	-12	-5	-34	-32	-21	-31	-29	1	0	NA	1	0	-2	-18	-17	-32	-30	1	0	NA	-1	-1	0	-3	-34	-26
33	55	8.764417808	1	2	2	-16	4	-1	-8	-1	-16	-21	5	2	0	-6	-10	-7	-15	-30	4	2	2	-19	-10	-27	-10	-13	-31	-29	0	1	NA	-2	0	0	-17	-17	-23	-30	3	1	NA	0	0	0	-2	-34	-30
33	56	0	2	-1	-18	-16	1	-2	-3	-15	-21	-15	-1	-3	-17	-3	-6	-20	-9	-17	-1	-3	-4	-5	-2	-4	-13	-8	-21	-30	-1	-3	NA	-1	-1	-2	-4	-34	-32	-30	-1	-4	NA	-2	0	-2	-7	-31	-11
33	56	0.958877473	0	-12	-6	-15	1	1	-7	-2	-17	-9	-2	-2	-6	-5	-10	-7	-6	-10	1	-1	-4	-6	-2	-5	-10	-6	-23	-30	2	0	NA	-1	1	1	-5	-34	-27	-30	1	-1	NA	0	0	-1	-3	-15	-7
33	56	1.476662861	-1	-12	-14	-6	2	-1	-10	-14	-22	-21	0	-1	-3	-6	-4	-5	-13	-20	-4	-2	-2	-12	-1	-3	-7	-14	-20	-30	-1	-3	NA	-1	-1	-2	-5	-34	-32	-30	0	1	NA	-2	-1	-2	-14	-30	-22
33	56	1.726423135	2	0	-2	-28	2	-2	-5	-11	-14	-15	-1	1	-2	-5	-6	-18	-13	-15	-1	-2	0	-11	-1	-3	-14	-11	-20	-30	-1	-1	NA	0	2	0	-9	-34	-13	-30	-2	-1	NA	-2	-1	-2	-16	-34	-12
33	56	2.109885845	2	-3	-4	-19	2	0	-1	-8	-28	-27	-2	-1	-2	-2	-33	-29	-32	-11	1	-4	-4	-6	-1	-11	-27	-12	-12	-29	-2	-4	NA	-1	0	-3	-21	-34	-32	-30	-2	-5	NA	-2	-1	-3	-35	-21	-13
33	56	2.397182268	0	-6	-4	-20	-1	-1	-7	-5	-21	-22	0	-1	-4	-4	-7	-22	-2	-6	-2	-2	-4	-8	-2	-6	-16	-8	-32	-25	-1	-3	NA	-2	-2	-1	-12	-34	-32	-30	-1	-4	NA	-4	-3	-3	-6	-34	-32
33	56	2.684883942	1	-1	-8	-10	1	-1	-3	-5	-30	-4	-1	-2	-7	-3	-4	-32	-15	-8	0	-1	-2	-8	-1	-2	-9	-11	-13	-29	-2	-2	NA	-2	0	0	-7	-12	-15	-30	-1	0	NA	-2	-1	-1	-14	-34	-32
33	56	2.926453577	1	-6	-7	-18	-1	-3	-7	0	-18	-5	0	0	-2	-3	-18	-21	-7	-13	-1	-1	-2	-11	-1	-8	-17	-19	-18	-29	-1	-1	NA	0	1	-1	-16	-34	-32	-30	0	-3	NA	0	0	-2	-18	-23	-32
33	56	3.432585616	0	-4	-11	-20	4	1	-3	-4	-20	-21	2	2	-2	-4	-5	-25	-13	-13	2	1	0	-6	-2	-8	-7	-16	-31	-29	0	-2	NA	-1	1	-1	-18	-20	-29	-30	1	1	NA	-1	1	-2	-4	-16	-32
33	56	3.805683029	-2	-9	-6	-8	1	1	-6	-18	-17	-18	1	1	-2	-6	-13	-13	-3	-14	-1	0	-1	-11	-2	-4	-22	-20	-22	-19	1	-2	NA	-1	-1	-1	-13	-27	-32	-30	0	-1	NA	-2	-16	-3	-7	-34	-32
33	56	4.325738204	-1	-7	-1	-12	2	3	-1	-8	-6	-23	1	1	-1	-4	-17	-26	-13	-17	2	-1	-1	-20	0	-12	-16	-16	-21	-29	1	0	NA	1	0	0	-25	-34	-30	-30	1	0	NA	-1	-1	-1	-23	-34	-22
33	56	4.805517504	-3	-4	-2	-28	2	1	-4	-4	-28	-18	2	1	1	-11	-32	-13	-31	-16	-1	-1	-1	-15	-2	-5	-16	-8	-12	-29	0	-1	NA	0	1	-2	-32	-34	-32	-30	0	0	NA	0	0	-2	-35	-34	-32
33	56	5.303936454	2	0	-6	-28	4	0	0	-3	-17	-12	1	0	0	-2	-19	-16	-31	-5	0	-1	-3	-5	-1	-9	-18	-9	-16	-29	0	1	NA	-1	0	-1	-18	-34	-32	-30	0	-1	NA	-3	0	-1	-20	-34	-32
33	56	5.917876712	-1	0	-13	-12	1	1	-1	-16	-28	-6	-2	0	-1	0	-17	-18	-13	-25	-1	-2	-4	-15	-2	-19	-17	-15	-31	-29	-5	-1	NA	-2	0	-1	-35	-34	-30	-30	0	-2	NA	-2	-1	-4	-23	-34	-26
33	56	6.635475647	1	-5	-7	-12	0	0	-5	-7	-30	-20	2	0	-1	-10	-24	-19	-17	-30	-1	-1	-1	-19	-1	-14	-22	-18	-23	-29	0	-2	NA	-2	1	-3	-32	-34	-23	-30	1	-2	NA	-1	2	-3	-30	-34	-3
33	56	7.709623288	-2	-9	-13	-21	0	0	-1	-14	-22	-29	-1	0	-4	-21	-32	-20	-12	-27	0	-2	-3	-17	-3	-20	-26	-19	-26	-29	1	-2	NA	-2	-1	-2	-35	-32	-32	-30	0	-1	NA	-2	-1	-2	-26	-31	-30
33	56	8.2656621	0	-2	0	-24	0	2	-2	1	-16	-19	1	-1	-3	-14	-15	-17	-27	-19	2	1	-3	-12	-3	-11	-9	-9	-16	-29	-1	-1	NA	-1	0	-1	-15	-34	-30	-30	0	-1	NA	0	0	-3	-35	-34	-32
33	56	8.764419711	0	-4	-10	1	6	-1	-11	-17	-18	-13	-2	0	-2	-25	-7	-17	-24	-19	-1	1	-4	-16	-2	-7	-18	-13	-21	-29	1	-1	NA	0	0	-2	-35	-34	-32	-30	0	-2	NA	-2	-1	0	-26	-34	-32
34	57	0	-14	-14	-3	-9	-6	-3	-8	-5	-3	-2	-6	-2	-3	-5	-2	-1	-1	-2	-3	-4	-5	-2	-4	-3	-1	-1	-1	-1	-2	-2	NA	-3	-2	0	-2	-2	-1	-1	-1	-2	NA	-3	-3	-3	-34	-16	-13
34	57	1.602730213	-6	-4	-8	-6	-2	-3	-8	-1	1	1	-3	-2	-3	-4	-2	0	4	-1	-2	-1	-2	-2	-2	0	0	-1	-1	-4	-3	-2	NA	1	0	1	-1	-1	-2	-3	-2	-2	NA	0	1	-1	-13	-14	-9
34	57	2.139771689	-1	-1	-1	-6	-1	0	-1	2	-2	-4	0	-3	-1	-2	-2	-2	-3	-3	-3	-1	-2	-1	-4	-4	-2	-2	-1	1	-1	-2	NA	-2	-4	-1	-3	-2	-2	-1	-1	-2	NA	-1	-5	-2	-34	-16	-17
34	57	2.619050609	-24	-23	-22	-25	-9	-9	-11	-11	-5	-9	-14	-5	-5	-5	-5	-5	-4	-4	-8	-6	-6	-4	-2	-4	-3	-3	1	0	-5	-6	NA	-4	-3	-3	-4	-2	-2	-10	-3	-6	NA	-4	-2	-5	-28	-11	-13
34	57	3.117754947	-24	-23	-25	-25	-15	-27	-11	-28	-21	-27	-18	-9	-15	-30	-20	-18	-20	-9	-25	-22	-7	-5	-7	-7	-5	-8	-6	-8	-19	-27	NA	-7	-18	-19	-16	-8	-9	-11	-14	-14	NA	-13	-7	-5	-22	-22	-7
34	57	3.334227549	-9	-25	-25	-25	-8	-1	-2	-3	-2	-3	-2	0	1	-1	-1	2	0	-1	-9	-4	-5	0	2	3	1	0	-1	-2	-2	-4	NA	0	2	2	2	-2	-4	-9	-4	-3	NA	-2	0	0	-12	-6	-10
34	57	3.903972603	-4	-11	-5	-7	-3	-5	-2	-5	-3	3	-1	-2	-1	-1	-2	-3	0	-1	-1	-1	-1	0	1	-1	1	0	-2	-5	0	-2	NA	-4	1	0	-1	-1	-6	-4	-1	-2	NA	-4	0	-1	-20	-12	-7
34	57	4.344695586	-17	-16	-8	-4	-13	-10	-13	-10	-4	-5	-3	-3	-1	-7	-5	-3	-2	-2	-6	-3	-3	-3	-2	-3	-4	-2	-4	-7	-2	-3	NA	-7	-3	0	-3	-7	-5	-6	-2	0	NA	-9	-4	-3	-7	-10	-31
34	57	4.862477169	-4	-3	-2	-14	0	2	3	0	1	-1	0	2	1	0	2	1	1	2	2	1	1	-2	0	1	1	1	0	-2	-1	0	NA	0	0	-1	-1	0	-1	-7	1	1	NA	-2	-2	-3	-34	-14	-14
34	57	5.553483638	-13	-11	-2	-1	-1	-1	-5	-3	0	-1	0	0	1	-2	0	-2	-1	-1	-3	-1	-2	-3	-3	-1	0	0	-3	2	-2	-3	NA	-2	0	-1	-2	-4	-3	-7	-7	-2	NA	1	-2	-3	-34	-7	-7
34	57	6.301234779	2	1	-5	1	-9	-14	-5	-5	-6	-6	-10	-4	-4	-8	-5	-5	-3	1	0	-4	-7	-4	-7	-6	-5	-5	-3	1	-3	-7	NA	-2	-2	-4	-6	-7	-4	2	-3	-1	NA	-4	-2	-7	-22	-18	-18
34	57	6.761535388	-4	-4	2	1	0	-6	-5	-2	2	1	-2	-6	-8	-10	-4	-3	-2	3	-3	-3	-6	-4	-3	-2	-4	-4	0	-2	-4	-4	NA	-2	0	-1	-5	-3	-1	-2	-2	-6	NA	-3	-1	-2	-26	-21	-23
34	57	7.241130137	-11	-9	-3	-3	-6	-8	-4	-1	0	0	-1	-2	-11	-4	-2	-1	0	0	-2	-1	-6	-6	-2	-3	-1	-2	-1	0	-2	-3	NA	-3	-2	-3	-1	-3	-13	-27	-1	-2	NA	-2	-3	-3	-33	-16	-24
34	57	7.701316591	-5	-10	-8	-2	-2	-3	-5	-9	-1	-2	-1	-2	-4	-4	-2	-1	-2	1	-2	-1	-1	-2	-3	-3	0	-1	-1	1	-3	-4	NA	-1	-5	-2	-1	-1	-1	1	-4	-3	NA	-4	-3	-4	-33	-28	-31
34	57	8.238281963	-11	-7	-5	-1	-4	-3	-8	-3	0	-2	-2	-3	-6	-5	-3	-3	-3	-2	-3	-1	-3	-3	-3	-4	-2	-5	-6	-4	-2	-5	NA	-2	0	0	-3	-3	-6	-3	-3	-3	NA	-5	-1	-3	-33	-21	-31
34	57	8.736875951	-24	-24	-25	-24	-26	-27	-24	-28	-14	-27	-13	-8	-8	-9	-27	-6	-7	-10	-14	-7	-7	-4	-5	-2	-4	-4	-21	-13	-7	-10	NA	-2	-5	-4	-4	-7	-6	-18	-4	-5	NA	-2	-3	-5	-33	-25	-20
35	58	0	0	1	6	-1	-3	-1	-2	-2	-2	-2	-4	-1	-3	-4	-4	-3	-3	-5	-3	-4	-4	-3	-5	-6	-5	-3	1	-3	0	-2	NA	-7	-5	-8	-7	-6	-7	-4	1	-1	NA	-3	-2	-6	-6	-7	-10
35	58	1.994121005	-25	-23	-24	-26	-24	-12	-11	-9	-6	-5	-10	-7	-8	-6	-8	-7	-7	-7	-2	-7	-5	-7	-7	-9	-5	-8	-7	-4	2	-5	NA	-10	-4	-21	-8	-9	-7	-6	-4	-3	NA	-4	-4	-4	-6	-8	-7
35	58	2.522899543	-3	-2	-2	0	-3	-2	-2	-2	-2	-3	-5	-4	-3	-3	-7	-4	-2	-5	-3	-4	-2	-5	-7	-6	-3	-2	1	-3	-2	-3	NA	-16	-4	-24	-5	-4	-2	-4	-2	-1	NA	-2	-2	-3	-3	-5	-3
35	58	2.991314688	-3	-1	0	-2	-2	-2	0	-1	-1	-3	0	2	-3	-3	-3	-1	-2	-3	-2	-3	0	-4	-5	-4	-3	-1	-6	-5	-1	-2	NA	-14	0	-14	-6	-5	-6	-10	-1	-1	NA	-4	-2	0	-4	-6	-7
35	58	3.509134323	2	2	1	1	-1	0	-1	0	-2	-5	0	2	-1	-2	0	0	-2	-3	-1	-3	-2	-3	-4	-3	-5	-5	-2	-2	1	1	NA	-3	-3	-34	-7	-4	-4	-3	1	1	NA	0	-1	-2	-5	-6	-5
35	58	3.988500761	0	5	1	0	-1	-1	-5	-3	-3	0	1	-3	-5	-4	0	-2	-7	-6	2	-2	-2	-5	-5	-4	-5	-4	-3	-10	-1	0	NA	-5	-1	-4	-6	-6	-8	-2	1	1	NA	-2	-2	-2	-5	-7	-12
35	58	4.574832572	-25	-25	-26	-25	-16	-28	-10	-9	-6	-10	-12	-8	-8	-7	-7	-6	-6	-5	-5	-6	-8	-7	-7	-6	-5	-6	-6	-8	-5	-3	NA	-33	-7	-34	-11	-9	-9	-10	-4	-3	NA	-5	-4	-3	-6	-7	-6
35	58	5.065273973	-2	-1	-4	0	-2	-2	-5	1	-4	-4	-3	-3	1	-2	-7	-4	-4	-7	-2	-2	-2	-3	-5	-6	-3	-5	-7	-6	1	0	NA	-26	-4	-34	-8	-6	-6	-8	0	0	NA	-3	-1	-2	-8	-8	-7
35	58	5.580397641	-9	-4	-5	-3	-5	-5	-6	-2	-3	-12	-9	-5	-3	-4	-5	-7	-7	-8	-6	-9	-8	-6	-8	-7	-7	-7	-9	-7	-2	-2	NA	-23	-13	-34	-13	-11	-15	-16	-4	-5	NA	-5	-2	-5	-12	-10	-10
35	58	6.098337139	-25	-25	-25	-25	-27	-28	-9	-7	-22	-12	-19	-5	-3	-8	-9	-5	-6	-6	-5	-7	-9	-6	-7	-9	-7	-7	-12	-17	-2	-4	NA	-21	-14	-34	-14	-10	-21	-14	-3	-2	NA	-4	-3	-6	-11	-9	-19
35	58	6.616126332	-3	-4	-3	-5	-3	-2	-3	-4	-3	-4	-5	-6	-3	-3	-4	-3	-9	-7	-3	-5	-3	-3	-7	-6	-4	-6	-7	-5	-2	-4	NA	-9	-3	-20	-11	-10	-12	-9	-2	-1	NA	-4	-2	-4	-11	-9	-9
35	58	7.060003805	NA	NA	NA	NA	NA	2	2	1	-1	NA	NA	1	-2	-2	-2	-2	-6	NA	NA	-3	1	-3	-6	-4	-3	-3	-2	NA	NA	-3	NA	-5	-2	-34	-8	-7	-12	-13	NA	-4	NA	-2	-2	-3	-10	-12	-12
35	58	7.59717656	NA	NA	NA	NA	NA	0	-3	-2	-5	NA	NA	-2	-3	-6	-6	-5	-5	NA	NA	-7	-1	-3	-8	-7	-5	-8	-14	NA	NA	-2	NA	-25	-20	-34	-17	-9	-17	-17	NA	-2	NA	-4	-4	-3	-22	-12	-19
35	58	8.073898402	NA	NA	NA	NA	NA	0	-3	-4	-4	NA	NA	-4	-2	-4	-5	-2	-6	NA	NA	-6	-3	-3	-2	-7	-5	-2	-17	NA	NA	-1	NA	-24	-15	-34	-17	-11	-12	-15	NA	-3	NA	-5	-4	-5	-14	-18	-25
35	58	8.679332192	NA	NA	NA	NA	NA	-1	-2	-4	-5	NA	NA	-2	-1	-3	-6	-4	-9	NA	NA	-2	-4	-5	-6	-7	-4	-2	-8	NA	NA	-1	NA	-12	-6	-15	-15	-10	-15	-11	NA	-2	NA	-2	-4	-3	-34	-24	-21
35	58	8.85483067	NA	NA	NA	NA	NA	-6	-9	-6	-7	NA	NA	-3	-2	-5	-7	-11	-15	NA	NA	-3	-4	-4	-15	-8	-5	-5	-19	NA	NA	-3	NA	-31	-24	-34	-20	-11	-18	-20	NA	-2	NA	-5	-4	-3	-28	-19	-27
35	58	9.488032725	NA	NA	NA	NA	NA	-9	-8	-8	-5	NA	NA	-5	-5	-5	-5	-6	-4	NA	NA	-4	-5	-6	-10	-6	-7	-2	-12	NA	NA	-5	NA	-33	-33	-34	-23	-12	-9	-18	NA	-2	NA	-2	-4	-2	-34	-28	-24
35	58	9.964101979	-24	-25	-25	-10	-27	-11	-8	-6	-7	-19	-10	-7	-7	-8	-6	-7	-8	-11	-7	-5	-6	-6	-10	-7	-5	-7	-18	-9	-2	0	NA	-33	-8	-34	-29	-26	-19	-13	-3	-2	NA	-5	-3	-4	-34	-33	-31
35	59	0	-2	-4	-4	-2	-1	0	-4	-6	-15	-19	-2	-2	-4	-9	-7	-10	-15	-29	-3	-4	-4	-7	-8	-8	-15	-21	-23	-26	-4	-3	NA	-4	-1	-4	-5	-13	-29	-14	-2	-2	NA	-1	0	-1	-1	-1	-4
35	59	1.495521309	-4	-3	-2	-1	-2	-4	-7	-4	-10	-14	-1	-4	-4	-12	-14	-13	-9	-21	0	-2	-4	-13	-12	-14	-14	-15	-18	-22	-1	0	NA	-4	-3	-5	-4	-7	-5	-11	-2	-2	NA	-4	-3	-3	-4	-5	-5
35	59	2.522895738	1	-6	-3	-7	1	-1	-11	-8	-12	-28	-1	0	-4	-11	-17	-18	-18	-29	-2	-3	-6	-9	-9	-17	-17	-26	-21	-15	-1	-1	NA	-4	-2	-4	-4	-21	-14	-12	2	1	NA	-2	0	-1	0	0	-1
35	59	2.991310883	-3	-2	-7	-4	-3	-5	-8	-8	-16	-26	-1	-5	-8	-11	-12	-20	-23	-11	-3	-4	-7	-11	-9	-12	-11	-22	-22	-13	-3	-3	NA	-6	0	-6	-6	-4	-15	-9	-2	-1	NA	0	0	-1	-2	-2	0
35	59	3.509128615	-1	-5	-4	-6	-1	-5	-6	-14	-22	-16	-2	-4	-7	-10	-16	-13	-25	-26	2	0	-3	-7	-9	-17	-26	-18	-30	-25	0	-1	NA	-4	-2	-11	-8	-20	-31	-19	0	-1	NA	-2	-1	-1	0	-1	-3
35	59	3.988491248	1	4	-10	-13	0	-4	-3	-18	-21	-28	-3	-1	-6	-15	-29	-24	-30	-23	2	-1	-4	-4	-12	-18	-17	-27	-28	-22	4	-2	NA	-1	1	-15	-8	-15	-20	-18	1	-1	NA	-1	3	1	0	-3	-6
35	59	4.574826865	-6	-4	-2	-4	-2	-5	-7	-4	-25	-28	-3	-7	-7	-25	-31	-31	-26	-28	-3	-5	-10	-22	-13	-24	-33	-32	-22	-20	-1	-3	NA	-3	0	-23	-5	-20	-23	-22	-2	-4	NA	-1	-1	-1	-3	-10	-16
35	59	5.065266362	3	2	-1	-3	-3	-3	-10	-20	-24	-28	-4	-4	-12	-31	-31	-24	-30	-28	-4	-2	-4	-22	-16	-15	-33	-32	-30	-7	-2	-2	NA	-3	-1	-27	-8	-11	-24	-20	-2	0	NA	1	0	-1	-2	-2	-6
35	59	5.580391933	-25	-25	-23	-11	-10	-15	-20	-24	-19	-28	-7	-7	-14	-20	-31	-29	-30	-28	-4	-4	-8	-25	-14	-18	-25	-28	-30	-24	-4	-4	NA	-4	-1	-11	-12	-25	-31	-28	-4	-3	NA	-2	-1	-1	-5	-4	-14
35	59	6.098333333	-25	-12	-25	-25	-14	-28	-28	-28	-28	-28	-8	-29	-16	-31	-31	-28	-30	-22	-3	-13	-17	-27	-15	-19	-33	-32	-22	-27	-4	-3	NA	-6	-2	-23	-6	-18	-27	-26	-3	-4	NA	-4	-2	-2	-3	-4	-16
35	59	6.616122527	-13	-9	-19	-12	-8	-14	-15	-24	-24	-28	-7	-6	-14	-19	-16	-31	-30	-28	-4	-5	-7	-20	-16	-25	-27	-28	-28	-27	-4	-4	NA	-3	0	-31	-6	-7	-29	-18	0	-3	NA	-3	0	0	-2	-3	-5
35	59	7.059988584	NA	NA	NA	NA	NA	-3	-8	-22	-18	NA	NA	-4	-16	-22	-31	-31	-30	NA	NA	-3	-5	-26	-15	-19	-22	-28	-23	NA	NA	0	NA	-5	-1	-34	-14	-19	-31	-18	NA	-3	NA	-3	0	-3	-3	-4	-3
35	59	7.597155632	NA	NA	NA	NA	NA	-17	-15	-26	-25	NA	NA	-4	-23	-31	-27	-29	-30	NA	NA	-3	-5	-27	-26	-24	-32	-32	-30	NA	NA	0	NA	-6	-1	-34	-12	-22	-29	-28	NA	-3	NA	-2	-2	-1	-1	-4	-31
35	59	8.073892694	NA	NA	NA	NA	NA	-11	-18	-19	-22	NA	NA	-5	-7	-14	-26	-31	-30	NA	NA	-5	-12	-12	-18	-25	-21	-20	-22	NA	NA	-4	NA	-3	-8	-25	-13	-10	-15	-18	NA	-4	NA	-1	-3	-3	-1	-8	-13
35	59	8.679326484	NA	NA	NA	NA	NA	-8	-19	-21	-15	NA	NA	-8	-24	-31	-31	-31	-30	NA	NA	-4	-8	-32	-25	-18	-28	-24	-24	NA	NA	-2	NA	-3	-1	-34	-11	-28	-31	-28	NA	-4	NA	2	-1	-2	-2	-4	-31
35	59	8.854826865	NA	NA	NA	NA	NA	-8	-11	-26	-28	NA	NA	-4	-23	-30	-20	-31	-30	NA	NA	0	-5	-32	-32	-16	-22	-31	-30	NA	NA	0	NA	-3	-2	-34	-15	-26	-31	-20	NA	-3	NA	-3	0	0	0	-2	-31
35	59	9.488027017	NA	NA	NA	NA	NA	-14	-20	-24	-11	NA	NA	-13	-17	-30	-31	-25	-30	NA	NA	-5	-5	-14	-30	-21	-21	-29	-26	NA	NA	-2	NA	-4	-2	-34	-13	-21	-31	-28	NA	-3	NA	-1	-1	-1	-2	-3	-21
35	59	9.964096271	-18	-14	-6	-23	-7	-16	-17	-19	-15	-27	-6	-14	-26	-30	-31	-30	-30	-28	-3	-4	-6	-32	-32	-22	-20	-31	-26	-27	-4	-5	NA	-4	-4	-34	-18	-17	-27	-28	-3	-4	NA	-2	-2	-1	-1	-3	-15
36	60	0	0	0	0	-1	0	-1	-3	-1	-1	-4	-1	-3	-3	-8	-5	-6	-5	-5	-4	-4	-2	-12	-15	-20	-11	-8	-6	-9	-1	-4	NA	-5	-5	-8	-13	-12	-7	-17	-2	-2	NA	-3	-2	-5	-6	-7	-7
36	60	0.586289954	-4	-2	-1	0	-3	-6	-2	-3	-3	-6	-4	0	-5	-7	-5	-5	-4	-10	-4	-3	-5	-16	-17	-24	-15	-4	-5	-8	-1	-3	NA	-10	-6	-9	-15	-18	-9	-7	-2	-3	NA	-4	-2	-3	-5	-10	-12
36	60	1.065700152	3	-3	-5	1	-2	-2	-3	-4	-4	-5	-1	-1	-4	-7	-5	-5	-7	-8	-2	-4	-5	-8	-29	-19	-9	-9	-7	-12	-3	-2	NA	-8	-4	-11	-21	-19	-10	-10	-1	-4	NA	-3	-3	-4	-6	-9	-9
36	60	1.603243912	2	-1	-3	-1	0	-3	-2	-3	-2	-6	-2	-3	-4	-4	-7	-7	-8	-15	0	-2	-4	-9	-32	-34	-9	-9	-8	-13	-1	-2	NA	-9	-5	-14	-16	-21	-8	-9	-1	-2	NA	-3	-3	-3	-3	-8	-6
36	60	2.178555936	-2	-3	-1	-4	0	-2	-5	-2	-4	-6	-1	-3	-6	-6	-5	-7	-6	-11	-1	-3	-4	-9	-34	-25	-16	-8	-10	-17	-1	-3	NA	-9	-6	-16	-23	-26	-13	-13	-1	-4	NA	-6	-4	-4	-5	-9	-8
36	60	2.562127093	-5	-7	-3	-5	-2	-2	-2	-4	-2	-7	-1	-2	-3	-6	-6	-7	-8	-14	-1	-1	-5	-14	-34	-26	-19	-10	-10	-13	0	-1	NA	-2	-5	-13	-23	-13	-13	-27	-1	-4	NA	-1	-4	-4	-4	-8	-9
36	60	3.060121766	-3	-3	-3	-2	1	-2	-3	-5	-4	-8	-1	-2	-5	-5	-5	-9	-8	-9	-1	2	-3	-8	-22	-18	-11	-11	-10	-10	-1	2	NA	-5	-5	-15	-21	-11	-12	-5	-1	-3	NA	-3	-1	-3	-5	-9	-10
36	60	3.578394216	1	0	-2	-6	2	0	-2	-1	-2	-5	0	-2	-2	-6	-5	-12	-14	-13	0	-1	-1	-11	-32	-15	-18	-14	-17	-14	1	1	NA	-4	-4	-20	-21	-17	-18	-28	0	-2	NA	-2	-1	-3	-3	-6	-5
36	60	3.973314307	-8	-10	-4	-8	0	-3	-7	-7	-6	-10	-2	0	-1	-15	-7	-6	-11	-8	-1	-2	-1	-9	-34	-34	-14	-12	-15	-16	-1	-1	NA	-5	-6	-19	-20	-26	-8	-24	-1	-3	NA	-1	-2	-3	-6	-9	-12
36	60	4.806204338	-6	-8	-6	-9	-1	-5	-8	-7	-6	-9	-4	-2	-6	-10	-9	-7	-5	-6	-1	-2	-3	-4	-9	-10	-10	-7	-14	-29	-2	-3	NA	-19	-17	-24	-9	-25	-18	-20	-2	-4	NA	-14	-9	-35	-35	-15	-14
36	60	5.488228691	0	-3	0	-3	-3	-14	-7	-5	-6	-15	-1	-2	-4	-8	-9	-12	-14	-19	-1	-1	-6	-25	-19	-21	-10	-9	-6	-14	-2	-1	NA	-5	-4	-26	-34	-22	-32	-19	-2	-1	NA	3	1	0	-1	-3	-12
36	60	5.97531583	-2	-1	-1	-4	3	-3	-4	-4	-5	-12	2	0	-8	-9	-8	-23	-21	-18	1	0	-5	-18	-19	-34	-25	-11	-13	-24	-1	-2	NA	-8	-8	-35	-34	-21	-32	-18	1	0	NA	-2	0	-3	-2	-15	-17
36	60	6.454842085	-1	-9	-6	-5	-2	-1	-11	-2	-4	-10	0	-1	-6	-13	-6	-17	-16	-11	0	-3	-1	-11	-33	-32	-17	-15	-14	-22	1	-1	NA	-4	-5	-33	-24	-26	-19	-27	0	-1	NA	0	-1	-2	-3	-5	-16
36	60	6.991782725	-5	-2	-4	-9	-5	-6	-11	-12	-10	-16	-2	-3	-5	-12	-15	-11	-27	-30	-2	-1	-2	-20	-33	-30	-30	-25	-27	-29	-2	-3	NA	-7	-9	-31	-22	-31	-32	-29	0	-1	NA	0	-1	-2	-1	-9	-9
36	60	7.490410959	-7	-7	-6	-18	-6	-7	-4	-12	-12	-13	-2	-3	-1	-14	-10	-14	-21	-30	0	-1	-8	-31	-33	-24	-19	-9	-31	-29	-1	-1	NA	-8	-7	-35	-32	-22	-27	-29	-2	0	NA	-1	-1	-1	-2	-6	-11
36	60	7.989598554	-7	-7	-2	-18	2	-10	-7	-9	-5	-12	0	0	-6	-17	-16	-16	-25	-26	1	0	-7	-31	-18	-26	-14	-12	-31	-29	1	0	NA	-10	-6	-35	-34	-22	-23	-16	-2	-2	NA	1	2	-2	-1	-6	-26
37	61	0	-24	-25	-25	-25	-26	-27	-28	-28	-28	-27	-28	-29	-30	-30	-31	-30	-30	-28	-29	-30	-31	-32	-32	-32	-32	-31	-30	-27	-30	-31	NA	-33	-31	-34	-29	-28	-29	-24	-30	-31	NA	-1	-1	-2	-3	-5	-4
37	61	0.498673896	-24	-25	-25	-25	-26	-27	-28	-28	-28	-27	-28	-29	-30	-30	-31	-30	-29	-28	-28	-30	-31	-31	-32	-32	-19	-31	-30	-27	-30	-31	NA	-32	-31	-33	-33	-32	-31	-14	-30	-31	NA	-1	-2	-2	-5	-7	-9
37	61	0.939501522	-24	-25	-25	-25	-26	-27	-28	-28	-28	-27	-28	-29	-30	-30	-31	-30	-29	-28	-28	-30	-31	-31	-32	-32	-32	-31	-30	-25	-30	-31	NA	-32	-33	-33	-31	-30	-31	-21	-30	-31	NA	-3	-2	-4	-4	-7	-6
37	61	1.284840183	-24	-25	-25	-25	-26	-27	-28	-28	-28	-27	-28	-29	-30	-30	-31	-30	-29	-28	-28	-30	-31	-31	-32	-32	-32	-31	-30	-27	-30	-29	NA	-25	-25	-26	-33	-25	-26	-24	-30	-31	NA	-4	-4	-4	-5	-4	-5
37	61	1.879303653	-24	-24	-25	-25	-26	-27	-28	-28	-28	-27	-28	-29	-30	-30	-30	-30	-29	-28	-28	-29	-30	-31	-32	-32	-32	-31	-27	-27	-29	-31	NA	-32	-33	-33	-33	-32	-30	-21	-30	-31	NA	1	-2	-2	-5	-6	-2
37	61	2.374731735	-24	-24	-25	-24	-26	-27	-28	-28	-28	-27	-28	-29	-30	-30	-30	-30	-29	-28	-28	-29	-30	-31	-32	-32	-32	-31	-29	-27	-29	-30	NA	-32	-28	-24	-19	-30	-30	-25	-30	-31	NA	-5	-1	-3	-4	-4	-14
37	61	2.857496195	-24	-24	-25	-24	-26	-27	-28	-28	-28	-27	-28	-29	-30	-30	-30	-30	-29	-28	-28	-29	-30	-31	-32	-32	-32	-31	-29	-27	-29	-30	NA	-32	-33	-33	-33	-32	-30	-27	-30	-31	NA	-2	-1	-2	-5	-7	-6
37	61	3.375133181	-24	-24	-25	-24	-26	-27	-28	-28	-28	-27	-28	-29	-29	-30	-30	-30	-29	-28	-28	-29	-30	-31	-32	-32	-32	-31	-29	-26	-29	-30	NA	-32	-31	-31	-33	-30	-30	-25	-30	-31	NA	-2	-1	-3	-6	-6	-13
37	61	3.870578387	-24	-24	-25	-24	-26	-27	-28	-28	-28	-27	-28	-29	-29	-30	-30	-30	-29	-28	-28	-29	-30	-31	-32	-32	-32	-31	-29	-26	-29	-30	NA	-32	-16	-25	-26	-23	-30	-19	-30	-31	NA	-4	-2	-4	-6	-7	-4
37	61	4.38848554	-24	-24	-24	-24	-26	-27	-27	-28	-26	-27	-28	-29	-29	-30	-30	-30	-29	-28	-28	-29	-30	-31	-32	-32	-17	-23	-29	-26	-27	-30	NA	-30	-22	-27	-29	-32	-24	-27	-30	-31	NA	-3	-4	-3	-6	-6	-9
37	61	4.887049087	-24	-24	-24	-24	-26	-27	-27	-28	-28	-27	-28	-29	-29	-30	-30	-30	-29	-28	-28	-29	-30	-29	-32	-32	-18	-25	-29	-26	-27	-30	NA	-26	-26	-31	-33	-30	-28	-21	-30	-31	NA	-3	-2	-4	-4	-5	-4
37	61	5.385709665	-23	-24	-24	-24	-26	-27	-27	-28	-27	-27	-27	-28	-29	-30	-30	-30	-29	-27	-28	-29	-30	-28	-32	-30	-32	-31	-29	-26	-29	-30	NA	-28	-22	-24	-25	-26	-27	-21	-30	-31	NA	-3	-3	-5	-6	-9	-9
37	61	5.846019787	-23	-24	-24	-24	-26	-27	-27	-28	-27	-27	-27	-28	-29	-30	-30	-30	-29	-27	-28	-29	-30	-31	-32	-32	-32	-31	-29	-26	-29	-30	NA	-26	-21	-25	-25	-27	-26	-25	-30	-31	NA	-4	-3	-6	-9	-11	-5
37	61	6.363803272	-23	-24	-24	-24	-26	-27	-27	-28	-27	-27	-27	-28	-29	-30	-30	-28	-29	-27	-28	-29	-30	-31	-32	-32	-32	-31	-29	-26	-29	-30	NA	-24	-24	-26	-23	-30	-30	-14	-30	-31	NA	-2	-5	-6	-8	-19	-6
37	61	6.923177321	-23	-24	-24	-22	-26	-27	-27	-28	-27	-27	-27	-28	-29	-30	-30	-30	-29	-27	-28	-27	-30	-20	-32	-32	-7	-14	-29	-26	-29	-30	NA	-20	-22	-23	-12	-25	-20	-20	-30	-31	NA	-2	-2	-1	-13	-12	-6
37	61	7.440993151	-23	-24	-24	-24	-26	-27	-27	-28	-27	-26	-27	-28	-29	-30	-30	-26	-29	-27	-28	-29	-30	-31	-32	-32	-32	-31	-29	-26	-29	-30	NA	-32	-33	-23	-31	-32	-28	-23	-30	-29	NA	-4	-5	-5	-7	-10	-7
38	62	0	-6	-8	-9	-6	-4	-5	-3	-19	-17	-30	-3	-1	-3	-9	-26	-28	-30	-31	-3	-2	-4	-4	-7	-24	-32	-33	-25	-30	-2	-2	NA	-2	-2	-6	-35	-34	-33	-30	-4	-4	NA	-2	0	-1	-8	-11	-33
38	62	2.19151446	-19	-10	-21	-18	-7	-19	-10	-4	-28	-24	-3	-7	-8	-12	-24	-32	-18	-30	-5	-5	-5	-7	-8	-34	-32	-26	-32	-30	-4	-4	NA	-7	-4	-6	-35	-34	-32	-30	-5	-5	NA	-3	-2	-1	-6	-25	-32
38	62	2.69010274	-6	-9	-5	-11	-2	-8	-4	-5	-25	-11	-6	-5	-5	-9	-21	-32	-21	-30	-3	-3	-4	-6	-5	-27	-14	-15	-32	-30	-3	-3	NA	-5	-2	-2	-35	-34	-32	-30	-4	-4	NA	-2	-1	0	-19	-20	-32
38	62	3.188729072	0	-10	-10	-12	-2	-1	-8	-6	-15	-9	-2	-2	-3	-4	-24	-30	-12	-25	-1	-1	-3	-4	-5	-26	-34	-29	-32	-29	-1	-1	NA	-3	-2	-5	-35	-34	-32	-30	-1	-4	NA	0	-1	-1	-7	-34	-32
38	62	3.687302131	-12	-5	-14	-11	-3	-7	-8	-8	-14	-15	-2	-3	-4	-3	-17	-18	-15	-22	-1	-2	-1	-5	-6	-29	-17	-22	-32	-29	-2	-2	NA	-2	0	-4	-24	-34	-32	-30	-2	-3	NA	1	1	1	-8	-17	-32
38	62	4.070844749	-11	-14	-10	-11	-13	-6	-12	-10	-9	-12	-3	-9	-5	-27	-15	-21	-9	-30	-4	-1	-7	-6	-5	-34	-13	-13	-32	-29	-3	-3	NA	-3	-3	-7	-35	-34	-32	-30	-2	-5	NA	-1	-1	-1	-5	-15	-32
38	62	4.588635845	-9	-9	-20	-18	-6	-2	-3	-15	-20	-23	1	1	-5	-5	-19	-32	-27	-24	-1	-1	-1	-5	-5	-28	-27	-31	-31	-29	-1	-2	NA	-5	-3	-6	-35	-34	-32	-30	0	-1	NA	-1	-1	-2	-5	-22	-32
38	62	5.087047184	-6	-5	-15	-24	0	-2	-3	-6	-27	-17	-1	-4	-6	-10	-8	-32	-29	-30	0	1	-3	-10	-6	-26	-32	-5	-31	-29	-1	-1	NA	-7	-3	-5	-35	-34	-32	-30	-2	-3	NA	-1	-1	-1	-6	-21	-32
38	62	5.605296804	-12	-6	-7	-4	-3	-5	-6	-6	-17	-10	0	-2	-4	-6	-6	-32	-16	-11	0	0	-3	-7	-6	-32	-32	-33	-31	-29	-1	0	NA	-1	-2	-5	-35	-34	-32	-30	-2	-3	NA	-2	-1	-1	-3	-16	-32
38	62	6.103854642	-10	-18	-15	-17	-2	-4	-17	-6	-20	-30	0	-3	-4	-7	-21	-30	-31	-30	0	-3	-4	-3	-8	-34	-20	-25	-31	-29	-2	-3	NA	-3	-4	-12	-35	-34	-32	-30	-3	-5	NA	-1	-1	-2	-4	-12	-32
38	62	6.602463851	-9	-12	-8	-7	-4	-4	-6	-5	-13	-10	-2	0	-3	-6	-18	-24	-9	-20	-2	-1	-1	-5	-4	-22	-26	-31	-31	-29	-2	-1	NA	-3	-1	-5	-35	-34	-32	-30	-2	-2	NA	1	0	-1	-4	-8	-32
38	62	7.090121766	-7	-13	-8	-13	-7	-8	-5	-7	-30	-11	-3	-4	-4	-15	-32	-32	-31	-30	-4	-4	-4	-6	-14	-32	-26	-25	-31	-29	-5	-4	NA	-8	-6	-35	-35	-34	-32	-30	-5	-5	NA	-3	-3	-2	-9	-13	-32
38	62	7.09027207	-6	-4	-11	-10	-3	-2	-6	-5	-7	-6	0	2	1	-3	-15	-25	-24	-19	-3	1	1	-2	-3	-13	-32	-29	-31	-29	0	0	NA	2	-1	-4	-35	-34	-32	-30	-1	-2	NA	0	-1	-1	-5	-12	-32
38	62	7.638030822	-13	-5	-16	-22	-4	-4	-6	-9	-11	-15	-3	-2	-2	-5	-13	-11	-16	-28	-3	-1	-1	-2	-5	-19	-15	-14	-26	-29	-2	-3	NA	-2	-1	-5	-35	-34	-32	-30	-5	-5	NA	-1	-1	-1	-5	-34	-32
38	62	8.194107686	-7	-11	-16	-27	-7	-8	-7	-6	-26	-29	-4	-3	-4	-32	-19	-28	-21	-24	-3	-2	-5	-7	-9	-34	-32	-25	-31	-29	-2	-3	NA	-7	-4	-6	-35	-34	-32	-30	-4	-5	NA	-1	-2	-3	-8	-34	-32
38	62	8.692265982	-11	-11	-17	-21	-2	-4	-8	-13	-16	-6	0	1	-3	-6	-19	-30	-10	-17	-1	-1	-3	-4	-5	-28	-32	-25	-31	-29	1	-1	NA	-2	-1	-5	-35	-34	-32	-30	-2	-3	NA	2	0	-1	-4	-28	-32
39	63	0	0	-4	4	0	-3	-1	0	2	-1	-4	-3	-3	-2	-2	-2	-1	-3	-5	-1	-4	-2	0	1	-1	-4	-2	-1	-7	-4	-6	NA	-3	-1	-2	-2	-3	-7	-7	-14	-14	NA	-3	-4	-2	-5	-7	-8
39	63	0.441263318	-7	-6	-6	1	-3	-2	-5	-1	-2	-4	-2	-3	-6	-8	-3	-4	-4	-3	-6	-9	-5	-2	-3	-4	-3	-4	-6	-16	-4	-8	NA	-3	-1	-1	0	-4	-6	-2	-23	-32	NA	-4	-2	-3	-12	-8	-12
39	63	0.747990868	-9	-11	-5	-5	-3	-3	-2	-2	-3	-1	-12	-4	-4	-8	-4	-9	-7	-9	-5	-14	-6	-3	-4	-2	-2	-2	-4	-11	-6	-4	NA	1	-2	-4	-1	-4	-7	-6	-27	-18	NA	-4	-3	-4	-16	-6	-16
39	63	1.419313166	-4	-7	0	-5	1	-3	-3	-2	-2	0	-8	-2	-2	1	-4	-4	-5	-2	-6	-6	-3	0	-3	-2	-6	-4	-5	2	-3	0	NA	0	-1	-3	-2	-3	-1	-6	-14	-14	NA	-4	-2	-4	-10	-5	2
39	63	2.150814307	-10	-1	0	-5	-8	-3	-4	-3	1	-3	-16	-7	0	-3	-5	0	0	-8	-5	-3	-3	-2	-1	1	-2	-2	-2	-3	-10	-9	NA	-2	1	-1	-2	-1	-4	-4	-32	-25	NA	-1	-2	-2	-7	-10	-12
39	63	2.764501522	-5	-8	-15	-6	-8	-4	-4	-5	-3	-5	-6	-6	-18	-4	-7	-5	-8	-7	-15	-8	-5	-4	-4	-4	-4	-6	-8	-5	-10	-10	NA	-5	-3	-2	-4	-4	-4	-9	-29	-32	NA	-4	-3	-5	-19	-4	-8
39	63	2.975401446	-1	-8	-1	-2	-8	-5	-9	-3	-1	-2	-8	-4	0	-3	-1	-5	-2	0	-4	-4	-7	-1	-1	0	-1	2	1	-5	-11	1	NA	1	-1	-1	-1	-1	-4	-1	-14	-27	NA	1	-3	-2	-11	-1	-1
39	63	3.337052892	-6	-6	-6	-3	-1	-6	-10	-5	-7	-4	-6	-4	-7	-9	-3	-2	-13	-7	-10	-5	-4	-4	-4	-2	-6	-4	-1	-7	-8	-3	NA	-3	-3	-1	0	0	-16	-19	-20	-32	NA	-2	-2	-1	-3	-15	-26
39	63	4.334335997	2	-1	-2	-1	2	-2	-4	-1	0	-11	-6	-7	-3	0	-3	-4	-3	-2	-28	-31	-6	-1	2	2	-4	-4	-4	-2	-22	-20	NA	-2	1	2	-2	-3	-1	-4	-18	-32	NA	-5	-2	-2	-4	-19	-12
39	63	4.870547945	-6	-1	-7	-5	-5	-7	-6	-6	-7	-7	-12	-4	-3	-5	-4	-4	-4	-6	-14	-8	-4	-2	-2	-3	-5	-5	-3	1	-22	-9	NA	1	1	1	1	-1	-4	-2	-24	-32	NA	-6	-13	-6	-17	-13	-13
39	63	5.737090944	-2	-6	-1	-8	1	-18	-11	-6	-10	-5	-12	-5	-8	-4	-8	-6	-5	-2	-15	-8	-6	-4	-2	-6	-4	-5	-5	-3	-5	-10	NA	-4	-2	-1	-4	-6	-2	-2	-19	-32	NA	-17	-5	-13	-22	-28	-12
39	63	6.463124049	-17	-10	-2	-2	-20	-4	-7	-7	-8	-12	-16	-2	-5	-6	-6	-8	1	-4	-14	-11	-5	-4	-4	-2	-5	-3	-3	-6	-31	-9	NA	-2	1	3	-1	-1	-3	-7	-23	-32	NA	2	-11	-4	-18	-18	-23
39	63	7.323371385	-23	-24	-9	-9	-14	-15	-19	-7	-4	-6	-20	-8	-4	-19	-5	-7	-6	-12	-18	-13	-6	-2	-5	-3	-6	-5	-3	-5	-19	-13	NA	-5	-3	0	-4	-14	-3	-4	-31	-30	NA	-3	-2	-2	-15	-24	-5
39	63	8.000114155	-10	-5	-1	-8	-3	-3	-17	-2	-5	-3	-29	-6	-8	-7	-3	-5	-3	-12	-16	-23	-2	-6	-3	-3	-6	-9	-2	-3	-8	-13	NA	-4	-1	0	-3	-5	-7	-4	-26	-20	NA	-3	-2	-10	-18	-19	-26
39	63	8.364328387	-10	-2	-2	1	-28	-2	-8	-4	-7	-4	-29	-4	-7	-4	-2	-4	-5	-11	-18	-8	-5	-4	-3	-3	-5	-3	-9	-6	-13	-9	NA	-2	-1	-2	-5	-3	-7	-6	-31	-32	NA	-2	-3	-5	-26	-23	-15
39	63	8.709638508	-26	-5	-5	-6	-24	-7	-12	-6	-8	-3	-17	-3	-4	-5	-5	-6	-10	-12	-18	-20	-18	-6	-7	-6	-8	-6	-3	-6	-21	-29	NA	-3	-3	1	-2	-5	-17	-4	-31	-32	NA	-2	-3	0	-28	-27	-8
39	63	9.32516172	-19	-11	-3	-10	-17	-7	-9	-7	-21	-6	-20	-9	-2	-10	-9	-7	-5	-5	-11	-29	-12	-8	-7	-5	-9	-7	-1	-4	-22	-23	NA	-3	-2	-2	-4	-4	-5	-2	-20	-32	NA	-12	-4	-19	-32	-18	-3
39	63	9.801959665	-23	-4	-3	-1	-16	-5	-20	-6	-10	-6	-15	-13	-10	-8	-9	-8	-7	-10	-23	-31	-13	-7	-6	-10	-9	-5	-8	-1	-23	-26	NA	-7	-5	-2	-3	-4	-3	0	-27	-32	NA	-4	-5	-3	-22	-21	-16
39	63	10.33885274	-12	-14	-5	-8	-11	-7	-27	-8	-7	-7	-11	-4	-6	-7	-7	-6	-19	-8	-18	-31	-9	-7	-8	-6	-6	-10	-7	-5	-11	-12	NA	-4	-4	-4	-7	-6	-3	-6	-20	-28	NA	-17	-5	-6	-20	-20	-15
39	64	0	-4	-2	-5	0	1	-4	-2	-2	-3	-5	-5	-4	-6	-5	-6	-3	-3	-5	-9	-5	-3	-2	-6	-3	-4	-7	-5	-5	-8	-9	NA	0	-1	0	-2	-4	-6	-1	-25	-32	NA	-11	-2	-7	-25	-5	-7
39	64	0.441267123	-2	-7	-1	-4	-1	-5	-3	-2	-1	-4	-5	-3	-6	-3	-5	-4	-5	-8	-8	-5	-5	-2	-1	2	0	-3	-5	-4	-31	-24	NA	-3	-1	-2	-2	-4	-4	-9	-27	-32	NA	-9	-2	-6	-11	-3	-3
39	64	1.419311263	-4	-3	3	-4	-2	0	-3	1	2	-4	-6	-4	-3	-4	-2	-3	-2	-4	-7	-2	-1	-4	-7	-5	-6	-5	-1	-5	-12	-21	NA	-3	0	-1	-3	-4	-2	-5	-10	-24	NA	-7	-3	-3	-4	-7	-8
39	64	2.150812405	-2	-12	-3	-4	-1	-5	-6	-4	-2	-4	-5	-13	-3	-5	0	-3	-3	2	-9	-2	-3	-2	-5	-3	-5	-4	-3	-4	-11	-9	NA	4	-1	-2	-1	-5	-8	-6	-23	-32	NA	-5	-1	-4	-22	-3	-4
39	64	2.764505327	-6	-10	-9	-3	-9	-3	-1	-3	-8	-6	-5	-1	-4	-4	-5	-4	-3	-5	-30	-6	-7	-7	-4	0	-3	-3	-2	-9	-31	-21	NA	-3	-1	-1	-3	0	-3	-5	-31	-32	NA	-8	-1	-3	-3	-4	-4
39	64	3.3370586	-6	-9	0	-3	-7	-4	-4	-6	-3	-7	-8	-2	-2	-3	-3	-4	-1	-3	-28	-12	-1	-3	-6	-3	-4	-4	-4	-10	-31	-25	NA	2	2	2	-2	-5	-4	-9	-25	-32	NA	-8	0	-2	-3	-5	-4
39	64	4.870538432	7	-6	-6	-6	-6	2	-3	-3	-1	-2	3	-1	-4	-1	-3	-3	-6	1	-13	-4	-3	-3	-3	0	-5	-4	-1	-6	-31	-17	NA	-2	-2	0	-4	-1	-3	-5	-29	-29	NA	-21	-12	0	-1	-11	-23
39	64	5.737090944	-13	-4	3	-1	-19	-4	-2	-2	-3	-5	-2	-12	-2	-3	-3	-1	-1	-3	-16	-13	-3	-3	-2	-4	-5	-3	-1	-4	-31	-26	NA	-4	-3	-3	-2	-4	-13	-2	-29	-25	NA	-8	-2	-3	-16	-23	-24
39	64	6.463124049	-6	-12	-8	-3	-7	-10	-9	-4	-2	-3	-16	0	-6	-4	-2	-7	-3	-3	-27	-22	-5	-2	-2	-4	-5	-8	-9	-13	-29	-30	NA	-2	-2	-3	-6	-7	-11	-3	-31	-32	NA	-12	-1	-2	-23	-14	-20
39	64	7.323365677	-8	-7	-5	-4	2	-7	-4	-5	-3	-5	-20	-15	-7	-3	-5	-4	-3	-5	-26	-13	-5	-4	-6	-3	-6	-7	-7	-13	-31	-20	NA	2	-3	-4	-2	-6	-7	-5	-24	-28	NA	-11	-8	-8	-16	-9	-22
39	64	8.000108447	-8	-9	13	-4	-6	0	-3	0	1	-8	-13	-5	-2	1	1	-1	-4	-8	-18	-3	0	-3	0	2	-3	-7	-5	-12	-31	-32	NA	-1	2	0	0	-1	-11	-10	-31	-12	NA	-8	-4	-3	-16	-23	-16
39	64	8.364334094	-3	-11	-6	-10	-2	-1	-4	-4	-4	-4	-17	2	-4	-7	-3	-8	-7	-3	-4	2	1	-3	-6	-5	-5	-7	-2	-5	-31	5	NA	-1	-1	-2	-1	-5	-6	-4	-24	-24	NA	-2	-3	-3	-16	-4	-14
39	64	8.709642314	-12	-15	-14	-14	-11	-22	-6	-5	-6	-9	-19	-27	-7	-12	-7	-4	-9	-11	-26	-25	-11	-4	-5	-6	-6	-9	-12	-5	-31	-32	NA	-2	-3	-4	-6	-6	-6	-6	-31	-32	NA	-18	-4	-3	-31	-6	-24
39	64	9.32516172	-8	-5	-2	-6	-5	-14	-4	-6	-4	-3	-5	-25	-1	-4	-5	-3	-6	-5	-3	-22	-5	-4	-6	-4	-2	-5	0	-5	-29	-31	NA	-5	-5	0	-2	-3	1	-4	-27	-25	NA	-4	-1	-1	-18	-15	-12
39	64	9.80196347	-19	-13	-9	-6	-7	-9	-4	-9	-5	-6	-7	-8	-11	-6	-4	-7	-4	-6	-17	-17	-9	-8	-6	-4	-6	-7	-7	-10	-31	-28	NA	-2	-6	-4	-1	-6	-10	-8	-31	-18	NA	-12	-10	-14	-7	-19	-30
39	64	10.33885654	-6	-17	-12	-17	-6	-1	-8	-10	-4	-7	-14	-7	-5	-3	-5	-7	-5	-4	-30	-11	-3	-4	-4	-5	-7	-2	-15	-10	-31	-19	NA	-2	0	-1	-4	0	-14	-10	-31	-25	NA	-4	0	-3	-16	-6	-23
39	64	10.83741438	-10	-3	-3	-3	-10	-14	-5	-3	0	-5	-12	-20	0	-5	-4	-3	-4	-5	-22	-15	-3	-3	-3	-4	-1	-2	-14	-1	-13	-12	NA	2	1	0	0	-8	-6	-11	-31	-18	NA	-1	-2	-9	-4	-3	-13
40	65	0	-2	-4	-2	-1	-4	-1	2	0	-2	-1	0	-5	-4	-5	-4	-3	-2	-7	-1	0	-4	-6	-4	-2	-3	-4	-5	-5	-1	0	NA	-5	-3	-1	-3	-4	-5	-5	2	-1	NA	-5	-3	-4	-17	-7	-15
40	65	0.901501142	-3	-6	-2	-3	-3	-4	-1	-2	-3	-6	-5	-5	-2	-6	-4	-5	-6	-6	-2	-5	-5	-4	-3	-6	-3	-5	-4	-2	-2	-4	NA	-3	-1	-2	-3	-3	-8	-4	-6	-3	NA	-1	-3	-3	-5	-8	-11
40	65	1.660190259	-7	-1	-1	0	-1	-5	-4	-1	-2	-4	-1	-5	-5	-4	-4	-4	-5	-1	0	-3	-6	-7	-5	-4	-2	-5	-3	-8	-2	-2	NA	-2	-3	-2	-1	-2	-6	-6	-1	-1	NA	-3	-2	-3	-15	-9	-9
40	65	2.331046423	0	-4	-1	1	-3	-3	-4	-1	-1	-1	0	-2	-4	-7	-4	-2	-1	-2	0	1	-4	-6	-5	-4	-2	-2	-4	-6	-1	-1	NA	-2	-3	-2	-2	-4	-5	-5	-2	-1	NA	-2	-2	-4	-11	-10	-11
40	65	2.914495814	-3	-1	2	-2	-2	0	-2	0	-1	0	2	-2	0	-3	-6	-4	-3	-8	2	-1	-6	-3	-1	-2	-1	-1	-6	-9	4	-2	NA	0	-1	-1	-3	-3	-8	-12	-2	-4	NA	-2	-2	-6	-9	-8	-9
40	65	3.347956621	-5	-3	-2	-5	-4	-4	-5	-4	-3	-6	-3	-3	-5	-5	-7	-4	-7	-8	-1	-5	-4	-5	-5	-5	-6	-7	-4	-7	-4	-4	NA	-3	-3	-2	-5	-5	-9	-21	3	0	NA	-2	-1	-5	-9	-8	-11
40	65	3.941797945	-2	-6	-4	0	-3	-1	-1	-7	-2	-2	-2	-3	-4	-6	-6	-4	-2	-1	1	0	-6	-3	-4	-4	-3	-3	-3	-7	-2	0	NA	-1	-3	-2	-2	-3	-5	-5	0	1	NA	-1	-2	-4	-23	-16	-13
40	65	4.460300609	-6	-1	-1	-1	1	-1	-1	-1	1	-5	-1	-2	-1	-2	-2	-2	-1	-5	2	0	-5	-1	0	-5	-4	-3	-1	-3	-1	0	NA	-1	0	-2	-2	1	-6	-10	-2	3	NA	1	0	0	-5	-14	-6
40	65	4.966611492	-2	-3	-3	1	0	0	-5	-2	-1	-1	-1	-1	-4	-3	-1	-2	-1	-5	0	1	-3	-2	1	-2	-3	-3	-5	-7	1	1	NA	-1	0	-1	-2	-4	-6	-7	2	4	NA	-1	-1	-3	-6	-19	-15
40	65	5.484421613	-2	-1	-1	0	-2	-1	-2	-5	-2	-3	-2	-1	-3	-4	-3	-2	-5	-7	-1	-1	-4	-6	-3	-5	-4	-6	-8	-11	-1	-1	NA	-1	-2	-2	-6	-6	-11	-12	-1	-2	NA	-3	-3	-4	-9	-10	-10
40	65	6.013784247	-3	-6	0	-3	-5	-1	-5	-5	-4	-11	-7	-4	-6	-6	-6	-7	-2	-9	-3	-3	-10	-4	-4	-4	-1	-5	-4	-9	-2	-2	NA	1	-1	-2	-2	-5	-12	-15	-5	-1	NA	-2	0	-1	-17	-9	-13
40	65	6.511704718	-2	-2	-1	1	1	2	-1	-1	-3	-2	0	-1	1	-1	0	-2	0	-2	2	0	-3	-3	0	0	2	-2	-4	-10	2	0	NA	0	2	2	1	-3	-5	-16	2	2	NA	0	2	0	-13	-16	-5
40	65	6.991253805	0	-1	0	2	-4	-2	0	-4	-3	-2	-2	-3	-4	-2	-3	-1	-2	-3	1	0	-4	-6	-1	-3	-1	-2	-3	-7	0	0	NA	-1	1	0	0	-1	-13	-3	0	0	NA	1	-1	-1	-10	-11	-14
40	65	7.528873668	-3	-1	1	0	1	-1	-2	-3	-2	0	-1	-2	-1	0	-4	-2	-2	-2	3	0	-1	-2	-2	-1	-2	-3	-2	1	3	5	NA	3	0	0	-3	-3	-9	-3	-1	0	NA	0	1	-2	-5	-5	-8
40	65	8.007659817	1	-3	-4	0	-1	-1	-4	-5	-3	-1	-1	-2	-3	-3	-4	-2	-1	-1	-3	-4	-3	-2	-3	-2	0	-2	-3	-5	1	-1	NA	-3	-1	0	-2	-2	-3	-7	1	-2	NA	-1	-1	-2	-5	-22	-6
40	65	8.552891933	1	-1	2	0	-1	-2	-5	-4	-3	0	-3	0	-3	-5	-2	-2	0	-6	1	3	-3	-6	-3	-4	-2	-14	-6	-5	-1	0	NA	-2	-1	-1	-3	-3	-8	-14	-1	0	NA	-1	-3	-3	-7	-22	-9
40	65	9.070696347	-10	-6	-3	-5	-5	-5	-7	-6	-4	-6	-4	-6	-5	-8	-6	-5	-4	-3	-2	0	-7	-5	-4	-4	-5	-5	-7	-5	0	2	NA	-1	0	-1	1	-1	-8	-7	0	3	NA	4	0	-1	-17	-17	-14
40	66	0	-3	-4	-1	-3	-3	0	-2	-2	-3	-1	-3	-3	-1	0	-1	-2	-1	-8	-1	0	-3	-2	-2	-2	-2	-5	-8	-11	1	-2	NA	-2	-2	-2	-2	-5	-10	-6	-2	-4	NA	-1	-3	-4	-32	-33	-31
40	66	1.660188356	1	2	0	3	1	1	1	-3	-1	2	-2	0	-1	3	1	0	-2	-3	1	-1	-3	-2	-2	-1	-2	-4	-3	-4	1	1	NA	-2	-1	0	0	-4	-7	-13	-2	-2	NA	-1	-2	-2	-32	-33	-31
40	66	2.331042618	1	1	-2	-6	0	0	-1	0	-6	-4	-2	-3	-3	-2	-1	-2	-4	-4	0	-3	-4	-2	0	-3	-3	-4	-5	-2	-2	-3	NA	0	-1	-2	-3	-4	-7	-14	1	-3	NA	-2	0	-4	-34	-33	-31
40	66	2.914492009	2	2	1	-1	-2	0	2	3	1	1	-2	-2	-2	-1	0	-5	-2	-7	2	-1	-3	-2	-1	-1	-3	-3	-4	-10	-3	-2	NA	0	-1	-1	-1	-2	-5	-9	2	-1	NA	-2	-1	0	-32	-33	-25
40	66	3.941792237	1	-1	0	-2	5	3	0	-2	-2	-1	0	-1	-2	-1	-1	0	-2	-8	2	-2	-4	-3	-2	-5	-2	-5	-5	-3	0	-2	NA	-3	1	-2	-2	-2	-20	-9	-1	-2	NA	-4	-1	-2	-34	-33	-31
40	66	4.460296804	1	-2	5	-2	-1	2	-1	1	-1	1	2	-1	-5	-1	1	0	0	-10	1	0	-2	0	0	0	-1	0	-2	-1	1	1	NA	0	-5	0	-1	-4	-5	-3	-3	-3	NA	-2	-1	0	-34	-33	-31
40	66	4.966609589	1	-1	-4	-2	-1	2	0	-3	-2	1	-4	-1	-2	0	-1	-2	-1	-5	-3	-1	-5	-1	-2	-1	-3	-3	-5	-10	-1	-5	NA	1	-1	0	-2	-3	-6	-5	-3	1	NA	-1	-1	-4	-34	-33	-31
40	66	5.484415906	0	-1	2	-1	2	2	0	2	2	-2	0	-1	-1	3	5	0	-3	-5	1	-1	0	-1	1	1	-3	-4	-5	-7	-2	0	NA	-1	-1	0	-5	-3	-7	-6	-2	-1	NA	-1	-1	-1	-34	-31	-31
40	66	6.013776636	-25	-25	-25	-25	-23	-21	-16	-29	-28	-28	-12	-6	-2	-2	-6	-3	-8	-18	-5	-6	-7	-3	-4	-4	-5	-5	-11	-15	-2	-4	NA	0	-4	-3	-4	-6	-9	-12	-1	-1	NA	-1	-2	-4	-34	-33	-31
40	66	6.013822298	-3	-2	-2	-7	-1	-4	-2	-6	-6	-8	-2	-6	-5	-5	-5	-1	-2	-6	-3	-2	-6	-5	-6	-3	-4	-3	-3	-8	-1	-3	NA	-3	-3	-2	-4	-4	-4	-7	-1	-1	NA	0	-2	-2	-34	-29	-31
40	66	6.511699011	3	-1	-1	2	3	2	1	2	1	1	-1	0	1	0	0	-4	-3	-4	3	1	-5	0	-1	1	0	-2	-4	-7	3	4	NA	3	2	0	-2	-2	-4	-2	1	1	NA	1	1	-2	-34	-33	-31
40	66	6.991246195	4	2	2	3	1	0	2	2	0	1	-1	0	-1	0	1	1	-1	-1	3	0	-2	2	1	1	-1	0	-1	-4	2	1	NA	0	1	2	-1	-1	-15	-6	0	5	NA	0	0	0	-27	-31	-24
40	66	8.00765411	2	-2	-1	1	0	-1	0	0	1	-5	1	0	0	0	0	1	-1	-2	0	-1	-3	-4	2	0	0	-2	-2	-4	0	-1	NA	-1	0	1	-2	-4	-2	-4	1	-2	NA	0	0	-1	-34	-33	-31
40	66	8.552884323	1	-1	0	-1	1	4	-2	-3	0	0	-1	0	-1	-2	-2	-2	-3	-4	-2	-1	-2	-2	-1	1	-3	-5	-3	-6	2	1	NA	1	-2	-2	-6	-6	-9	-7	-1	-3	NA	0	-1	-2	-34	-33	-31
40	66	9.070684932	-4	-3	-4	-6	-3	-2	-2	-4	-3	-4	-4	-3	-4	-3	-3	-2	-8	-9	2	-2	-6	-3	-4	-1	-3	-3	-8	-6	1	-3	NA	1	-2	0	-2	-4	-8	-7	0	-1	NA	-5	-6	-3	-12	-15	-31
40	66	9.070738204	-3	1	-2	-1	1	-2	-1	-2	-4	-1	-3	-2	-3	-3	-3	-3	-3	-10	0	-2	-5	-4	-3	-2	-4	-6	-9	-7	3	0	NA	-2	-2	-1	-4	-2	-8	-17	1	-2	NA	-2	0	-1	-34	-33	-31
41	67	0	-26	-12	-15	-2	-16	-12	-18	-10	-3	-23	-29	-6	-7	-9	-7	-5	-4	-8	-28	-31	-8	-7	-5	-5	-6	-5	-4	-7	-14	-19	NA	-6	-3	-3	-7	-5	-3	-9	-5	-16	NA	-1	-2	-3	-7	-18	-32
41	67	1.207743531	-15	-6	-4	-4	-26	-4	-8	-9	-3	-5	-18	-4	-4	-5	-6	-5	-2	-7	-15	-14	-3	-7	1	-1	-5	-5	-1	-4	-2	-8	NA	-5	-2	-3	-7	-8	-5	-5	-5	-8	NA	-2	0	-3	-5	-12	-12
41	67	1.668498858	-25	-5	-7	1	-2	-2	-3	-4	-1	-21	-8	-5	-1	-4	-3	-4	-1	-5	-20	-31	-2	-2	-4	-4	-3	-4	-3	-7	0	-29	NA	2	0	-2	-6	-6	-6	0	-1	-1	NA	0	1	-1	-19	-16	-4
41	67	2.204868721	-13	-13	-3	1	-11	-6	-3	-9	-6	-2	-29	-7	-7	-5	-6	-6	-8	-1	-17	-13	-6	-6	-4	-4	-7	-8	-6	-7	-5	-19	NA	-4	0	-4	-7	-11	-10	-2	-16	-10	NA	0	1	0	-27	-27	-23
41	67	2.58912481	-21	-3	-4	-5	-7	-3	-7	-3	-5	-9	-29	-12	-2	-6	-3	-4	-2	-7	-25	-31	-6	-7	-5	-3	-3	-2	-3	-10	-9	-13	NA	-4	-3	-3	-7	-12	-16	-5	-4	-4	NA	-2	-1	-2	-27	-22	-29
41	67	3.3204414	-22	-23	-11	-19	-26	-13	-11	-13	-6	-5	-29	-7	-6	-6	-7	-7	-5	-12	-28	-30	-10	-8	-6	-8	-8	-7	-21	-12	-5	-19	NA	-7	-6	-6	-6	-14	-16	-14	-7	-6	NA	-5	-3	-5	-34	-31	-31
41	67	3.645892314	-25	-22	-19	-26	-22	-28	-14	-13	-6	-16	-19	-8	-5	-5	-10	-6	-4	-7	-12	-30	-2	-6	-2	-6	-5	-6	-12	-10	-1	-22	NA	-6	-5	-5	-7	-9	-9	-8	-6	-7	NA	-2	0	-3	-26	-20	-31
41	67	4.495681126	-25	-5	-7	-10	-27	-4	-6	-9	-3	-5	-9	-3	-1	-3	-5	-5	-6	-3	-28	-12	-4	-5	-4	-4	-3	-6	-7	-3	-2	-31	NA	-4	-2	-1	-6	-4	-1	-1	-2	-11	NA	-1	1	0	-28	-31	-29
41	67	5.005047565	-25	-13	-7	-2	-27	-5	-21	-13	-1	-7	-29	-3	-3	-3	-3	-4	-2	-8	-24	-28	-3	-4	-1	-3	-5	-1	-16	-12	-10	-31	NA	-2	-3	-4	-5	-4	-8	-12	-4	-14	NA	-2	-1	-2	-34	-23	-31
41	67	5.257711187	-14	-8	-7	-4	-27	-7	-12	-3	-2	-7	-29	-14	-4	-5	-4	-4	-4	-5	-16	-30	-6	-5	-4	-3	-5	-4	-3	-13	-9	-31	NA	-4	-2	-3	-5	-6	-20	-1	-5	-8	NA	-2	3	-1	-27	-15	-15
41	67	5.780703957	3	-5	-4	-5	-22	-9	-1	-1	0	-14	-29	-18	-9	-2	0	-2	-1	-2	-19	-30	-7	-11	-1	0	-4	-4	-3	-4	-10	-16	NA	0	0	-1	-8	-9	-6	-3	-2	-5	NA	-1	0	-1	-28	-29	-25
41	67	6.328573059	-9	-7	-3	-5	-12	-13	-7	-11	-8	-7	-21	-4	-7	-7	-8	-9	-10	-13	-18	-12	-3	-6	-8	-9	-8	-8	-9	-7	-8	-31	NA	-10	-5	-6	-9	-11	-10	-12	-8	-9	NA	-2	-1	-4	-32	-33	-31
41	67	6.446491629	-25	-25	-26	-26	-27	-20	-20	-3	-7	-5	-18	-2	-2	-6	-3	-6	-5	-7	-14	-30	-3	-9	-8	-7	-7	-3	-3	-10	-4	-27	NA	-7	-3	-5	-10	-5	-8	-10	-4	-5	NA	-1	0	-2	-34	-33	-25
41	67	6.906900685	-25	-14	-6	-15	-27	-4	-10	-4	-2	-13	-29	-6	-5	-3	-5	-6	-7	-3	-19	-30	-2	-5	-4	-6	-6	-7	-5	-11	-1	-22	NA	-6	-3	-5	-7	-11	-10	-7	-13	-3	NA	-1	0	-1	-28	-22	-17
41	67	7.356114916	-20	-10	-13	-26	-27	-28	-26	-8	-9	-16	-29	-9	-4	-5	-6	-7	-5	-11	-23	-30	-6	-12	-10	-6	-5	-4	-6	-15	-4	-31	NA	-10	-8	-10	-9	-19	-8	-7	-8	-11	NA	-2	-1	-4	-34	-29	-6
41	67	7.616607686	-17	-19	-6	-3	-18	-9	-9	-3	-1	-11	-24	-4	-4	-5	-5	-5	-6	-10	-29	-20	-11	-9	-6	-6	-7	-7	-4	-6	-9	-15	NA	-18	-10	-10	-18	-21	-18	-8	-7	-10	NA	-1	0	-2	-34	-33	-31
41	67	8.02722032	-21	-15	-7	-3	-13	-5	-13	-8	-3	-15	-29	-6	-4	-5	-8	-6	-5	-12	-14	-30	-2	-5	-10	-9	-7	-8	-7	-7	-4	-31	NA	-7	-4	-6	-19	-18	-18	-2	-13	-21	NA	-1	0	-2	-34	-33	-29
41	67	8.659923896	-25	-25	-26	-25	-27	-9	-21	-16	-18	-10	-29	-7	-8	-8	-5	-4	-6	-11	-29	-30	-7	-8	-9	-8	-10	-7	-9	-13	-12	-25	NA	-15	-12	-9	-11	-9	-5	-14	-11	-11	NA	-4	-1	-4	-34	-33	-31
41	67	9.419069635	-25	-23	-25	-25	-27	-28	-28	-29	-28	-28	-28	-29	-30	-31	-22	-14	-13	-9	-29	-30	-22	-18	-21	-13	-13	-13	-14	-8	-23	-31	NA	-27	-22	-16	-24	-19	-17	-14	-17	-18	NA	-9	-6	-9	-34	-33	-31
41	68	0	-4	-2	0	2	0	-3	-9	-3	-3	-6	-5	-1	-6	-7	-5	-5	-9	-15	-4	-17	-18	-4	-5	-18	-16	-8	-5	-10	-2	-3	NA	-2	0	3	-9	-21	-31	-13	-2	-2	NA	-2	0	1	-12	-17	-32
41	68	1.207741629	2	0	1	-3	-4	-3	-9	-1	-2	-2	-6	-7	-4	-9	-6	-3	-4	0	-2	-3	-7	-3	-5	-7	-5	-6	-9	-14	-4	-2	NA	1	0	-2	-2	-6	-21	-6	-1	-2	NA	-1	1	1	1	-17	-12
41	68	2.204868721	6	0	-3	2	-3	-2	-1	0	-2	1	-1	0	-3	-5	-3	-7	-5	0	0	-4	-3	-4	-3	-3	-8	-7	-3	-9	-6	-4	NA	1	0	0	-5	-9	-6	-7	-2	-9	NA	-1	1	2	-2	-7	-10
41	68	2.589130518	2	5	0	1	-1	2	-1	-1	1	-2	-7	0	-2	-13	-2	-2	-4	-1	2	-17	-2	-4	-4	-16	-11	-2	-9	-11	2	0	NA	-3	0	0	-5	-6	-6	-3	0	3	NA	0	1	0	-5	-21	-5
41	68	3.108999239	5	2	0	0	-1	-3	-1	0	-1	-2	0	0	0	-2	-2	-3	0	1	-1	-5	2	-2	-1	-14	0	-2	-2	1	0	-5	NA	-2	-2	0	0	-2	-2	3	-1	0	NA	-1	0	-1	-2	0	-4
41	68	3.320445205	-7	-12	-5	-9	-7	-2	-12	-4	-4	-1	-12	-5	-4	-7	-7	-4	-6	-5	-2	-16	-6	-8	-6	-7	-9	-7	-19	-13	-1	-3	NA	-5	-4	-3	-4	-13	-20	-7	-2	-2	NA	-2	-1	-3	-9	-30	-14
41	68	3.645894216	-22	-9	-19	-24	-3	-4	-5	-3	1	-2	-7	-1	-3	-2	-5	-4	-4	-6	-1	-3	-2	-3	-2	-7	-7	-5	-5	-7	0	-2	NA	-6	-2	-1	-3	-3	-9	-13	0	-1	NA	-2	-1	0	-1	-6	-7
41	68	4.495679224	-5	-3	-4	5	-1	-3	-5	-3	-1	-5	-9	-2	-4	-10	-6	-5	-9	1	-3	-8	-8	-9	-8	-6	-6	-7	-26	-22	0	-4	NA	-9	-6	-3	-5	-6	-7	-2	-1	-3	NA	-1	-1	-1	-6	-31	-17
41	68	5.005100837	-4	-4	-6	-8	-2	-7	-5	-4	-8	-8	-9	-5	-10	-11	-9	-5	-7	-10	-2	-13	-4	-7	-7	-21	-11	-7	-30	-22	0	-5	NA	-5	-5	-2	-8	-7	-8	-8	-2	-1	NA	-2	-2	-3	-6	-33	-7
41	68	5.257701674	-2	-3	-8	-10	-3	-4	-9	-2	-3	-3	-14	-1	-5	-8	-6	-4	-2	-5	0	-14	-13	-6	-3	-5	-5	-3	-7	-1	0	-3	NA	-5	-4	-3	-6	-9	-7	-23	0	-1	NA	-2	-2	-2	-9	-13	-6
41	68	5.257760654	-5	-6	-1	-1	0	-4	-5	-1	-1	-2	-10	-3	-7	-10	-6	-3	-7	-7	-2	-8	-8	-8	-8	-7	-7	-6	-22	-2	0	-8	NA	-5	-7	-3	-7	-19	-15	-14	0	-2	NA	-1	0	-2	-18	-31	-20
41	68	5.780703957	0	0	-3	-14	-2	-4	-4	-3	-6	-8	-17	1	-3	-5	-5	-7	-4	-8	-4	-14	-14	-21	-4	-18	-8	-5	-9	-28	-1	-5	NA	-5	-6	-2	-6	-16	-12	-15	-1	-1	NA	-1	0	-2	-3	-15	-5
41	68	6.328573059	-20	-25	-26	-26	-27	-28	-28	-23	-29	-28	-29	-30	-23	-31	-31	-29	-30	-29	-4	-30	-31	-11	-33	-31	-22	-25	-30	-6	-1	-4	NA	-19	-12	-5	-13	-19	-29	-18	1	-3	NA	-5	-3	-3	-10	-26	-28
41	68	6.328622527	-25	-25	-24	1	-27	-18	-23	-25	-29	-20	-16	-14	-5	-14	-17	-13	-6	-10	-1	-20	-5	-8	-6	-14	-14	-5	-5	-3	-1	-3	NA	-7	-4	-4	-5	-5	-6	-4	-2	-4	NA	-1	-2	-3	-6	-23	-14
41	68	6.446495434	-25	-6	-26	-26	0	-3	-5	-3	-5	-5	-5	0	-1	-7	-7	-2	-13	-5	-2	-18	-2	-7	-5	-18	-15	-4	-4	-8	1	0	NA	1	0	-1	-3	-19	-16	-23	2	1	NA	-3	0	0	-4	-31	-29
41	68	6.906898782	-1	-7	-3	-3	-4	-2	-3	-2	-4	-1	-13	-4	-8	-13	-8	-9	-10	-20	-2	-6	-8	-6	-6	-12	-9	-5	-10	-10	-2	-3	NA	-7	-3	-2	-6	-9	-9	-7	-2	-2	NA	-1	0	-3	-8	-13	-14
41	68	7.356111111	-4	-10	-6	-6	-6	-5	-7	-5	-4	-5	-10	-3	-5	-10	-9	-11	-7	-11	-7	-6	-3	-14	-5	-12	-12	-8	-19	-21	-4	-10	NA	-8	-7	-3	-7	-19	-15	-8	-2	-6	NA	-5	-1	-3	-7	-16	-21
41	68	7.616603881	-3	-5	-5	-3	-4	-2	-3	-5	-4	-5	-2	-4	-3	-8	-9	-2	-5	-9	-6	-6	-8	-6	-3	-5	-10	-6	-6	-5	-1	-6	NA	-6	0	-1	-7	-7	-7	-13	0	-5	NA	-1	0	-3	-6	-14	-23
41	68	8.027216514	-8	-8	-3	-5	-5	-5	-8	-6	-7	-7	-5	-5	-8	-14	-9	-10	-10	-8	-3	-8	-7	-7	-8	-12	-12	-7	-20	-8	-3	-10	NA	-6	-3	-3	-8	-8	-19	-10	-3	-6	NA	-3	-1	-2	-6	-6	-16
41	68	8.659921994	-25	-25	-26	-25	-12	-4	-6	-5	-14	-6	-22	-9	-3	-11	-12	-8	-4	-3	-3	-7	-6	-19	-13	-26	-18	-9	-19	-13	2	0	NA	-3	-10	-3	-13	-7	-20	-14	1	0	NA	-1	1	-1	-7	-19	-7
41	68	9.419067732	-25	-25	-25	-25	-27	-28	-28	-29	-28	-28	-28	-19	-9	-31	-19	-4	-8	-24	-29	-21	-6	-12	-12	-22	-11	-8	-21	-27	-5	-6	NA	-8	-14	-4	-4	-15	-21	-18	0	-1	NA	-2	0	-2	-5	-16	-25
42	69	0	1	1	1	-1	0	1	-1	-4	-1	-2	-1	-2	-4	-4	-4	-3	-4	-6	-2	-4	-5	-6	-3	-3	-2	-5	-7	-21	-6	-10	NA	-34	-19	-16	-12	-7	-32	-16	-4	-9	NA	-6	-3	-6	-35	-34	-32
42	69	0.632283105	2	1	-2	-4	0	-1	-3	-2	-3	-6	-1	0	-1	-3	-3	-4	-5	-5	-4	-4	-4	-5	-7	-6	-1	-6	-6	-8	-5	-7	NA	-22	-35	-35	-6	-6	-21	-24	-3	-10	NA	-4	-3	-9	-35	-34	-30
42	69	0.843835616	1	1	-1	-3	-3	0	0	-4	-4	-2	-1	-4	-4	-1	-2	-3	-4	-4	-5	-3	-5	-5	-4	-4	-1	-7	-7	-20	-4	-5	NA	-25	-23	-35	-6	-6	-26	-29	-5	-6	NA	-4	-1	-7	-31	-34	-32
42	69	1.341761796	1	-3	1	-2	-1	1	-1	0	-2	-2	0	0	-1	-3	-2	-1	-1	-5	-2	-2	-4	-5	-3	-3	0	-3	-12	-29	-3	-4	NA	-26	-19	-35	-4	-4	-28	-23	-2	-6	NA	-4	-3	-6	-24	-34	-32
42	69	2.032092846	2	0	-7	-5	-3	-1	-1	-3	-1	-6	-1	-3	-1	-4	-2	-2	-3	-7	-6	-5	-4	-5	-2	-3	-1	-4	-8	-29	-4	-6	NA	-34	-22	-35	-7	-8	-32	-29	-6	-7	NA	-6	-3	-7	-35	-34	-30
42	69	2.55011796	-2	-4	-4	-2	-6	-3	-2	-4	-1	-3	-2	-2	-4	-3	-4	-3	-5	-6	-2	-5	-6	-7	-5	-5	-4	-4	-5	-26	-5	-8	NA	-32	-34	-35	-6	-5	-30	-29	-5	-8	NA	-8	-4	-8	-35	-34	-32
42	69	3.106120624	-1	-1	-2	-3	-1	-1	-1	-4	-7	-7	-4	-2	-4	-3	-2	-3	-4	-6	-5	-5	-6	-6	-4	-4	-3	-5	-4	-26	-5	-8	NA	-34	-17	-35	-6	-9	-15	-20	-7	-10	NA	-8	-2	-9	-35	-34	-32
42	69	3.43234589	0	-1	-3	-3	1	-2	-3	-4	-2	-3	-1	-2	-5	-5	-4	-1	-3	-7	-3	-5	-6	-8	-5	-5	-2	-3	-9	-9	-4	-7	NA	-34	-32	-35	-6	-8	-7	-19	-4	-9	NA	-7	-4	-5	-18	-34	-32
42	69	3.93908105	-3	-3	-3	-6	-6	-6	-5	-9	-6	-12	-4	-4	-7	-7	-7	-6	-6	-19	-6	-5	-6	-8	-6	-4	-6	-5	-23	-28	-5	-7	NA	-34	-34	-35	-9	-7	-32	-29	-7	-9	NA	-7	-3	-10	-35	-34	-32
42	69	4.437694064	-3	-10	-9	-16	-10	-6	-7	-10	-10	-8	-7	-5	-6	-8	-8	-8	-6	-8	-7	-8	-7	-9	-7	-5	-6	-5	-11	-20	-5	-15	NA	-34	-34	-35	-14	-13	-21	-29	-7	-14	NA	-4	-1	-10	-35	-34	-32
42	69	4.936392694	-6	-2	-3	-6	-4	-4	-4	-7	-3	-7	-4	-4	-7	-6	-5	-4	-5	-2	-3	-4	-6	-6	-5	-3	-3	-3	-12	-26	-5	-7	NA	-32	-33	-33	-6	-5	-20	-22	-5	-19	NA	-4	-2	-6	-33	-32	-30
42	69	5.473302892	-4	-5	-3	-5	-3	-3	-4	-8	-3	-5	-4	-3	-4	-6	-7	-6	-5	-3	-2	-3	-5	-6	-7	-5	-3	-4	-10	-21	-5	-4	NA	-34	-34	-35	-9	-7	-13	-22	-3	-8	NA	-5	-2	-15	-34	-33	-32
42	69	6.032174658	-3	-6	-5	-6	-5	-3	-5	-5	-5	-8	-2	-4	-6	-9	-7	-6	-7	-13	-5	-5	-7	-7	-6	-4	-3	-5	-11	-26	-4	-6	NA	-34	-34	-34	-7	-7	-12	-14	-5	-18	NA	-6	-1	-5	-34	-33	-32
42	69	6.549990487	-4	-4	-2	-4	-3	-4	-4	-5	-4	-6	-5	-4	-5	-4	-5	-4	-2	-7	-3	-4	-5	-8	-6	-4	-2	-4	-7	-12	-3	-7	NA	-34	-22	-34	-5	-6	-31	-24	-3	-13	NA	-2	0	-5	-16	-33	-32
42	69	7.067762557	-4	-3	-3	-5	-5	-5	-4	-5	-3	-6	-3	-6	-4	-6	-6	-6	-7	-3	-3	-3	-6	-7	-7	-6	-3	-4	-15	-28	-2	-5	NA	-33	-34	-34	-6	-6	-13	-16	-3	-12	NA	-3	0	-5	-34	-33	-32
42	69	7.582971842	-3	-4	-3	-7	-4	-5	-6	-10	-6	-6	-4	-3	-5	-7	-7	-5	-7	-8	-3	-5	-8	-9	-8	-6	-5	-5	-8	-28	-3	-7	NA	-33	-34	-34	-7	-9	-10	-29	-6	-11	NA	-6	-2	-6	-34	-28	-32
42	70	0	2	1	3	1	1	-1	0	0	-1	-1	-2	1	2	0	-1	-1	-2	0	1	0	1	0	0	-2	-2	-1	-2	-2	-1	1	NA	0	0	0	0	-2	-5	-1	-1	-2	NA	0	-1	-1	-1	-1	-1
42	70	0.632285008	3	2	1	-3	1	0	-1	0	-1	2	2	3	2	0	0	1	0	1	-1	1	1	0	0	0	2	3	1	0	-3	1	NA	1	0	0	1	1	-1	-1	-3	-3	NA	0	0	2	1	1	1
42	70	0.843837519	1	1	-1	-3	-1	-1	1	1	0	1	-1	0	1	0	-1	-1	-2	1	-1	-2	-1	0	2	0	1	1	1	-3	-1	-1	NA	-1	1	0	1	0	-2	-3	-3	-1	NA	-1	1	0	2	-1	-4
42	70	1.341763699	3	2	1	2	1	3	0	2	0	0	0	1	2	0	1	1	2	0	0	4	3	1	0	0	0	0	0	-1	0	2	NA	1	0	0	1	0	1	1	1	-1	NA	-1	0	1	0	1	0
42	70	2.032096651	-1	-1	2	0	2	-2	1	1	2	3	2	1	2	2	1	0	1	2	-2	0	-1	0	0	2	2	2	3	1	-2	-2	NA	0	2	1	1	2	1	2	-3	-3	NA	-1	1	1	3	1	0
42	70	2.55011796	1	2	2	3	-1	-2	-3	0	-2	-2	-7	-1	0	-1	1	-1	-2	-2	0	-2	-1	-1	-1	-1	0	-1	-3	0	-3	-3	NA	-3	0	-1	-1	-1	-1	-2	-3	-6	NA	-3	0	0	-2	-1	-1
42	70	3.106120624	1	-3	-1	-1	-2	0	0	-1	0	0	-3	1	2	0	1	1	1	-1	-1	1	3	0	0	-1	0	1	0	0	-4	-2	NA	-1	0	1	0	-1	-1	1	-3	-4	NA	0	1	0	0	0	-2
42	70	3.432343988	3	0	-2	-1	-2	0	-1	-1	-1	0	-1	0	1	-3	-1	1	-2	-4	-4	-1	-2	-2	-2	1	-1	-1	-1	-5	-4	-2	NA	0	-1	-1	-1	-2	-3	-2	-4	-5	NA	-2	-1	2	-1	0	-4
42	70	3.939082953	1	0	1	-1	-2	1	-5	-1	-1	2	-1	-2	0	-1	-1	-1	-1	1	-1	-2	-1	0	1	0	0	1	0	1	-1	-3	NA	0	1	0	0	1	-1	1	-1	-3	NA	0	1	1	0	-1	-1
42	70	4.437690259	-1	-1	0	-1	-2	0	-1	-3	-3	-3	-2	0	2	0	0	-1	-3	-2	-3	1	1	0	1	0	-1	1	-3	-1	-2	-1	NA	0	0	1	-1	1	-3	-2	-1	-1	NA	-2	1	0	0	2	-5
42	70	4.936394597	3	0	1	3	3	4	2	2	1	2	1	3	4	2	2	1	1	2	-1	-1	1	1	2	3	2	3	3	3	0	0	NA	2	1	1	1	2	4	4	-1	0	NA	-1	1	1	2	3	3
42	70	5.473302892	-2	-1	2	-1	-1	-1	0	2	-1	-3	-1	1	0	1	1	1	-2	-1	-4	-1	1	-1	-1	2	0	1	1	0	-3	0	NA	1	2	0	0	0	-1	0	-2	-2	NA	0	2	1	1	0	0
42	70	6.032174658	-2	0	-2	-2	-2	2	-1	-1	-4	-2	-1	1	0	-1	-1	-2	-5	-3	-2	-3	-1	0	1	1	-1	-2	-1	-2	-2	-2	NA	0	1	2	1	1	-2	-1	-3	-3	NA	1	1	2	1	2	-1
42	70	6.549980974	-1	1	-3	0	-1	-2	1	1	-2	0	0	0	0	0	1	1	1	0	-2	-1	-1	-1	1	1	0	2	1	1	-2	1	NA	1	3	2	1	2	0	1	-2	-3	NA	0	3	2	2	1	2
42	70	7.067760654	0	1	-2	-1	0	1	-1	0	-2	-1	-1	3	2	1	1	0	-2	-4	0	1	2	2	0	0	1	0	-1	-1	-2	1	NA	1	1	2	2	0	-3	-1	-2	-7	NA	0	2	1	1	0	1
42	70	7.582969939	0	-2	1	-2	-2	-3	-1	-4	-3	-3	-4	-1	0	0	-1	-2	-3	-4	-2	-1	-2	0	-1	0	-1	-1	-6	-3	-3	-1	NA	-1	1	1	-1	-2	-3	-1	-2	-3	NA	0	2	1	-1	-2	-2
43	71	0	2	-3	-17	-7	1	-3	-5	-3	-12	-25	2	-5	-2	-4	-29	-29	-26	-29	0	-1	-6	-30	-18	-33	-33	-30	-31	-28	1	-1	NA	-7	-4	-2	-13	-9	-18	-27	-1	0	NA	-9	-27	-11	-32	-11	-12
43	71	1.33374239	-5	-10	-23	-17	-1	-5	-12	-17	-19	-19	-1	-3	-5	-8	-30	-31	-20	-29	0	0	-3	-32	-31	-33	-33	-32	-31	-28	0	0	NA	-4	-4	-3	-25	-7	-29	-29	-1	-1	NA	-5	-34	-18	-17	-13	-4
43	71	1.851571537	-6	-10	-26	-18	-3	-3	-5	-16	-24	-28	-1	-2	-2	-9	-31	-28	-20	-29	-1	0	-4	-32	-33	-31	-33	-32	-30	-28	-2	0	NA	-5	-3	-4	-18	-15	-26	-27	-1	-1	NA	-10	-32	-16	-17	-13	-4
43	71	2.350610731	-2	-9	-26	-26	-3	-4	-13	-13	-17	-18	-1	1	-7	-5	-31	-31	-23	-19	-1	1	-3	-32	-28	-33	-33	-32	-30	-28	0	-2	NA	-5	-3	-4	-23	-16	-31	-29	-1	-1	NA	-6	-31	-35	-22	-15	-5
43	71	3.262871005	0	3	-3	-14	3	0	-2	-10	-12	-13	2	1	1	-3	-21	-22	-30	-29	0	1	0	-32	-33	-33	-22	-23	-28	-28	3	2	NA	-3	-3	-3	-16	-9	-11	-24	1	0	NA	-4	-18	-32	-34	-16	3
43	71	3.70391933	-1	-9	-18	-3	0	-1	-6	-5	-13	-11	-3	-1	0	-15	-31	-31	-28	-23	-1	0	-5	-32	-31	-33	-23	-32	-30	-28	1	0	NA	-4	-5	-4	-20	-15	-16	-25	2	0	NA	-4	-12	-35	-16	-9	0
43	71	4.240907534	2	-7	-1	-26	2	1	-3	-4	-14	-19	0	0	-2	-12	-27	-31	-17	-29	2	1	-2	-32	-33	-33	-31	-32	-25	-28	2	1	NA	-4	-3	-4	-13	-16	-12	-29	0	0	NA	-3	-14	-34	-34	-16	-4
43	71	4.950793379	-4	-26	-16	-13	3	1	-4	-10	-7	-16	6	-1	-10	-11	-31	-31	-20	-29	2	1	-8	-32	-31	-33	-33	-32	-30	-28	2	2	NA	-5	-7	-6	-26	-22	-21	-28	2	1	NA	-5	-32	-34	-34	-22	-1
43	71	5.917391553	0	-15	-20	-8	1	-4	-12	-17	-9	-16	0	-3	-11	-15	-29	-18	-17	-25	1	-1	-5	-32	-22	-33	-33	-32	-30	-28	1	1	NA	-5	-5	-6	-15	-23	-31	-28	1	0	NA	-5	-34	-34	-34	-11	-3
43	71	6.410570776	-5	-9	-11	-19	1	-3	-11	-21	-15	-14	-1	-1	-1	-9	-31	-31	-23	-29	1	-2	-8	-32	-22	-33	-31	-32	-30	-28	0	1	NA	-8	-12	-6	-14	-31	-31	-28	-1	-1	NA	-11	-31	-34	-34	-19	-14
43	71	6.967128995	-9	-19	-16	-24	-4	-2	-9	-6	-18	-10	1	-2	-7	-8	-31	-31	-30	-29	3	1	-3	-32	-21	-33	-33	-32	-30	-28	1	1	NA	-16	-7	-7	-19	-19	-31	-26	0	1	NA	-21	-34	-34	-34	-16	-14
43	71	7.465410959	-2	-12	-7	-5	-3	-5	-5	-5	-15	-18	1	-2	-3	-18	-31	-31	-30	-29	1	1	-3	-32	-24	-33	-33	-32	-30	-28	1	1	NA	-6	-6	-5	-20	-11	-16	-28	0	0	NA	-6	-31	-34	-34	-13	-5
43	71	7.906889269	NA	NA	NA	NA	NA	-2	-17	-10	-8	NA	NA	-3	-10	-25	-29	-31	-24	NA	NA	3	-4	-32	-25	-33	-33	-24	-30	NA	NA	2	NA	-5	-9	-10	-17	-24	-7	-28	NA	1	NA	-13	-34	-34	-34	-12	-7
43	71	8.079381659	NA	NA	NA	NA	NA	-8	-16	-18	-14	NA	NA	0	-6	-24	-31	-31	-30	NA	NA	1	-3	-32	-33	-33	-33	-32	-30	NA	NA	0	NA	-12	-8	-10	-29	-13	-31	-28	NA	0	NA	-24	-34	-34	-34	-12	-10
43	71	8.232859589	NA	NA	NA	NA	NA	-3	-8	-10	-13	NA	NA	-3	-2	-7	-31	-31	-19	NA	NA	0	-3	-32	-25	-33	-33	-32	-30	NA	NA	0	NA	-8	-5	-6	-22	-11	-28	-28	NA	2	NA	-6	-25	-34	-34	-5	-5
43	71	8.501331811	NA	NA	NA	NA	NA	-7	-9	-9	-22	NA	NA	0	-11	-19	-31	-31	-30	NA	NA	2	-6	-32	-31	-33	-31	-24	-30	NA	NA	2	NA	-10	-7	-9	-17	-17	-31	-28	NA	1	NA	-7	-34	-34	-34	-22	-6
43	71	8.769393075	NA	NA	NA	NA	NA	-6	-13	-14	-15	NA	NA	-3	-11	-20	-29	-31	-30	NA	NA	1	-2	-32	-25	-33	-28	-32	-30	NA	NA	1	NA	-8	-7	-5	-23	-18	-31	-28	NA	0	NA	-4	-24	-34	-34	-8	-5
43	71	9.005074201	NA	NA	NA	NA	NA	-2	-13	-15	-21	NA	NA	-5	-6	-19	-29	-31	-30	NA	NA	0	-13	-30	-33	-33	-33	-32	-30	NA	NA	-1	NA	-8	-9	-7	-31	-19	-17	-28	NA	-2	NA	-4	-34	-34	-34	-19	-12
43	72	0	2	2	3	1	3	5	2	1	0	-5	1	0	1	0	-1	-3	-2	-8	2	-1	-2	-2	-12	-3	-1	-3	-9	-13	-1	-1	NA	-15	-14	-5	-6	-6	-6	-12	-2	-2	NA	-2	-2	-4	-9	-11	-6
43	72	1.85157344	-5	-4	2	-2	0	-1	-5	1	0	0	2	-1	2	-4	0	0	0	0	0	0	-1	-7	-33	-2	-1	-2	-3	-3	-2	-1	NA	-33	-34	-4	-4	-5	-4	-3	-4	-5	NA	-1	-2	0	-14	-20	-6
43	72	2.350614536	-3	-2	0	-6	-1	-2	-2	0	0	-5	-1	-1	0	-4	-1	0	1	-4	-2	-1	-3	-5	-33	-2	-2	-1	-6	-9	-2	-1	NA	-31	-4	-4	-6	-8	-6	-7	-3	-7	NA	-2	-2	-2	-34	-33	-9
43	72	3.262871005	5	1	2	4	3	4	4	4	3	0	0	2	1	1	2	2	1	-3	2	1	1	-1	-4	-1	-1	1	1	-1	1	0	NA	-7	-34	-3	-6	-4	-5	-2	-1	-3	NA	0	-4	-1	-19	-33	-3
43	72	3.703921233	1	-3	2	4	3	-1	1	3	1	1	2	2	0	-1	1	0	1	0	2	1	1	-10	-33	-2	0	0	-1	-6	1	0	NA	-33	-27	-5	-6	-4	-4	-8	-2	-4	NA	-3	-3	-2	-10	-21	-6
43	72	4.240905632	3	3	3	3	1	2	2	3	2	3	2	1	2	1	2	4	1	-3	1	-1	0	-4	-13	-2	0	-2	-2	-6	1	-2	NA	-33	-22	-3	-3	-6	-8	-4	0	-4	NA	-3	-3	-3	-18	-20	-11
43	72	4.950791476	-2	7	4	4	1	-2	1	1	0	0	1	1	1	-4	0	0	1	-2	0	0	-3	-4	-33	-3	1	-2	-2	-5	1	-1	NA	-33	-34	-4	-2	-7	-7	-5	2	-3	NA	-2	-3	-3	-20	-21	-5
43	72	5.917391553	-3	0	0	0	1	-2	-3	2	1	1	0	2	-1	-1	1	2	1	-4	-3	-1	0	-4	-33	-5	-1	-2	-1	-7	-1	-2	NA	-21	-34	-4	-6	-5	-4	-15	-3	-5	NA	-2	-3	-2	-34	-33	-13
43	72	6.410572679	-2	-3	2	1	1	0	-1	-1	-1	-2	-2	-1	-2	-1	-1	1	-2	-8	0	-2	-1	-3	-7	-4	-2	-1	-1	0	-1	0	NA	-9	-34	-6	-7	-6	-5	-5	-1	-3	NA	-2	-4	-4	-34	-33	-5
43	72	6.967128995	-3	-2	-1	-4	-3	-3	-1	-2	-1	-3	-1	0	-1	-2	1	1	0	-4	-3	-2	-2	-3	-33	0	-1	-1	-1	-3	-2	1	NA	-33	-34	-6	-4	-3	-18	-12	-2	-3	NA	-4	-6	-5	-34	-33	-10
43	72	7.465412861	-4	-7	-2	-1	-1	-2	-2	0	-2	-2	1	0	-1	0	1	0	1	0	-3	-3	-2	-3	-33	-10	-2	-2	-3	-8	-1	-1	NA	-20	-34	-5	-6	-7	-7	-7	-2	-3	NA	-4	-12	-5	-34	-33	-15
43	72	7.906893075	NA	NA	NA	NA	NA	-1	-1	0	1	NA	NA	-3	-1	1	1	2	2	NA	NA	-3	-3	-2	-25	-4	-2	0	0	NA	NA	-1	NA	-16	-26	-5	-3	-2	-3	-18	NA	0	NA	-4	-7	-6	-32	-21	-4
43	72	8.079383562	NA	NA	NA	NA	NA	-6	-4	-3	-4	NA	NA	-3	-4	-3	-1	0	-1	NA	NA	-6	2	-2	-8	-7	-2	0	-5	NA	NA	-1	NA	-33	-34	-8	-8	-3	-3	-25	NA	-3	NA	-5	-7	-10	-34	-33	-14
43	72	8.232863394	NA	NA	NA	NA	NA	-3	-1	-2	0	NA	NA	0	-2	0	-1	0	-1	NA	NA	-5	-3	-2	-7	-4	-3	0	-3	NA	NA	0	NA	-33	-34	-5	-6	-4	-4	-28	NA	-3	NA	-4	-7	-6	-34	-33	-12
43	72	8.501331811	NA	NA	NA	NA	NA	0	-3	-3	-3	NA	NA	1	-1	-1	0	0	1	NA	NA	-2	-2	-3	-17	-4	-2	0	-3	NA	NA	1	NA	-8	-34	-7	-3	-1	-4	-8	NA	-5	NA	-4	-4	-5	-14	-18	-2
43	72	8.769442542	NA	NA	NA	NA	NA	-2	-7	-3	-1	NA	NA	-1	-3	-4	-3	0	-3	NA	NA	-2	-3	-3	-33	-8	-2	-1	-4	NA	NA	-2	NA	-18	-34	-5	-8	-7	-12	-18	NA	-6	NA	-18	-10	-10	-21	-26	-14
43	72	9.005078006	NA	NA	NA	NA	NA	-5	-3	-6	-3	NA	NA	-3	-4	-4	-2	-2	0	NA	NA	-3	-2	-2	-26	-7	-2	-2	-7	NA	NA	1	NA	-21	-34	-6	-6	-7	-7	-12	NA	0	NA	-3	-15	-13	-26	-29	-7
44	73	0	-13	-28	-15	-31	-10	-6	-10	-16	-21	-24	-3	-3	-12	-18	-32	-32	-34	-33	-5	-3	-2	-5	-15	-36	-36	-35	-33	-32	-4	-4	NA	-9	-4	-37	-37	-35	-34	-32	-3	-2	NA	-2	-3	-3	-5	-5	-6
44	73	0.534589041	-23	-21	-18	-31	-8	-13	-15	-32	-32	-32	-6	-7	-9	-17	-34	-34	-34	-33	-4	-5	-6	-11	-8	-36	-36	-35	-33	-32	-6	-5	NA	-25	-5	-37	-37	-35	-34	-32	-5	-3	NA	-3	-4	-4	-5	-6	-9
44	73	1.013767123	-30	-30	-14	-29	-5	-9	-25	-30	-26	-32	-6	-4	-17	-21	-32	-34	-34	-33	-6	-5	-6	-11	-20	-36	-36	-35	-33	-32	-5	-3	NA	-16	-6	-37	-36	-35	-34	-32	-3	-2	NA	-8	-6	-7	-6	-6	-12
44	73	1.476601979	-22	-23	-23	-29	-15	-23	-27	-25	-22	-32	-4	-7	-14	-27	-34	-34	-34	-33	-2	-3	-5	-9	-16	-32	-18	-35	-33	-32	-2	-2	NA	-36	-3	-37	-36	-33	-34	-32	-3	-4	NA	-3	-2	-5	-5	-1	-2
44	73	1.890591705	-30	-30	-23	-31	-16	-12	-25	-26	-32	-32	-7	-14	-11	-34	-34	-34	-33	-33	-8	-5	-3	-11	-15	-36	-36	-35	-33	-32	-3	-4	NA	-14	-4	-37	-36	-35	-34	-32	-1	-3	NA	-2	-2	-6	-6	-9	-9
44	73	2.934644216	-30	-17	-12	-25	-3	-10	-18	-20	-15	-32	-8	-6	-6	-21	-24	-34	-33	-33	-6	-9	-4	-9	-13	-36	-35	-35	-33	-32	-2	-3	NA	-31	-12	-37	-34	-35	-34	-32	-2	-3	NA	-4	-3	-4	-5	-7	-7
44	73	3.356619102	-15	-23	-13	-18	-3	-9	-16	-19	-19	-26	-4	-7	-6	-17	-27	-34	-33	-33	-7	-5	-3	-7	-18	-36	-35	-35	-31	-32	-4	-2	NA	-15	-5	-37	-36	-35	-34	-32	-4	-4	NA	-2	-2	-5	-4	-7	-8
44	73	3.931919711	-22	-15	-18	-28	-14	-15	-15	-20	-11	-30	-8	-11	-7	-19	-34	-34	-33	-30	-8	-4	-2	-8	-11	-36	-35	-35	-31	-32	-5	-3	NA	-25	-4	-37	-36	-35	-34	-32	-3	-1	NA	-2	-3	-4	-5	-4	-7
44	73	4.361807458	-12	-16	-12	-17	-9	-4	-23	-32	-19	-32	-6	-9	-10	-12	-34	-34	-33	-32	-7	-3	-7	-8	-17	-36	-35	-35	-33	-32	-4	-4	NA	-36	-4	-37	-36	-35	-34	-32	-4	-4	NA	-3	-5	-5	-5	-5	-5
44	73	4.937482877	-8	-12	-19	-11	-6	-2	-14	-15	-21	-32	-3	-4	-8	-14	-32	-34	-33	-32	-2	-2	-3	-8	-19	-36	-35	-34	-33	-32	-2	-2	NA	-33	-7	-37	-36	-35	-34	-32	-2	-1	NA	-4	-4	-5	-6	-6	-4
44	73	5.416778919	-5	-12	-13	-16	-7	-3	-16	-21	-12	-32	-7	-9	-4	-23	-34	-34	-33	-32	-7	-5	-4	-5	-25	-36	-35	-34	-33	-32	-3	1	NA	-34	-5	-37	-36	-35	-34	-32	-5	-3	NA	-1	-2	-6	-4	-5	-13
44	73	5.934746956	-20	-23	-24	-10	-3	-3	-19	-27	-25	-32	-4	-8	-8	-20	-34	-34	-33	-32	-5	-7	-5	-7	-25	-36	-35	-34	-33	-32	-6	-3	NA	-36	-9	-37	-36	-35	-34	-32	-7	-4	NA	-5	-3	-7	-6	-4	-13
44	73	6.493717656	-13	-28	-7	-15	-15	-9	-10	-13	-15	-32	-8	-10	-6	-19	-34	-34	-31	-32	-3	-7	-8	-10	-27	-36	-35	-34	-33	-32	-2	-4	NA	-36	-6	-37	-36	-35	-34	-32	-3	-3	NA	-3	-3	-5	-6	-5	-8
44	73	6.989273212	-24	-27	-13	-30	-17	-16	-26	-27	-19	-32	-6	-6	-16	-30	-34	-34	-33	-32	-6	-5	-6	-11	-20	-36	-35	-34	-31	-31	-5	-3	NA	-30	-5	-37	-36	-35	-34	-32	-4	-3	NA	-4	-4	-4	-3	-4	-12
44	73	7.469006849	-16	-29	-24	-27	-10	-5	-18	-30	-26	-32	-4	-6	-10	-19	-34	-34	-33	-32	-5	-4	-4	-8	-17	-36	-35	-34	-33	-31	-5	-1	NA	-11	-5	-37	-36	-35	-34	-32	-6	-6	NA	-3	-3	-6	-5	-8	-16
44	73	7.87113965	-15	-19	-17	-27	-16	-16	-15	-21	-16	-32	-5	-10	-17	-24	-34	-34	-33	-32	-5	-4	-4	-12	-24	-36	-35	-34	-33	-31	-4	-2	NA	-36	-4	-37	-36	-35	-33	-32	-2	-2	NA	-3	-4	-6	-4	-5	-5
44	74	0	-3	0	-2	-1	-3	-2	-2	-1	1	1	0	-1	-1	-2	-1	-1	-2	-1	-2	-2	-2	-3	-3	-2	-2	-1	3	-1	0	-1	NA	-2	-2	-1	-2	0	-1	-2	-3	1	NA	-1	-1	-1	-2	-1	-2
44	74	0.539233257	0	1	-1	0	0	-2	-2	-2	0	-3	1	-3	0	-1	-3	0	0	0	7	1	1	-2	-2	0	0	-1	0	1	1	2	NA	0	0	-1	-2	-2	2	0	2	1	NA	-2	-1	-1	-1	-1	-1
44	74	1.073828006	0	-5	2	-1	-1	-2	-2	-1	-2	-1	-2	-2	0	-3	-3	-2	-2	-5	0	-2	-2	-2	-3	-2	-2	-1	-2	1	-2	-1	NA	0	-2	-2	-1	-1	-2	0	-1	3	NA	-1	-2	-2	0	0	1
44	74	1.553006088	-6	-3	-1	-3	-4	-1	-1	1	0	1	0	-1	0	-5	-1	-1	-2	-5	-2	-2	-1	-2	-2	-3	-1	-3	-3	-1	-5	-3	NA	0	-2	-2	-3	-2	-1	-1	0	0	NA	-1	-2	-3	-3	-2	-1
44	74	2.015839041	-1	-2	-1	-2	-1	0	0	-2	0	0	1	0	-1	-2	3	1	-1	-3	1	0	3	0	-1	4	0	-1	0	0	-1	1	NA	0	1	1	1	-1	0	-3	-1	1	NA	0	2	0	-1	1	2
44	74	2.42983067	-3	-3	-1	-3	-2	0	-3	-2	-3	-3	0	-1	0	-2	-2	0	-1	-1	-2	1	0	-3	0	-1	0	-1	-1	-1	-1	0	NA	-2	-2	-2	-2	0	0	0	0	2	NA	-2	-5	-3	-2	0	-1
44	74	2.8958086	0	0	0	0	2	2	2	2	0	1	0	-1	0	-2	1	1	-1	1	-1	-1	-1	-2	-1	-1	0	-1	-1	2	1	1	NA	0	0	0	-1	0	0	0	4	1	NA	0	-2	-2	-1	-1	0
44	74	3.47391933	-5	-6	-4	-5	-4	-4	-5	-6	-7	-5	-3	-3	-4	-6	-5	-8	-4	-4	-4	-5	-5	-4	-5	-2	-3	-3	-5	-8	-3	-4	NA	-5	-4	-4	-5	-3	-4	-5	-1	-1	NA	-4	-4	-4	-2	-5	-4
44	74	3.895858067	-4	0	1	-1	-2	-3	-1	0	-2	1	-1	-2	-2	-3	-1	-3	-2	-3	-1	-2	-2	-4	-3	-1	-2	-3	-2	0	-2	-2	NA	-2	-1	-2	-1	-3	-2	-3	0	0	NA	-3	-1	-1	-1	-2	-3
44	74	4.471156773	-3	-1	-4	-1	0	-2	0	-1	0	-1	-1	-1	-2	-2	-1	0	0	-1	-2	-1	-1	-3	-3	-2	-2	-3	-1	-2	0	2	NA	-2	-1	-1	-1	-2	0	-2	0	0	NA	-2	0	-1	-2	-3	-2
44	74	4.901042618	-6	-7	-2	-2	0	-1	-2	-3	-1	-2	-4	-2	-2	-3	-1	-1	-1	-3	-3	-2	-1	-3	-3	1	-1	-1	-1	-3	-1	-3	NA	0	0	1	-2	-2	-2	-1	-2	-1	NA	-1	0	-1	-2	-1	-2
44	74	5.476719939	-2	-2	0	-1	0	0	-2	-2	-1	0	-3	-1	-5	-5	-3	-3	-2	-3	0	-4	-3	-6	-5	-5	-4	-4	-2	-2	-1	-2	NA	-4	-4	-5	-3	-4	-2	0	0	0	NA	-4	-4	-5	-4	-2	-2
44	74	5.956010274	-3	-3	-4	0	-1	-2	-1	-3	-2	-3	-3	-1	-2	-5	-3	-1	-2	-1	-4	-2	-3	-4	-3	-3	-2	-3	-3	-2	-3	-2	NA	-3	-1	-1	-3	-2	-3	-1	-2	-1	NA	-3	-3	-2	-2	-3	-3
44	74	6.473984018	-5	-6	-3	-3	-2	-2	-6	-5	-4	-4	-1	-3	-2	-6	-4	-3	-5	-4	-3	-3	-4	-3	-4	-6	-3	-5	-5	-3	-6	-4	NA	-2	-3	-3	-3	-5	-2	-3	-3	-3	NA	-4	-4	-4	-3	-4	-4
44	74	7.032945205	-3	-3	-2	-3	-1	-2	-4	-2	-4	-4	-3	-2	-2	-5	-3	-3	-4	-3	-3	-4	-1	-2	-4	-5	-4	-4	-4	-3	-5	-4	NA	-3	-4	-3	-4	-4	-3	-3	-3	-4	NA	-2	-2	-2	-4	-4	-4
44	74	7.528506469	-1	0	2	0	1	-1	-2	-1	-2	1	0	2	0	-1	1	0	0	-4	-2	0	2	0	1	0	1	-2	0	0	-1	0	NA	-1	0	0	1	-1	0	-1	-2	0	NA	0	0	-1	0	-1	2
44	74	8.008242009	-3	-3	-4	-4	-1	-3	-3	-6	-2	-4	-2	0	0	-5	-4	-1	-2	-4	-2	-4	-3	-3	-2	-5	-2	-3	-4	-3	-2	-2	NA	-2	-3	-4	-2	-3	-3	-4	-2	-1	NA	-2	-1	-3	-1	-2	-4
44	74	8.410376712	-3	-1	0	1	1	2	0	0	0	3	0	0	2	0	0	0	0	0	3	-1	0	0	0	-1	0	-3	0	0	1	-1	NA	0	0	0	0	0	0	0	1	-1	NA	0	0	-1	-1	0	0
45	75	0	-10	-2	-12	-15	-2	-12	-14	-18	-22	-13	-2	-9	-23	-17	-21	-24	-22	-13	1	-1	-18	-32	-33	-33	-33	-18	-19	-15	-2	-5	NA	-33	-17	-34	-34	-33	-27	-28	-3	-4	NA	-5	-3	-2	-2	-4	-7
45	75	0.517973744	-7	-12	-15	-14	-9	-4	-18	-14	-22	-20	-2	-7	-15	-31	-20	-4	-23	-12	-2	-1	-10	-32	-33	-33	-29	-18	-21	-20	-2	-4	NA	-33	-22	-34	-34	-33	-31	-28	-3	-4	NA	-3	-1	-1	-4	-3	-29
45	75	1.016889269	-7	-5	-13	-18	-2	-8	-10	-12	-10	-18	-2	-4	-11	-27	-8	-31	-18	-12	0	-2	-5	-32	-32	-33	-19	-13	-7	-19	-4	-3	NA	-33	-34	-34	-34	-19	-12	-28	-1	-5	NA	-6	-1	-2	-2	-1	-13
45	75	1.534636606	-15	-15	-12	-11	-11	-17	-14	-12	-6	-12	-7	-5	-22	-17	-10	-11	-19	-18	-1	-3	-23	-32	-32	-33	-18	-15	-17	-27	-2	-4	NA	-33	-34	-32	-27	-26	-31	-28	-2	-6	NA	-3	0	-2	-2	-10	-17
45	75	2.052380137	-11	1	-8	-17	-7	-4	-17	-11	-13	-19	-4	-4	-23	-31	-13	-23	-25	-20	-1	-3	-24	-32	-32	-33	-32	-23	-19	-27	-1	-2	NA	-25	-18	-34	-33	-33	-27	-28	-3	-3	NA	-4	-2	-2	-3	-2	-6
45	75	2.512189878	-15	-10	-10	-11	-6	-15	-26	-20	-26	-20	-10	-12	-22	-20	-11	-25	-30	-17	-1	-3	-31	-32	-32	-33	-32	-9	-13	-27	0	-3	NA	-33	-33	-34	-33	-33	-31	-20	-5	-4	NA	-4	0	-1	-3	-6	-31
45	75	3.011225266	-24	-18	-25	-21	-11	-12	-9	-18	-17	-17	-9	-7	-17	-31	-29	-31	-25	-22	-3	-4	-21	-32	-32	-33	-30	-20	-24	-24	0	-5	NA	-33	-31	-34	-33	-33	-31	-28	-8	-5	NA	-6	-3	-3	-5	-3	-22
45	75	3.529039193	-8	-8	-5	-6	-6	-9	-28	-12	-18	-13	-1	-13	-19	-20	-7	-31	-30	-13	1	-2	-21	-32	-32	-33	-30	-21	-15	-25	1	-3	NA	-33	-33	-34	-33	-25	-31	-24	-4	-3	NA	-1	0	-1	-3	-4	-31
45	75	4.074096271	-4	-10	-17	-15	-5	-15	-14	-21	-18	-27	-6	-8	-23	-28	-27	-24	-18	-22	-3	-4	-19	-32	-32	-33	-32	-17	-30	-24	-2	-3	NA	-33	-28	-34	-33	-32	-31	-28	-3	-5	NA	-4	-3	-4	-4	-4	-6
45	75	4.611046423	-2	-10	-16	-22	-8	-8	-23	-17	-17	-27	-2	-11	-23	-26	-21	-29	-22	-22	-2	-1	-22	-32	-32	-33	-32	-18	-15	-25	-1	-4	NA	-33	-33	-34	-33	-32	-31	-28	0	-2	NA	-4	-1	-3	-2	-4	-31
45	75	5.189699391	0	-25	-13	-17	-7	-16	-26	-15	-18	-21	-1	-13	-30	-30	-24	-30	-30	-20	0	-1	-31	-32	-32	-32	-32	-25	-28	-27	-1	-3	NA	-33	-16	-34	-33	-32	-29	-28	-4	-6	NA	-5	-1	-1	-3	-5	-27
45	75	5.685087519	-6	-25	-6	-14	-15	-15	-18	-14	-18	-21	-8	-9	-30	-28	-21	-27	-30	-14	-4	0	-22	-32	-32	-32	-32	-18	-16	-27	-2	-4	NA	-33	-24	-34	-33	-32	-31	-28	-6	-5	NA	-4	-1	-1	-5	-5	-10
45	75	6.164465373	-15	-18	-23	-8	-6	-17	-17	-20	-18	-27	-4	-22	-30	-30	-31	-30	-30	-22	-4	-3	-31	-32	-32	-32	-32	-28	-30	-27	-2	-5	NA	-15	-9	-34	-33	-32	-31	-28	-5	-5	NA	-5	-1	-2	-2	-2	-7
45	75	6.654975266	-22	-25	-17	-19	-18	-14	-26	-17	-17	-17	-6	-22	-30	-30	-21	-30	-18	-28	-3	-3	-29	-32	-32	-32	-32	-21	-28	-27	-4	-16	NA	-31	-19	-34	-33	-32	-31	-28	-4	-6	NA	-3	-2	-1	-3	-4	-10
45	75	7.161700913	-22	-25	-21	-13	-7	-27	-28	-22	-24	-12	-5	-6	-30	-30	-31	-30	-29	-28	-1	-5	-22	-31	-32	-32	-32	-25	-18	-27	-3	-3	NA	-32	-33	-33	-33	-32	-31	-28	-3	-6	NA	-3	-4	-2	-2	-5	-8
45	75	7.652692161	-24	-19	-15	-19	-26	-25	-28	-26	-24	-16	-9	-29	-30	-30	-17	-14	-21	-28	-5	-4	-31	-31	-32	-32	-32	-29	-30	-27	-3	-5	NA	-32	-16	-33	-33	-30	-31	-28	-2	-5	NA	-6	-4	-1	-1	-1	-4
46	76	0	-25	-14	-21	-20	-6	-13	-15	-16	-13	-31	0	-4	-6	-6	-8	-11	-22	-21	-1	-4	-2	-8	-9	-17	-12	-16	-25	-30	-1	-2	NA	-7	-5	-6	-13	-19	-21	-6	-1	-2	NA	-3	-3	-2	-2	-3	-3
46	76	1.257623668	-28	-10	-28	-29	-10	-15	-21	-12	-11	-8	0	-8	-6	-9	-5	-13	-20	-16	0	1	-7	-8	-7	-16	-15	-11	-18	-16	0	-1	NA	-2	-3	-4	-13	-14	-3	-3	-1	-1	NA	-1	-2	-2	-2	-2	-3
46	76	1.660232116	-21	-11	-15	-26	-6	-24	-15	-16	-15	-23	-3	-4	-6	-7	-8	-10	-23	-31	-2	-1	-5	-7	-10	-9	-11	-8	-13	-27	-1	-2	NA	-8	-6	-6	-8	-21	-7	-10	1	-3	NA	-2	-1	1	-3	-3	-7
46	76	2.254707002	-16	-13	-12	-28	0	-14	-11	-19	-12	-12	2	0	0	-3	-7	-8	-11	-31	1	1	-2	-5	-7	-6	-11	-8	-12	-27	1	0	NA	-4	-3	-4	-4	-5	-1	-7	0	-2	NA	2	1	0	-2	0	0
46	76	3.348002283	-18	-12	-11	-21	-9	-5	-7	-12	-10	-12	1	-6	-6	-6	-3	-4	-11	-28	0	1	-2	-7	-6	-3	-12	-17	-18	-22	-1	-1	NA	-5	-4	-4	-10	-16	-16	-3	0	1	NA	0	-1	0	-3	-3	-5
46	76	3.750721081	-28	-11	-6	-28	-16	-28	-12	-10	-19	-17	-1	-9	-5	-6	-10	-19	-17	-31	1	-1	-6	-6	-7	-5	-7	-5	-3	-20	1	1	NA	-4	-6	-5	-17	-14	-5	-6	2	-1	NA	2	0	2	-1	-2	-6
46	76	4.268240107	-27	-4	-16	-28	-10	-13	0	-14	-11	-17	3	-8	-7	-3	-6	-22	-22	-31	2	0	-2	-5	-6	-6	-23	-31	-19	-30	1	1	NA	-6	-6	-5	-5	-6	-11	-14	1	-1	NA	2	0	0	-2	-2	-2
46	76	4.74754376	-27	-18	-28	-28	-30	-19	-18	-22	-14	-12	1	-12	-13	-3	-9	-6	-8	-11	-1	1	-4	-6	-5	-8	-7	-9	-17	-17	1	0	NA	-4	-6	-4	-8	-7	-4	-19	-1	1	NA	1	0	0	-2	-2	0
46	76	5.273643455	-27	-28	-25	-26	-25	-25	-30	-30	-16	-30	0	-16	-6	-11	-5	-15	-32	-31	2	-1	-4	-7	-11	-9	-34	-22	-32	-30	1	3	NA	-4	-3	-4	-12	-15	-7	-13	-2	-1	NA	3	2	0	0	-2	0
46	76	5.870753425	-27	-16	-16	-28	-19	-16	-13	-8	-13	-18	-3	-15	-7	-7	-15	-20	-27	-23	0	-2	-5	-10	-12	-10	-21	-31	-23	-30	1	2	NA	-10	-7	-7	-20	-17	-13	-11	2	-1	NA	-1	0	-2	-3	-1	-3
46	76	6.147690259	-27	-28	-28	-19	-8	-6	-12	-30	-24	-30	1	-7	-7	-7	-7	-17	-14	-29	2	1	-5	-8	-8	-10	-27	-29	-32	-30	0	1	NA	-9	-6	-7	-7	-32	-32	-24	0	-1	NA	-3	-1	-2	-4	-1	-17
46	76	6.711879756	-27	-21	-28	-19	-5	-8	-25	-30	-13	-30	1	-6	-10	-3	-5	-19	-15	-31	0	1	-1	-5	-6	-18	-30	-33	-26	-20	-1	0	NA	-6	-5	-16	-8	-9	-27	-30	0	0	NA	1	1	-1	-4	-6	-7
46	76	7.635780061	-24	-13	-23	-20	-15	-16	-20	-8	-19	-30	1	-9	-6	-8	-14	-22	-12	-28	1	-1	-5	-8	-12	-7	-26	-19	-22	-20	1	1	NA	-8	-8	-5	-21	-19	-14	-15	1	-1	NA	-1	-1	-2	-2	-4	-9
46	76	7.635806697	-27	-27	-28	-28	-15	-22	-25	-19	-18	-30	2	-17	-13	-4	-12	-32	-7	-30	-2	1	-11	-9	-7	-19	-32	-14	-32	-30	0	1	NA	-9	-9	-6	-15	-26	-32	-30	-2	-2	NA	0	0	0	-3	-3	-6
46	76	7.994153349	NA	NA	NA	NA	NA	-22	-15	-22	-30	NA	NA	-7	-15	-11	-13	-30	-7	NA	NA	0	-16	-6	-11	-13	-27	-31	-32	NA	NA	0	NA	-9	-13	-7	-15	-30	-30	-24	NA	0	NA	1	2	0	-3	-3	-4
46	76	8.703729072	NA	NA	NA	NA	NA	-30	-22	-28	-30	NA	NA	-3	-11	-8	-17	-32	-30	NA	NA	-1	-24	-5	-11	-10	-19	-33	-32	NA	NA	-1	NA	-9	-8	-6	-6	-21	-28	-30	NA	-2	NA	0	1	0	-1	-4	-11
46	76	9.336710426	NA	NA	NA	NA	NA	-30	-17	-26	-21	NA	NA	-13	-4	-2	-14	-32	-22	NA	NA	0	-3	-6	-12	-17	-32	-31	-31	NA	NA	3	NA	-7	-4	-6	-21	-25	-25	-30	NA	-1	NA	0	1	-2	-5	-5	-14
46	77	0	-4	-1	-2	-9	1	-1	-4	-3	-7	-6	0	1	-3	-6	-8	-7	-3	-12	-4	-2	-6	-15	-7	-22	-16	-17	-9	-19	-3	-2	NA	-5	-5	-6	-28	-26	-14	-9	-2	-5	NA	-1	-1	-3	-2	-1	-3
46	77	1.257619863	-2	0	-3	-2	1	-1	1	-1	-5	-9	5	-1	-2	0	-2	-3	-15	-13	-1	-3	-8	-25	-10	-12	-15	-17	-11	-17	-3	-3	NA	-7	-13	-5	-26	-19	-12	-11	0	-3	NA	3	0	-2	-4	-2	-1
46	77	1.660228311	2	0	-2	-6	-1	-4	-5	-7	-7	-3	-2	-1	-6	-7	-8	-8	-10	-14	-3	-2	-5	-21	-6	-11	-13	-7	-16	-18	-2	-3	NA	-9	-4	-5	-35	-14	-19	-31	-5	-1	NA	-1	0	-3	-4	-1	-5
46	77	2.254703196	2	-4	-4	-5	0	-3	-1	-1	-2	-5	-1	1	0	-3	-4	-3	-4	-13	-2	-1	-2	-15	-5	-14	-12	-6	-10	-22	0	-2	NA	-3	-2	-2	-13	-20	-13	-11	-3	-3	NA	1	1	1	0	-1	0
46	77	3.347990868	4	-2	0	-3	-2	-1	-1	1	-2	-4	-1	0	0	-4	-1	-1	-3	-5	-3	-1	-3	-21	-5	-17	-34	-13	-13	-10	-3	-2	NA	-4	-3	-2	-15	-25	-12	-30	-1	0	NA	1	1	-2	-2	-4	-4
46	77	3.75071347	0	2	-1	-5	1	0	-3	-1	-1	-3	0	-2	-1	-3	-1	-2	-5	-16	0	-1	-7	-32	-6	-19	-26	-13	-15	-19	0	-3	NA	-2	-2	-2	-13	-17	-19	-20	-2	-2	NA	1	1	0	-3	-4	-4
46	77	4.268230594	0	0	-3	-3	-1	1	-2	-7	-7	-7	0	0	0	-6	-6	-7	-3	-5	-2	0	-2	-27	-5	-21	-23	-18	-4	-5	1	-1	NA	-4	-3	-2	-11	-20	-17	-13	0	-2	NA	0	0	0	-2	-6	-5
46	77	4.747532344	3	0	-5	-12	3	0	1	-2	-4	-10	2	0	0	-3	-5	-4	-5	-10	-1	-1	0	-21	-4	-23	-17	-3	-7	-7	0	-2	NA	-8	-4	-2	-16	-22	-19	-19	-1	-2	NA	-1	1	-1	-3	-6	-4
46	77	5.27363965	3	2	-1	0	2	2	2	0	-3	-2	0	2	-2	-2	-13	-12	-5	-15	0	1	1	-31	-12	-10	-14	-14	-3	-16	-1	0	NA	-7	-10	0	-21	-24	-13	-13	-1	-1	NA	-1	1	1	-1	-6	-7
46	77	5.870742009	2	-1	-2	-1	1	-1	-14	-5	-14	-18	-4	-4	-7	-14	-10	-16	-17	-18	1	-1	-4	-34	-14	-16	-22	-18	-13	-22	-2	-1	NA	-11	-7	-5	-35	-25	-17	-30	-3	-1	NA	0	0	-2	-5	-8	-3
46	77	6.147732116	-9	-6	-7	-19	1	0	-8	-5	-6	-5	-2	0	-18	-30	-19	-22	-13	-20	0	0	-3	-17	-23	-34	-34	-26	-19	-24	-1	-1	NA	-9	-3	-4	-35	-34	-32	-7	-1	-4	NA	0	-3	-1	-3	-25	-4
46	77	6.711870244	3	2	-11	-20	0	-3	-3	-1	-21	-8	-1	-1	-5	-17	-9	-19	-13	-15	-1	-1	-2	-32	-24	-15	-29	-28	-24	-8	0	0	NA	-6	-5	-5	-24	-30	-32	-30	2	0	NA	-1	-2	-2	-3	-21	-6
46	77	7.635768645	-9	-6	-10	-12	1	-9	-18	-20	-15	-24	0	-11	-16	-19	-25	-19	-17	-13	-1	0	-18	-21	-23	-34	-34	-26	-26	-28	0	-1	NA	-7	-4	-3	-23	-29	-10	-13	1	0	NA	0	-2	-1	-4	-8	-4
46	77	7.994153349	NA	NA	NA	NA	NA	-1	-17	-15	-28	NA	NA	-3	-23	-32	-23	-18	-6	NA	NA	0	-6	-18	-34	-25	-29	-24	-15	NA	NA	-1	NA	-5	-6	-5	-35	-17	-13	-13	NA	-2	NA	-1	1	1	-2	-16	-5
46	77	8.703723364	NA	NA	NA	NA	NA	6	-28	-18	-17	NA	NA	-2	-32	-25	-33	-32	-10	NA	NA	0	-18	-27	-34	-34	-34	-25	-21	NA	NA	0	NA	-9	-7	-6	-35	-32	-21	-30	NA	-2	NA	2	1	0	-1	-11	-9
46	77	9.336710426	NA	NA	NA	NA	NA	-4	-30	-20	-23	NA	NA	-7	-32	-32	-32	-32	-32	NA	NA	3	-18	-22	-34	-31	-32	-22	-25	NA	NA	-1	NA	-18	-6	-6	-35	-34	-30	-30	NA	-2	NA	1	1	-1	-5	-9	-5
47	78	0	-8	-13	-21	-25	-7	-5	-9	-15	-20	-28	-6	-5	-3	-17	-28	-33	-30	-31	-3	-3	-4	-32	-34	-34	-34	-33	-32	-30	-2	-3	NA	-8	-3	-18	-35	-34	-32	-30	-2	-3	NA	-2	0	1	-2	-2	-2
47	78	0.248671994	-4	-4	-6	-11	-4	-4	-14	-4	-30	-30	-3	-2	-4	-31	-30	-30	-30	-31	-2	0	-2	-34	-34	-34	-34	-33	-32	-30	-2	-1	NA	-7	-3	-26	-35	-34	-32	-30	-1	-3	NA	-3	-2	-2	-2	-4	-4
47	78	0.747326865	0	-6	-8	-18	-2	-3	-15	-10	-23	-28	0	-3	-12	-18	-33	-33	-32	-31	-2	-5	-4	-34	-34	-34	-34	-33	-32	-30	0	-3	NA	-4	-3	-20	-35	-34	-32	-30	-4	-4	NA	-2	-2	-4	-4	-2	-4
47	78	1.248723364	-5	-9	-14	-22	-1	-3	-12	-18	-17	-24	-1	-3	-7	-21	-25	-32	-21	-24	-3	-3	-5	-34	-30	-34	-34	-33	-32	-30	-1	-3	NA	-6	-5	-27	-35	-34	-32	-30	-1	-3	NA	-3	-2	-3	-4	-4	-4
47	78	1.761113014	-2	-2	1	-17	0	-6	-10	-13	-11	-23	-1	-1	-3	-21	-26	-32	-18	-23	0	1	-2	-25	-34	-34	-34	-30	-32	-27	-1	0	NA	-4	-3	-14	-27	-34	-32	-30	0	-2	NA	-2	-1	-1	-1	-1	-2
47	78	2.188906012	-6	0	-7	-17	0	-4	-8	-13	-22	-24	0	-2	-7	-17	-31	-32	-32	-30	0	-1	-6	-33	-18	-34	-34	-33	-32	-30	-2	-4	NA	-5	-3	-6	-30	-34	-25	-30	-2	-5	NA	-4	-5	-4	-4	-3	-4
47	78	2.678858447	-3	-13	-15	-25	-5	-6	-17	-17	-20	-24	-1	-2	-5	-29	-19	-24	-32	-30	-1	-3	-16	-33	-32	-34	-34	-33	-32	-30	1	-3	NA	-13	-4	-21	-35	-34	-32	-30	-5	-3	NA	-6	-4	-4	-4	-2	-2
47	78	3.147766362	-9	-8	-14	-26	-4	-16	-6	-20	-30	-30	-2	-5	-9	-28	-28	-32	-30	-30	-2	-1	-7	-33	-27	-34	-34	-33	-32	-29	0	-3	NA	-11	-5	-18	-24	-34	-32	-30	-2	-4	NA	-5	-4	-6	-4	-6	-4
47	78	3.695342466	-9	-17	-15	-26	-2	-6	-20	-30	-26	-30	-1	-5	-22	-30	-33	-32	-30	-30	-1	-5	-17	-31	-28	-34	-34	-33	-32	-29	-1	-3	NA	-5	-5	-15	-13	-25	-26	-24	-2	-2	NA	-2	-4	-3	-3	-1	-1
47	78	4.350245434	-2	-2	-14	-26	0	-7	-11	-23	-26	-30	-1	-3	-12	-30	-32	-25	-32	-30	-3	-2	-7	-33	-34	-34	-34	-33	-31	-29	-2	-1	NA	-11	-1	-23	-33	-34	-32	-30	1	-1	NA	-1	-2	-3	-4	-5	-3
47	78	5.17489726	-11	-16	-20	-28	0	-15	-7	-23	-30	-30	-2	-5	-7	-32	-32	-32	-31	-30	0	-2	-4	-33	-34	-34	-34	-33	-31	-29	-2	-1	NA	-16	-4	-35	-35	-34	-32	-30	-1	-5	NA	-4	-3	-3	-4	-2	-2
47	78	5.84657344	-10	-19	-18	-26	-10	-13	-18	-30	-30	-30	-3	-12	-24	-32	-32	-32	-31	-30	-1	-2	-9	-31	-34	-34	-34	-33	-31	-29	1	-5	NA	-15	-8	-23	-35	-34	-32	-30	-1	-2	NA	-3	-5	-4	-4	-3	-7
47	78	6.651571537	-12	-5	-14	-28	-2	-8	-24	-28	-30	-30	-5	-14	-23	-32	-32	-32	-31	-30	-1	-2	-10	-33	-34	-34	-34	-33	-31	-29	-1	-5	NA	-13	-7	-35	-35	-34	-32	-30	-2	-5	NA	-5	-7	-5	-4	-3	-3
47	78	7.265079909	NA	NA	NA	NA	NA	-13	-30	-30	-30	NA	NA	-12	-9	-32	-32	-32	-31	NA	NA	-2	-19	-33	-34	-34	-34	-33	-31	NA	NA	-3	NA	-27	-4	-26	-27	-34	-32	-28	NA	-1	NA	-6	-3	-3	-5	-4	-2
47	78	8.152842466	NA	NA	NA	NA	NA	-20	-30	-30	-30	NA	NA	-12	-15	-32	-32	-32	-31	NA	NA	-3	-32	-33	-34	-34	-34	-33	-31	NA	NA	-1	NA	-34	-12	-23	-30	-23	-32	-30	NA	-3	NA	-5	-5	-5	-5	-6	-6
47	78	8.914657534	NA	NA	NA	NA	NA	-11	-30	-30	-30	NA	NA	-15	-21	-32	-32	-32	-31	NA	NA	-2	-22	-33	-34	-34	-34	-33	-31	NA	NA	-1	NA	-23	-1	-35	-6	-25	-32	-30	NA	-4	NA	-6	-5	-3	-4	-12	-12
47	79	0	1	0	-1	-1	1	-1	-1	0	-1	-2	-1	-1	-3	-3	-3	-3	-1	-4	-4	-1	-2	-4	-4	-5	-2	-2	-4	-7	-1	-2	NA	-4	-2	-6	-5	-2	-3	-1	-2	-3	NA	-4	-2	-3	-3	-2	-3
47	79	0.248671994	-3	0	-3	-1	0	-2	-1	-2	-3	-1	0	-1	-3	-2	-3	-3	-2	-1	-2	1	0	-4	-15	-5	-2	-2	-2	-2	-2	-1	NA	-4	-2	-5	-7	-4	-2	-2	0	-2	NA	-2	-1	-2	-2	-3	-1
47	79	0.747328767	-5	0	0	1	-1	-2	-1	-1	-3	1	0	-1	-2	-4	0	-1	0	-5	0	-2	-3	-4	-6	-5	-4	-1	-2	-7	-2	-2	NA	-3	-3	-4	-5	0	-2	-5	-1	-3	NA	-1	-1	-3	-4	-3	-2
47	79	1.248723364	0	-1	1	1	-1	-7	1	0	-1	-3	-1	-1	-4	-3	-2	-5	-4	-1	-1	-1	-1	-6	-6	-6	-3	-5	-2	-3	-1	-2	NA	-4	-2	-4	-8	-5	-6	-5	-1	-2	NA	-1	-1	-3	-4	-2	-3
47	79	1.761113014	-3	-2	-2	-3	0	-2	0	1	0	-2	-1	-1	-3	-2	-2	-1	-2	-2	-3	-1	-1	-3	-3	-5	-2	-2	-4	-7	-2	-1	NA	-2	1	-2	-5	-3	-2	-4	-1	-1	NA	-1	-2	-3	-2	0	0
47	79	2.18890411	-3	-1	1	-1	-2	-1	0	0	-2	-2	-2	-3	-3	-2	-1	-2	-1	-5	0	-1	-3	-4	-5	-7	-3	-3	-3	-6	-3	-5	NA	-5	-2	-8	-13	-2	-3	-13	-3	-3	NA	-3	-2	-3	0	-1	-1
47	79	2.678858447	-3	-1	-1	-1	0	-1	-1	-1	0	-1	0	0	-2	-5	-3	-1	-1	-2	1	4	0	-3	-3	-7	-2	-3	-3	-3	-1	-2	NA	-2	-3	-5	-6	-5	-4	-3	0	-2	NA	-4	-3	-3	-2	-2	0
47	79	3.147768265	-4	-3	-3	-3	-3	-4	-2	-2	-2	0	-4	-2	-4	-3	-5	-5	-3	-8	-4	-2	-4	-6	-7	-6	-3	-3	-4	-5	-1	-5	NA	-2	-3	-8	-6	-2	-5	-6	0	-3	NA	-5	-4	-3	-4	-2	-4
47	79	3.695342466	-1	0	-1	1	-2	-3	-2	-2	0	-3	-3	-3	-3	-5	-3	1	-3	-5	-3	-2	-4	-6	-7	-8	-5	-3	-2	-2	-2	-2	NA	-4	-4	-6	-10	-4	-3	0	0	-2	NA	-3	-4	-2	-3	-2	-1
47	79	4.350245434	-5	0	3	2	1	-1	-2	2	-1	0	1	0	0	-3	-2	-2	-4	-3	0	-1	-1	-5	-3	-4	-3	-4	-5	-6	-1	0	NA	-2	-1	-6	-9	-2	-9	-6	-2	-2	NA	-2	-2	-2	-3	-2	-3
47	79	5.17489726	-5	1	2	2	-2	-1	-2	0	0	0	-3	0	-2	-5	-2	-4	-3	-4	0	-1	-2	-6	-7	-6	-3	-3	-7	-5	-1	-1	NA	-3	-2	-5	-9	-4	-8	-18	-1	-2	NA	-4	-1	-2	-4	-2	-4
47	79	5.846567732	-4	-3	-3	-3	-3	-5	-3	-2	-3	1	-5	-1	-4	-5	-4	-3	-5	-5	-3	-2	1	-5	-5	-6	-2	-5	-5	-6	-2	-5	NA	-3	-5	-7	-6	-6	-7	-7	-3	-3	NA	-2	-2	-3	-3	-3	-4
47	79	6.651569635	-1	-1	0	1	2	0	-2	-1	-1	1	1	-1	-2	-2	-2	0	0	1	-2	-1	-2	-5	-6	-5	-3	-2	-6	-6	0	0	NA	-2	-2	-4	-7	-5	-6	-4	-2	-4	NA	-3	-1	-2	-3	0	1
47	79	7.265083714	NA	NA	NA	NA	NA	0	-5	-4	-2	NA	NA	-1	-2	-4	-7	-4	-6	NA	NA	0	-2	-6	-8	-10	-8	-4	-8	NA	NA	-4	NA	-5	-3	-5	-9	-5	-7	-13	NA	-3	NA	-3	-3	-3	-3	-2	-3
47	79	8.152846271	NA	NA	NA	NA	NA	0	-2	1	2	NA	NA	-1	-4	-6	-5	-4	-5	NA	NA	0	-2	-5	-8	-8	-2	-2	-7	NA	NA	-2	NA	-4	-1	-10	-11	-2	-13	-16	NA	-1	NA	-1	-1	0	0	-1	-1
47	79	8.914659437	NA	NA	NA	NA	NA	0	-3	-1	-1	NA	NA	1	-3	-6	-3	-5	-3	NA	NA	-1	-1	-7	-8	-16	-4	-3	-3	NA	NA	0	NA	-2	-1	-4	-13	-6	-6	-4	NA	-3	NA	-2	-2	-1	-2	-3	-1
48	80	0	-24	-25	-25	-25	-26	-27	-28	-28	-28	-27	-28	-29	-26	-30	-31	-21	-27	-28	-13	-23	-17	-31	-32	-30	-19	-20	-28	-27	-12	-6	NA	-9	-7	-33	-30	-32	-29	-28	-12	-7	NA	-5	-5	-4	-5	-13	-17
48	80	0.211010274	-24	-25	-25	-25	-22	-23	-13	-18	-26	-21	-13	-10	-30	-23	-18	-14	-17	-28	-13	-13	-20	-31	-32	-25	-20	-31	-30	-27	-6	-3	NA	-22	-8	-33	-31	-32	-31	-28	-7	-4	NA	-6	-3	-4	-5	-19	-7
48	80	0.515317732	-24	-25	-25	-25	-26	-27	-28	-28	-28	-27	-28	-29	-30	-30	-31	-30	-29	-28	-28	-19	-22	-28	-32	-28	-29	-25	-30	-27	-7	-13	NA	-25	-22	-33	-33	-32	-31	-28	-2	-3	NA	-5	-7	-4	-5	-6	-5
48	80	1.013816591	-24	-24	-25	-25	-26	-27	-28	-28	-28	-27	-28	-29	-30	-30	-30	-30	-29	-28	-7	-18	-28	-31	-32	-32	-30	-31	-29	-27	-5	-6	NA	-15	-4	-20	-29	-24	-22	-21	-6	-8	NA	-5	-5	-8	-9	-21	-19
48	80	1.646601979	-22	-22	-22	-17	-12	-14	-19	-10	-17	-13	-9	-5	-19	-19	-10	-12	-15	-16	-6	-8	-16	-29	-32	-30	-16	-16	-18	-27	-4	-4	NA	-14	-3	-33	-33	-25	-30	-28	-7	-4	NA	-5	-4	-4	-5	-14	-20
48	80	1.838508371	-24	-24	-25	-25	-26	-27	-28	-28	-28	-27	-11	-11	-9	-26	-30	-19	-15	-28	-13	-5	-5	-24	-32	-32	-16	-20	-24	-27	-9	-6	NA	-17	-6	-18	-28	-17	-27	-28	-10	-7	NA	-3	-1	-2	-5	-16	-19
48	80	2.358679604	-24	-24	-25	-24	-26	-27	-28	-25	-28	-27	-28	-29	-24	-30	-30	-22	-24	-28	-17	-12	-14	-27	-32	-32	-20	-17	-27	-27	-5	-2	NA	-12	-13	-33	-33	-29	-30	-27	-4	-4	NA	-2	-1	-2	-4	-23	-23
48	80	2.777863394	-24	-24	-25	-24	-26	-27	-28	-28	-28	-27	-28	-29	-30	-30	-30	-30	-29	-28	-10	-25	-30	-31	-32	-32	-13	-23	-29	-27	-6	-6	NA	-13	-11	-33	-33	-30	-30	-27	-4	-3	NA	-6	-3	-4	-7	-22	-22
48	80	3.104465373	-24	-24	-25	-24	-26	-27	-28	-28	-28	-27	-28	-26	-25	-30	-30	-18	-29	-28	-15	-14	-20	-31	-30	-24	-16	-24	-29	-26	-10	-8	NA	-20	-13	-20	-27	-24	-30	-27	-9	-11	NA	-10	-9	-9	-9	-25	-15
48	80	3.525839041	-24	-24	-25	-24	-26	-27	-28	-28	-28	-27	-28	-29	-29	-30	-30	-30	-29	-28	-24	-29	-30	-31	-32	-25	-26	-25	-29	-26	-15	-13	NA	-25	-13	-33	-33	-32	-30	-27	-13	-6	NA	-9	-10	-6	-12	-20	-15
48	80	3.94787481	-24	-24	-25	-24	-26	-27	-28	-28	-28	-27	-28	-29	-17	-30	-30	-27	-29	-28	-28	-27	-30	-31	-32	-32	-15	-23	-29	-26	-7	-7	NA	-32	-11	-33	-33	-32	-30	-27	-6	-7	NA	-9	-6	-5	-6	-21	-14
48	80	5.13678653	-23	-24	-24	-24	-26	-27	-27	-28	-27	-27	-27	-17	-13	-17	-23	-18	-25	-27	-10	-14	-18	-31	-32	-32	-18	-18	-29	-26	-6	-9	NA	-25	-5	-33	-31	-32	-30	-27	-8	-4	NA	-3	-4	-4	-7	-8	-13
48	80	5.693021309	-9	-13	-20	-22	-9	-13	-10	-15	-19	-24	-13	-11	-12	-16	-19	-20	-23	-27	-13	-11	-18	-31	-32	-30	-28	-21	-29	-26	-13	-15	NA	-17	-8	-33	-33	-32	-30	-27	-8	-7	NA	-10	-11	-8	-8	-29	-22
48	80	6.287929985	-3	-7	-13	-11	-7	-9	-9	-9	-6	-22	-8	-6	-10	-10	-16	-11	-13	-27	-7	-9	-13	-31	-32	-32	-18	-26	-29	-26	-5	-7	NA	-22	-5	-33	-29	-32	-30	-27	-7	-7	NA	-12	-7	-6	-6	-19	-14
48	80	7.22738965	-23	-24	-24	-24	-26	-27	-27	-28	-27	-26	-27	-28	-29	-30	-30	-30	-29	-27	-28	-29	-30	-31	-32	-32	-32	-31	-29	-26	-29	-30	NA	-32	-17	-33	-33	-32	-30	-27	-10	-12	NA	-12	-7	-7	-9	-12	-8
48	80	7.68789003	-23	-24	-24	-24	-26	-27	-24	-28	-27	-26	-27	-28	-29	-30	-30	-30	-29	-27	-11	-16	-23	-29	-32	-32	-30	-31	-29	-26	-11	-11	NA	-26	-11	-33	-33	-32	-30	-27	-10	-10	NA	-10	-8	-7	-8	-12	-10
49	81	0	-5	-1	-10	-3	-2	-2	-2	-6	-7	-7	-2	-2	-1	-5	-6	-1	-5	-15	-4	-3	0	-3	-7	-6	-5	-4	-9	-24	-2	-5	NA	-7	-16	-36	-15	-10	-20	-15	-5	-6	NA	-3	-3	-5	-4	-6	-16
49	81	0.651959665	-5	-4	-5	-5	-3	-3	-3	-5	-7	-1	-3	-2	-4	-3	-5	-6	-6	-10	-4	-2	-6	-6	-7	-8	-9	-8	-12	-20	-1	-2	NA	-35	-9	-36	-13	-12	-15	-18	-2	-4	NA	-5	-5	-6	-6	-8	-9
49	81	0.843907915	-3	-1	-1	-1	-1	-2	-4	-3	-4	-5	-1	-3	-5	-5	-4	-5	-5	-5	-3	-3	-4	-8	-9	-9	-8	-9	-5	-15	0	-5	NA	-8	-8	-13	-9	-10	-25	-14	1	-3	NA	-3	-4	-5	-4	-6	-8
49	81	1.169760274	-2	-3	0	-3	-1	-2	-2	-3	-4	-3	1	-2	-1	-3	-5	-5	-3	-5	0	-1	-3	-6	-7	-10	-8	-8	-5	-16	1	-1	NA	-35	-17	-36	-10	-9	-14	-14	0	0	NA	-4	-3	-4	-6	-6	-8
49	81	1.610818113	1	-2	-1	-5	-2	-1	-2	-3	-1	-4	-2	-2	-4	-3	-2	-2	-4	-2	-3	-3	-3	-9	-7	-8	-8	-8	-7	-9	-1	-2	NA	-13	-8	-36	-10	-11	-12	-8	0	-2	NA	-3	-3	-3	-5	-5	-6
49	81	2.013563546	-2	-3	-3	-1	-2	-3	-3	-3	-4	-8	-4	-3	-4	-4	-5	-7	-8	-9	-1	-4	-5	-7	-9	-8	-9	-10	-9	-11	-3	-6	NA	-20	-7	-12	-10	-10	-13	-12	-4	-4	NA	-4	-4	-5	-7	-7	-8
49	81	2.512189878	-1	-4	-1	-3	-4	-2	-3	-5	-6	-10	-4	-3	-4	-4	-5	-7	-8	-6	-1	-3	-5	-7	-7	-8	-9	-10	-8	-10	0	-4	NA	-13	-5	-36	-13	-8	-11	-21	-1	-4	NA	-6	-5	-6	-7	-9	-11
49	81	2.934071537	0	-1	-4	-4	-2	-2	-2	-6	-5	-3	-2	-3	-4	-5	-5	-7	-6	-12	-3	-4	-5	-7	-7	-9	-7	-7	-9	-11	-3	-8	NA	-17	-5	-35	-13	-13	-13	-8	-1	-5	NA	-5	-4	-6	-6	-7	-11
49	81	3.70125761	-7	-4	-4	-10	-1	-3	-3	-3	-4	-9	-2	-1	-2	-3	-3	-4	-3	-9	-2	-3	-2	-3	-5	-6	-6	-12	-11	-14	0	-1	NA	-35	-20	-35	-19	-16	-32	-27	-1	-1	NA	-3	-1	-4	-3	-4	-15
49	81	4.238112633	1	-1	-4	-5	-2	-2	-4	-4	-4	-5	-2	-2	-4	-5	-4	-4	-5	-6	-2	-1	-4	-8	-9	-9	-8	-7	-6	-10	-2	-4	NA	-21	-5	-35	-11	-11	-13	-15	-3	-6	NA	-3	-3	-4	-6	-8	-11
49	81	5.197115677	-2	-4	-3	-2	-6	-2	-3	-3	-2	-5	-1	0	-2	-5	-3	-5	-5	-6	-1	0	-1	-4	-14	-6	-5	-7	-8	-30	2	-2	NA	-2	-2	-35	-10	-11	-15	-15	-1	-1	NA	-2	-1	-4	-4	-6	-10
49	81	5.791731355	-4	-4	-6	-3	-5	-3	-4	-6	-5	-8	-4	-4	-4	-7	-8	-8	-8	-10	-13	-4	-5	-7	-8	-10	-8	-16	-10	-25	-3	-5	NA	-20	-4	-35	-20	-15	-19	-10	-3	-6	NA	-4	-4	-6	-4	-6	-17
49	81	6.53957382	3	-3	-1	-6	1	-1	-1	-3	-2	-4	1	-1	-3	-2	-3	-5	-4	-17	2	1	-2	-4	-4	-6	-5	-7	-13	-21	3	-2	NA	-9	-14	-25	-20	-9	-16	-13	1	-1	NA	-3	-1	-2	-2	-5	-25
49	81	7.249259893	-1	-4	-10	-7	-1	-3	-5	-5	-5	-9	-3	-3	-4	-6	-7	-6	-20	-9	-1	-2	-4	-10	-11	-9	-9	-10	-11	-27	-1	-4	NA	-32	-10	-35	-12	-13	-14	-22	0	-4	NA	-5	-6	-5	-7	-8	-13
49	81	7.479379756	-3	-2	-8	-19	-3	-4	-1	-5	-8	-15	-1	0	-4	-5	-4	-7	-5	-10	1	-2	-4	-6	-7	-7	-7	-9	-12	-21	-1	-3	NA	-34	-15	-35	-20	-20	-9	-15	-2	-3	NA	-4	-4	-5	-6	-8	-10
49	81	8.578059361	-1	-4	-9	-3	1	-1	-7	-8	-7	-15	0	-1	-3	-5	-8	-8	-9	-7	1	-1	-5	-6	-6	-9	-8	-9	-9	-11	0	0	NA	-32	-11	-35	-19	-18	-13	-23	2	-2	NA	-1	-1	-2	-4	-5	-26
49	82	0	-17	-7	-13	-11	-16	-5	-28	-26	-31	-30	-4	-14	-32	-20	-30	-33	-25	-31	-5	-2	-14	-4	-15	-15	-9	-14	-32	-30	-1	-2	NA	-3	-1	-16	-33	-23	-30	-30	1	-2	NA	-1	0	-3	-5	-2	-7
49	82	0.651967275	-16	-6	-10	-28	-5	-11	-12	-22	-24	-30	-3	-6	-15	-16	-24	-17	-32	-31	-2	-2	-7	-5	-7	-17	-10	-20	-29	-30	0	-3	NA	-3	-6	-8	-33	-22	-33	-30	-4	-6	NA	-1	-3	-4	-6	-10	-12
49	82	0.843909817	-8	-4	-15	-26	-10	-7	-24	-20	-16	-30	-2	-21	-29	-16	-18	-33	-32	-31	-5	-4	-22	-8	-11	-12	-18	-21	-32	-30	-1	-6	NA	-5	-7	-12	-35	-32	-33	-30	-2	-9	NA	-2	-2	-2	-4	-18	-13
49	82	1.169764079	-14	-12	-3	-10	-5	-8	-21	-14	-18	-30	-2	-20	-32	-18	-17	-18	-32	-31	-3	-1	-31	-5	-11	-10	-15	-15	-32	-30	-1	-5	NA	-4	-1	-9	-21	-20	-33	-30	-1	-4	NA	-4	-1	-4	-7	-9	-15
49	82	1.610821918	-11	-2	-1	-6	-2	-4	-10	-16	-18	-16	0	-12	-32	-21	-20	-11	-20	-31	-1	-1	-17	-3	-8	-11	-11	-18	-23	-30	1	-2	NA	-1	-3	-9	-26	-21	-33	-30	0	-3	NA	-1	0	-3	-6	-9	-7
49	82	2.013565449	-10	-5	-4	-9	-4	-10	-14	-15	-10	-30	-2	-13	-23	-16	-15	-20	-32	-31	-3	-3	-22	-7	-12	-12	-14	-23	-32	-30	-2	-4	NA	-5	-13	-15	-22	-27	-33	-30	-3	-4	NA	-5	-3	-5	-6	-11	-9
49	82	2.512193683	-9	-17	-8	-25	-14	-6	-17	-12	-13	-30	-4	-12	-16	-15	-19	-15	-30	-31	-2	-4	-17	-7	-14	-15	-15	-25	-32	-30	-1	-6	NA	-7	-10	-13	-35	-22	-33	-30	0	-6	NA	-4	-4	-5	-7	-13	-23
49	82	2.93407344	-2	3	-3	-7	-3	-9	-12	-18	-23	-30	-3	-13	-26	-18	-16	-33	-32	-31	1	-4	-20	-6	-14	-13	-15	-33	-32	-30	-2	-4	NA	-7	-12	-10	-35	-23	-32	-28	-2	-4	NA	-3	-2	-2	-10	-14	-21
49	82	3.701253805	-8	-9	-4	-22	-4	-4	-14	-17	-26	-23	-1	-19	-27	-22	-25	-33	-32	-31	-2	-1	-17	-9	-7	-15	-13	-33	-32	-30	-1	-5	NA	-3	-12	-26	-35	-28	-32	-30	-4	-9	NA	-3	-2	-3	-8	-10	-33
49	82	4.238118341	-6	-7	0	-13	-7	-9	-24	-13	-28	-28	4	-7	-20	-18	-11	-18	-24	-31	1	0	-10	-7	-18	-14	-14	-30	-23	-30	0	-1	NA	-6	-14	-11	-35	-32	-32	-30	4	-2	NA	-3	-2	-2	-9	-9	-10
49	82	5.197115677	-25	-14	-10	-25	-13	-18	-21	-23	-30	-30	1	-16	-32	-32	-25	-26	-32	-30	0	0	-33	-4	-13	-22	-16	-25	-32	-30	2	-1	NA	-8	-17	-11	-30	-34	-32	-30	1	-1	NA	-1	1	0	-8	-9	-7
49	82	5.791733257	-16	-10	-24	-28	-13	-4	-16	-26	-30	-30	-5	-19	-24	-14	-31	-27	-32	-30	-3	-5	-20	-7	-18	-12	-16	-33	-32	-29	-4	-4	NA	-11	-35	-13	-31	-34	-32	-30	-4	-7	NA	-5	-4	-2	-10	-12	-8
49	82	6.539570015	-6	-8	-4	-15	1	-7	-5	-17	-13	-28	0	-2	-23	-22	-33	-23	-32	-30	1	-2	-5	-9	-15	-22	-10	-33	-32	-18	1	-1	NA	-12	-33	-9	-35	-34	-30	-30	-1	-1	NA	-2	-2	-2	-11	-15	-16
49	82	7.249254186	-9	-11	-4	-28	-10	-10	-9	-13	-17	-30	-1	-6	-23	-30	-32	-32	-32	-30	3	-2	-12	-8	-16	-12	-17	-29	-31	-29	0	-3	NA	-16	-35	-19	-35	-34	-32	-30	-2	-4	NA	-2	-4	-3	-12	-14	-18
49	82	7.479377854	-5	-4	-6	-11	-9	-6	-6	-19	-17	-30	-2	-19	-30	-24	-30	-30	-32	-30	-1	0	-26	-7	-16	-24	-29	-33	-31	-29	-1	-2	NA	-16	-33	-13	-33	-34	-32	-30	-2	-2	NA	-1	0	-1	-21	-19	-19
49	82	8.578061263	-5	-8	-1	-11	-6	-3	-13	-15	-28	-30	1	-13	-32	-32	-32	-30	-29	-30	1	-1	-24	-13	-26	-22	-18	-33	-31	-29	0	-3	NA	-22	-35	-11	-35	-34	-32	-30	1	-3	NA	2	-2	-1	-15	-15	-26
50	83	0	-5	-3	-1	-2	-3	0	-2	-2	-6	0	-1	-3	0	-1	-1	-3	-1	-5	-2	-2	-2	0	-1	-2	-2	-2	-4	-1	-2	-2	NA	-2	-1	-1	-2	-3	-4	-5	-4	-5	NA	-1	-2	-1	-5	-8	-8
50	83	0.482062405	-5	-7	-10	-9	-12	-8	-7	-6	-6	-5	-10	-6	-3	-2	-5	-3	-5	-6	-7	-6	-7	-6	-3	-2	-3	-4	-4	-6	-5	-4	NA	-3	-2	-4	-5	-3	-4	-4	-5	-7	NA	-4	-2	-3	-6	-6	-7
50	83	1.0189707	-1	0	1	-1	0	3	1	1	0	-2	-1	-1	2	3	1	0	-2	0	2	1	-1	1	1	2	1	-1	-4	-6	1	0	NA	0	1	3	0	0	-1	-7	-3	-5	NA	0	0	0	-2	-7	-6
50	83	1.495629756	-4	-2	-4	-5	-8	-5	-5	-4	-5	-6	-9	-10	-9	-7	-9	-7	-9	-10	-8	-6	-10	-11	-7	-8	-10	-11	-10	-8	-7	-9	NA	-10	-8	-8	-9	-11	-11	-12	-7	-12	NA	-8	-7	-7	-10	-24	-22
50	83	1.726223364	-1	0	-2	-3	-3	-2	0	0	-4	-5	-3	-3	-3	-2	-2	-3	-4	-4	-2	-2	-5	-1	-1	-1	-4	-3	-4	-6	0	-2	NA	-4	-1	-2	-5	-6	-7	-12	-4	-7	NA	-2	0	-1	-5	-26	-19
50	83	2.301137747	1	4	1	-4	-3	-1	-1	4	-1	-2	1	-2	0	1	1	-2	-2	-5	0	0	-2	-3	0	-2	-1	-2	-3	-6	-1	-2	NA	-1	1	0	-2	-4	-1	-6	-2	-4	NA	1	3	-1	-4	-29	-13
50	83	2.799847793	-2	0	3	-1	1	3	2	0	0	-3	1	1	2	1	4	2	2	-2	1	-1	0	2	1	0	0	1	-2	-5	-1	-2	NA	-3	-1	1	-1	-1	-3	-3	-4	-3	NA	-1	0	-1	-5	-34	-26
50	83	3.279208524	1	2	1	2	0	3	2	1	2	1	1	1	2	1	1	1	1	-1	1	2	0	0	1	0	0	-2	-4	-5	1	-1	NA	0	0	1	-1	-2	-5	-4	-1	-4	NA	-2	-1	-1	-4	-25	-13
50	83	3.796993912	-26	-26	-26	-27	-2	2	2	-2	-2	-3	4	1	-1	2	2	-2	0	0	-2	1	0	2	0	2	2	1	-2	-3	1	-1	NA	-1	1	-1	2	-2	-2	-6	-5	-5	NA	-1	0	0	-15	-23	-32
50	83	4.356014079	1	2	-1	2	-1	0	0	-1	2	0	-1	-3	0	0	1	0	-2	-5	-2	-2	-3	0	0	1	-1	-4	-4	-10	-1	-2	NA	-3	-2	-1	-3	-2	-5	-7	-2	-4	NA	-3	0	-1	-5	-27	-22
50	83	5.449166667	2	2	-2	2	2	3	1	-1	-1	0	-3	-1	2	0	2	0	-1	-5	1	1	0	1	0	2	0	-1	-3	-5	1	0	NA	0	2	0	-1	-3	-7	-2	-4	-2	NA	0	0	2	-14	-33	-16
50	83	5.928561644	4	6	3	3	2	4	4	0	0	3	1	2	4	1	4	2	-1	0	1	2	3	2	2	1	1	0	1	0	2	0	NA	0	3	1	-2	0	-2	-4	-3	-2	NA	-2	2	2	-19	-5	-8
50	83	6.484581431	5	5	4	-1	0	3	4	4	2	-4	2	-1	2	3	2	0	1	-6	0	2	3	1	1	1	1	0	-3	-4	0	-2	NA	-1	-1	-2	-2	0	-2	-5	-3	-4	NA	4	1	-1	-21	-33	-11
50	83	7.095749619	0	2	2	-4	2	-3	1	-3	-2	-4	0	1	-1	1	0	0	1	-6	2	-1	0	-1	-1	-2	0	-2	-5	-4	0	-2	NA	0	0	-1	0	-1	-10	-12	0	-4	NA	-2	0	-1	-23	-33	-21
50	83	7.614092466	2	0	4	0	0	1	1	0	-1	-1	5	0	2	2	1	0	-1	-2	-1	1	0	1	0	1	2	-2	-4	-5	0	-2	NA	0	2	1	1	0	-6	-9	-3	-6	NA	0	2	2	-7	-22	-14
50	83	8.345062785	1	0	0	-4	0	-1	-1	-2	-1	-6	2	0	-1	-1	2	1	-2	-4	-3	1	1	-1	-1	0	-2	-3	-3	-28	-1	-1	NA	0	0	-2	-2	-4	-15	-10	-4	-7	NA	-1	2	2	-12	-26	-21
51	84	0	-11	-3	-1	-9	-2	-4	-6	-7	-3	-24	-2	-2	-11	-6	-4	-4	-2	-6	-30	-5	-3	-11	-11	-7	-1	-3	-30	-28	-31	-26	NA	-5	-34	-5	-6	-8	-23	-26	-20	-10	NA	-10	-34	-7	-9	-12	-26
51	84	0.402688356	-2	-2	1	-7	4	3	-5	1	-1	-3	-1	0	0	-3	0	-1	-2	-19	-30	-2	-2	-32	-15	-15	-13	-12	-20	-13	-31	-20	NA	-8	-34	-3	-18	-33	-31	-27	-14	-29	NA	-19	-28	-8	-29	-17	-14
51	84	0.70957382	1	1	2	7	-3	-1	-2	0	-4	-3	-3	-3	-6	2	-1	-4	-13	-9	-25	1	-2	-27	-16	-33	-13	-13	-12	-7	-31	-21	NA	-3	-28	-6	-34	-26	-12	-23	-12	-8	NA	-34	-32	-11	-16	-7	-7
51	84	1.419200913	-4	-5	-2	-1	1	0	-1	-1	1	0	-2	-3	-3	-2	0	0	-5	2	-30	-2	-1	-24	-16	-31	-11	-4	-8	-12	-28	-17	NA	-6	-19	-2	-3	-15	-11	-29	-3	-3	NA	-20	-13	-8	-27	-7	-11
51	84	1.706777017	14	-8	-2	-2	3	8	1	1	0	-3	-4	0	-7	-2	-3	-4	-3	-8	-30	-2	-2	-14	-22	-7	-10	-4	-12	-4	-16	-10	NA	-14	-22	-2	-7	-33	-25	-29	-7	-7	NA	-19	-32	-8	-22	-17	-18
51	84	1.783483638	0	-1	-2	-13	2	2	-3	-1	-5	-15	-1	0	-2	-4	-3	-4	-2	-7	-7	-13	0	-8	-7	-19	-11	-5	-23	-26	-30	-3	NA	-8	-34	-6	-16	-33	-31	-22	-8	-8	NA	-34	-34	-15	-32	-31	-27
51	84	2.339691781	-7	-2	-5	-15	-1	-2	-4	-5	-6	-16	-2	-1	-3	-2	-1	-3	-5	-9	-30	-8	-1	-8	-6	-20	-13	-7	-30	-5	-30	-31	NA	-6	-28	-4	-34	-31	-29	-29	-9	-8	NA	-34	-25	-8	-32	-22	-31
51	84	2.704071537	-5	-3	-5	-3	0	-2	-3	-5	-8	-6	-3	0	1	-1	-2	-5	-5	-6	-30	-2	-3	-15	-9	-12	-10	-8	-19	-22	-30	-14	NA	-11	-20	-2	-15	-33	-31	-29	-17	-15	NA	-31	-26	-7	-32	-31	-31
51	84	3.106883562	-2	-5	-7	-12	1	-4	-1	-5	-10	-12	-1	-4	-18	-11	-5	-10	-4	-21	-20	-1	-12	-19	-14	-17	-8	-8	-30	-28	-28	-31	NA	-15	-24	-6	-34	-33	-21	-26	-20	-11	NA	-32	-34	-9	-25	-24	-22
51	84	3.950730594	1	2	1	-5	4	-1	-1	-15	-6	-17	0	0	-4	-2	-1	-9	-6	-13	-29	-2	-4	-26	-18	-15	-5	-3	-14	-21	-23	-31	NA	-10	-20	-3	-34	-33	-22	-26	-17	-14	NA	-34	-34	-17	-34	-25	-31
51	84	4.027376332	-3	-3	-11	-2	-3	-2	-2	-3	-2	-16	-2	-4	-5	-7	-5	-6	-2	-12	-29	-5	-8	-32	-6	-22	-11	-12	-18	-28	-30	-17	NA	-13	-26	-8	-34	-30	-31	-20	-19	-21	NA	-33	-32	-14	-23	-18	-14
51	84	4.545136986	-6	0	-2	-3	0	-6	-5	-20	-2	-14	2	0	-7	-6	-4	-20	-10	-5	-29	-3	-8	-32	-27	-33	-11	-4	-21	-18	-30	-31	NA	-22	-28	-6	-34	-19	-31	-28	-27	-12	NA	-33	-32	-11	-34	-24	-31
51	84	5.024600457	-4	3	-4	-8	4	-1	-2	-14	-4	-11	-1	-2	-14	-10	-2	-19	-18	-6	-29	-3	-6	-23	-18	-33	-14	-6	-11	-19	-28	-31	NA	-11	-34	-5	-24	-33	-31	-28	-21	-6	NA	-25	-34	-22	-34	-33	-22
51	84	5.580781963	-1	-4	-8	-20	1	0	-2	-5	-7	-7	3	0	-6	-6	-3	-5	-2	-3	-29	-4	-4	-22	-25	-19	-6	-24	-22	-19	-30	-31	NA	-11	-34	-6	-34	-27	-24	-28	-6	-9	NA	-33	-24	-21	-34	-25	-21
51	84	6.098607306	1	0	-4	-8	4	2	-3	-3	-2	-1	0	2	-1	-3	0	1	0	-8	-29	-3	-3	-27	-18	-33	-5	-6	-3	-1	-15	-11	NA	-17	-12	-5	-13	-31	-23	-28	-3	-4	NA	-8	-28	-6	-34	-26	-21
51	84	6.558913623	-3	0	-10	-2	0	0	-6	-3	-1	1	-2	-2	2	-5	-2	-2	-2	2	-7	-4	3	4	-7	-6	-6	-8	-4	-12	-10	-8	NA	-2	-23	-6	-7	-6	-5	-4	-9	-6	NA	-33	-34	-25	-32	-25	-31
51	84	6.904185693	-3	-2	-2	-3	-6	-4	-6	-4	-5	-6	-1	-3	-6	-15	-2	-6	-2	-8	-29	-2	-5	-32	-26	-33	-9	-32	-14	-23	-30	-31	NA	-27	-34	-7	-34	-33	-22	-24	-14	-16	NA	-29	-34	-23	-32	-28	-31
51	84	7.920709665	-9	0	0	-3	-4	-2	0	-4	-4	-7	-3	-3	-5	-6	-5	-10	-15	-1	-29	-2	-3	-32	-23	-31	-10	-2	-12	-10	-30	-14	NA	-30	-34	-11	-16	-18	-14	-28	-15	-17	NA	-33	-34	-27	-23	-22	-21
52	85	0	-6	-3	-8	-5	-1	-4	-10	-8	-8	-4	-5	-4	-4	-6	-10	-10	-8	-6	-2	0	-7	-14	-7	-7	-5	-10	-12	-16	-1	3	NA	-2	-3	-4	-5	-10	-11	-16	1	-2	NA	-5	-3	-5	-8	-11	-9
52	85	0.517324962	-21	-28	-19	-26	-20	-30	-24	-21	-27	-31	-31	-21	-32	-33	-33	-33	-32	-31	-5	-19	-33	-34	-33	-35	-34	-34	-30	-30	-6	-8	NA	-35	-5	-10	-31	-34	-33	-31	-5	-6	NA	-11	-6	-27	-36	-35	-33
52	85	0.977968037	-28	-28	-23	-29	-15	-23	-25	-25	-31	-25	-9	-14	-26	-33	-33	-29	-32	-31	-8	-15	-33	-31	-35	-35	-34	-30	-32	-30	-1	-2	NA	-14	-7	-15	-35	-32	-31	-31	-3	-3	NA	-9	-11	-36	-36	-35	-33
52	85	1.360991248	-22	-26	-26	-29	-18	-23	-29	-24	-18	-31	-18	-16	-26	-31	-31	-33	-32	-31	-14	-16	-16	-34	-35	-35	-34	-34	-32	-30	-3	-7	NA	-33	-7	-10	-35	-34	-29	-31	-3	-4	NA	-9	-8	-33	-36	-33	-33
52	85	1.610667808	-25	-28	-28	-29	-28	-16	-31	-31	-31	-31	-14	-18	-25	-33	-26	-33	-32	-31	-14	-12	-17	-34	-35	-35	-34	-34	-32	-30	-7	-4	NA	-6	-8	-16	-35	-32	-33	-31	-4	-7	NA	-8	-10	-36	-36	-35	-33
52	85	2.073386606	-26	-28	-25	-27	-17	-26	-21	-19	-29	-31	-19	-21	-26	-33	-33	-31	-30	-31	-7	-17	-31	-34	-35	-35	-34	-34	-32	-30	-5	-15	NA	-10	-8	-14	-35	-32	-33	-31	-10	-8	NA	-13	-9	-25	-36	-35	-31
52	85	2.53358067	-26	-28	-28	-25	-25	-22	-24	-23	-23	-30	-12	-14	-30	-31	-31	-33	-32	-31	-12	-15	-19	-34	-34	-35	-34	-33	-32	-30	-9	-6	NA	-10	-8	-12	-27	-24	-33	-31	-8	-10	NA	-10	-7	-31	-36	-34	-33
52	85	2.840449011	-23	-28	-28	-26	-9	-15	-26	-23	-31	-30	-13	-13	-22	-33	-27	-27	-25	-31	-6	-17	-27	-29	-34	-35	-34	-22	-30	-30	-3	-2	NA	-5	-6	-15	-24	-34	-16	-31	-7	-6	NA	-8	-9	-36	-36	-34	-33
52	85	3.393898402	-28	-28	-24	-28	-16	-14	-14	-24	-25	-30	-12	-18	-32	-33	-33	-33	-32	-28	-13	-9	-25	-34	-34	-35	-34	-33	-32	-30	-8	-7	NA	-20	-7	-18	-35	-34	-33	-30	-9	-7	NA	-12	-7	-36	-35	-34	-33
52	85	4.325555556	-19	-21	-28	-25	-9	-19	-21	-21	-22	-24	-12	-26	-17	-33	-26	-20	-24	-31	-17	-11	-22	-34	-34	-35	-32	-25	-32	-30	-7	-11	NA	-12	-6	-13	-35	-34	-33	-30	-6	-12	NA	-9	-8	-34	-35	-34	-33
52	85	4.893226788	-26	-28	-28	-21	-27	-23	-30	-27	-31	-30	-12	-24	-28	-33	-33	-26	-32	-31	-12	-16	-31	-34	-34	-35	-34	-33	-32	-28	-15	-7	NA	-17	-15	-21	-30	-34	-31	-30	-11	-8	NA	-8	-9	-30	-35	-34	-33
52	85	5.63781583	-18	-24	-19	-28	-17	-21	-28	-31	-30	-24	-10	-14	-17	-33	-23	-29	-32	-31	-7	-11	-33	-34	-34	-35	-34	-33	-32	-30	-5	-3	NA	-9	-6	-16	-31	-34	-31	-30	-5	-7	NA	-6	-6	-29	-35	-34	-33
52	85	6.079398782	-11	-17	-28	-22	-10	-11	-30	-27	-27	-23	-8	-14	-23	-33	-28	-17	-32	-31	-6	-8	-31	-25	-34	-35	-25	-26	-32	-30	-4	-1	NA	-24	-5	-16	-33	-34	-27	-30	-3	-4	NA	-7	-7	-36	-35	-34	-33
52	85	6.635435693	-24	-28	-28	-28	-9	-16	-23	-17	-22	-30	-21	-25	-32	-33	-33	-33	-32	-31	-5	-3	-33	-27	-34	-34	-34	-33	-30	-30	-2	1	NA	-26	-6	-31	-33	-34	-32	-30	-9	-6	NA	-27	-4	-36	-35	-34	-33
52	85	7.068105023	-20	-22	-28	-28	-21	-12	-19	-26	-30	-23	-9	-15	-28	-33	-33	-15	-32	-31	-7	-5	-19	-32	-34	-34	-34	-33	-32	-30	-6	-4	NA	-30	-7	-15	-35	-34	-32	-30	-9	-7	NA	-12	-9	-36	-35	-34	-33
52	85	7.786248097	-18	-26	-28	-28	-7	-19	-30	-30	-30	-30	-9	-10	-20	-32	-31	-29	-28	-31	-9	-9	-24	-32	-34	-34	-34	-33	-30	-30	-4	-7	NA	-15	-11	-29	-35	-34	-32	-30	-10	-10	NA	-15	-28	-33	-35	-32	-31
52	85	8.161073059	-10	-20	-24	-28	-13	-20	-20	-30	-30	-27	-13	-8	-32	-32	-27	-32	-25	-24	-6	-6	-11	-34	-34	-34	-34	-33	-32	-30	-5	-5	NA	-8	-9	-24	-28	-32	-29	-30	-7	-11	NA	-9	-10	-33	-35	-34	-33
52	86	0	-26	-28	-29	-23	-28	-28	-31	-29	-29	-29	-22	-20	-26	-33	-33	-14	-17	-18	-7	-12	-19	-34	-35	-35	-35	-11	-12	-19	-10	-4	NA	-13	-9	-9	-22	-31	-33	-22	-7	-5	NA	-9	-7	-14	-7	-6	-17
52	86	0.229849696	-22	-28	-29	-14	-28	-23	-31	-29	-31	-31	-10	-27	-32	-33	-23	-23	-32	-29	-6	-5	-26	-34	-35	-35	-12	-14	-22	-24	-7	-5	NA	-12	-24	-9	-9	-34	-33	-25	-3	-5	NA	-6	-9	-7	-6	-7	-16
52	86	0.747174658	-22	-26	-29	-14	-24	-20	-31	-31	-31	-24	-7	-27	-32	-33	-33	-31	-21	-25	-6	-5	-26	-34	-35	-35	-22	-24	-19	-23	-6	-4	NA	-13	-9	-9	-23	-24	-33	-29	-6	-5	NA	-5	-12	-10	-5	-14	-25
52	86	1.207817732	-18	-28	-29	-23	-28	-14	-31	-29	-29	-31	-11	-32	-32	-33	-33	-21	-20	-31	-8	-9	-15	-32	-33	-35	-20	-18	-20	-30	-1	-5	NA	-10	-10	-6	-18	-19	-31	-24	-7	-3	NA	-7	-11	-5	-6	-15	-26
52	86	1.590837139	-28	-28	-26	-23	-30	-17	-27	-31	-31	-31	-12	-28	-32	-29	-26	-16	-26	-31	-7	-5	-31	-34	-35	-35	-17	-26	-21	-23	-8	-4	NA	-14	-8	-9	-32	-8	-26	-31	-3	-5	NA	-7	-8	-7	-6	-8	-33
52	86	1.840517504	-28	-28	-28	-26	-30	-16	-31	-31	-31	-21	-14	-25	-32	-33	-27	-24	-19	-22	-15	-8	-14	-34	-35	-35	-22	-15	-24	-24	-12	-6	NA	-12	-13	-10	-24	-32	-31	-31	-5	-3	NA	-7	-12	-10	-6	-13	-20
52	86	2.303230594	-26	-28	-28	-23	-30	-27	-31	-31	-31	-31	-18	-32	-29	-33	-31	-31	-27	-17	-9	-10	-27	-34	-35	-35	-20	-17	-27	-30	-6	-2	NA	-21	-14	-10	-22	-23	-33	-29	-3	-3	NA	-8	-11	-16	-6	-9	-15
52	86	2.76342656	-28	-28	-19	-27	-30	-28	-31	-31	-31	-30	-19	-25	-32	-31	-23	-26	-32	-21	-8	-8	-29	-34	-34	-35	-28	-16	-32	-30	-6	-5	NA	-20	-9	-13	-35	-32	-26	-31	-4	-5	NA	-9	-12	-14	-16	-26	-26
52	86	3.070292998	-24	-28	-28	-16	-17	-19	-31	-31	-25	-30	-12	-32	-30	-33	-24	-17	-17	-31	-10	-6	-31	-34	-34	-35	-19	-17	-25	-30	-6	-6	NA	-21	-17	-9	-24	-34	-33	-29	-4	-3	NA	-4	-11	-9	-17	-12	-13
52	86	3.623738584	-28	-26	-24	-22	-30	-26	-30	-22	-22	-24	-18	-30	-30	-33	-27	-20	-30	-27	-9	-11	-31	-34	-34	-26	-22	-20	-17	-30	-10	-9	NA	-18	-21	-13	-17	-24	-23	-19	-8	-9	NA	-11	-12	-18	-21	-15	-15
52	86	4.555399543	-17	-28	-20	-21	-22	-20	-30	-23	-19	-24	-18	-30	-30	-33	-21	-15	-24	-19	-8	-11	-33	-34	-34	-35	-19	-11	-18	-28	-12	-7	NA	-21	-16	-12	-25	-19	-16	-28	-8	-9	NA	-10	-10	-13	-26	-20	-31
52	86	5.123072679	-28	-28	-28	-28	-28	-30	-30	-31	-23	-21	-31	-18	-30	-33	-23	-19	-20	-25	-11	-16	-33	-34	-34	-29	-23	-12	-20	-24	-10	-9	NA	-26	-14	-14	-18	-34	-20	-28	-9	-12	NA	-11	-11	-16	-24	-15	-24
52	86	5.867659817	-11	-28	-14	-20	-30	-16	-28	-14	-21	-18	-10	-15	-13	-24	-27	-24	-19	-25	-9	-12	-16	-34	-34	-27	-18	-10	-20	-19	-8	-5	NA	-22	-15	-10	-18	-14	-18	-28	-2	-2	NA	-7	-12	-12	-21	-13	-31
52	86	6.309240868	-17	-19	-17	-14	-16	-17	-22	-17	-30	-22	-14	-31	-19	-16	-29	-20	-23	-31	-12	-15	-21	-34	-24	-35	-15	-13	-24	-22	-10	-7	NA	-21	-12	-14	-24	-21	-26	-30	-4	-4	NA	-8	-10	-9	-26	-12	-33
52	86	6.86527968	-16	-22	-21	-13	-29	-15	-28	-21	-19	-23	-19	-24	-22	-25	-31	-33	-32	-31	-13	-16	-19	-34	-32	-34	-19	-18	-22	-30	-10	-12	NA	-20	-14	-12	-24	-21	-18	-30	-4	-4	NA	-6	-10	-11	-35	-8	-33
52	86	7.297947108	-22	-28	-20	-23	-29	-20	-30	-21	-16	-27	-31	-18	-22	-23	-33	-19	-27	-27	-9	-8	-25	-34	-32	-34	-14	-27	-24	-30	-6	-8	NA	-23	-19	-15	-22	-29	-32	-30	-9	-8	NA	-9	-12	-10	-16	-21	-20
52	86	8.016090183	-25	-19	-15	-15	-18	-17	-30	-26	-26	-23	-10	-18	-19	-32	-26	-14	-14	-21	-14	-14	-20	-34	-32	-34	-18	-9	-18	-30	-8	-9	NA	-34	-14	-15	-20	-23	-32	-30	-9	-2	NA	-10	-8	-11	-33	-14	-33
52	86	8.39091895	-20	-28	-22	-12	-23	-23	-24	-23	-30	-26	-22	-23	-28	-25	-33	-30	-22	-22	-6	-19	-22	-34	-34	-34	-20	-19	-32	-30	-16	-14	NA	-22	-13	-13	-21	-23	-24	-30	-4	-7	NA	-7	-12	-20	-33	-21	-33
53	87	0	1	0	4	2	4	-4	0	-1	-1	-3	-1	-1	-2	-3	0	-1	-1	2	-2	-1	-2	-3	-4	-5	-2	-1	-2	-5	2	-1	NA	-4	-2	-4	-5	-4	-8	-9	2	-1	NA	-2	-2	-2	-3	-4	-10
53	87	0.99707382	-8	-8	-1	-4	0	-6	-5	-2	-1	-4	0	-2	-4	-5	-3	-3	-2	-8	-1	-3	-2	-5	-6	-5	-5	-2	-5	-11	-1	-3	NA	-9	-5	-6	-6	-5	-8	-30	0	0	NA	-3	-1	-2	-5	-8	-32
53	87	1.876485921	-13	-9	1	1	1	-2	-2	-1	-6	-9	1	-3	-4	-4	-2	-2	-2	-2	0	-2	-2	-4	-6	-5	-3	-4	-5	-8	0	-2	NA	-22	-5	-4	-7	-6	-6	-8	0	-1	NA	-5	-2	-2	-5	-32	-32
53	87	2.298352359	-1	-1	0	1	-3	-3	-2	-2	-2	-4	-2	-2	-4	-2	-3	-1	-3	-3	-2	-3	-4	-4	-5	-4	-3	-4	-3	-8	0	-2	NA	-18	-4	-4	-8	-7	-5	-14	-1	-1	NA	-4	-1	-3	-8	-10	-32
53	87	2.892781583	-7	-2	-3	-1	-3	-7	-4	-1	-3	0	-1	-1	-3	-4	-3	-2	-1	-7	-2	-2	-1	-4	-7	-4	-4	-2	-4	-2	-1	-1	NA	-15	-3	-3	-7	-6	-5	-17	-3	-3	NA	-2	-1	-2	-8	-24	-32
53	87	3.410671613	-11	-9	0	-2	1	0	-2	-2	-1	-1	0	0	0	-3	-5	-1	-2	0	-1	-1	0	-2	-7	-4	-2	-1	-2	-2	0	-2	NA	-34	-6	-3	-22	-7	-7	-14	-1	-1	NA	-4	-1	-1	-4	-34	-32
53	87	3.583247717	-5	-7	2	3	1	0	-3	1	0	1	0	2	-2	-2	-1	1	1	-6	0	0	0	-1	-5	-3	-1	-2	-3	-2	0	0	NA	-29	-6	-3	-6	-3	-3	-1	1	0	NA	-4	-2	-4	-6	-34	-32
53	87	4.177825342	-10	0	-5	-1	1	-4	-7	-1	1	-2	-1	-1	-4	-3	-2	-1	-4	-7	-1	0	0	-3	-4	-4	-1	-1	-2	-10	1	-2	NA	-34	-6	-4	-6	-4	-6	-10	0	-2	NA	-2	-1	-2	-17	-34	-32
53	87	5.375119863	0	4	1	1	0	-4	-1	0	-1	-1	0	-3	-2	-2	-1	-2	-2	-5	-2	0	0	-6	-15	-5	-2	-6	-8	-3	0	0	NA	-16	-2	-15	-6	-7	-5	-13	2	-2	NA	-2	0	-4	-35	-34	-32
53	87	5.643649163	-4	-6	-2	-2	2	-1	-6	-6	1	-1	-1	2	-3	-1	-3	-2	-1	-6	0	-2	-2	-4	-7	-3	-2	-2	-2	-9	-1	0	NA	-7	-3	-35	-7	-4	-15	-29	0	-1	NA	-4	1	-11	-35	-34	-32
53	87	6.046432648	3	-3	1	1	2	2	0	1	-2	-1	-2	-1	-3	-12	-1	0	0	0	-2	-3	-4	-5	-23	-5	-4	-5	-2	-4	0	0	NA	-34	-4	-35	-7	-5	-7	-29	0	-2	NA	-2	-15	-4	-35	-34	-32
53	87	6.50664003	-7	0	1	-2	-2	-1	-1	-2	-3	-5	0	0	-2	-2	-4	-2	-5	-3	2	0	-2	-4	-7	-5	-3	-3	-8	-20	1	1	NA	-34	-15	-35	-18	-5	-8	-18	-2	0	NA	-4	-1	-4	-35	-34	-32
53	87	7.005395738	NA	NA	NA	NA	NA	-7	-1	-1	2	NA	NA	1	-1	-4	-1	0	1	NA	NA	-2	0	-2	-21	-4	-1	-1	4	NA	NA	0	NA	-31	-8	-35	-8	-6	-4	-6	NA	0	NA	-1	1	-1	-35	-34	-32
53	87	7.5039707	NA	NA	NA	NA	NA	-3	1	-2	1	NA	NA	1	0	1	0	-1	-2	NA	NA	-1	-2	-2	-17	-4	-5	-1	-3	NA	NA	2	NA	-34	-2	-33	-25	-9	-17	-11	NA	1	NA	-2	2	-2	-35	-34	-32
53	87	8.002623668	NA	NA	NA	NA	NA	0	-2	-5	-2	NA	NA	2	-1	-5	-2	-2	-3	NA	NA	0	-3	-6	-11	-12	-1	-1	-6	NA	NA	2	NA	-34	-15	-35	-17	-17	-6	-9	NA	-2	NA	-4	1	-2	-35	-34	-32
53	87	8.501310883	NA	NA	NA	NA	NA	-2	-1	-2	-5	NA	NA	-1	-2	-8	-3	0	-3	NA	NA	-1	-2	-4	-7	-6	-1	-2	-4	NA	NA	-2	NA	-5	-8	-35	-27	-9	-22	-29	NA	0	NA	-3	0	-3	-32	-33	-32
53	88	0	-2	-6	0	0	0	0	-6	-4	-2	-3	0	0	-5	-6	-4	-3	-5	-15	0	-1	-2	-4	-6	-6	-7	-6	-31	-29	0	-3	NA	-2	0	0	-4	-7	-21	-12	0	-1	NA	1	-1	-2	-3	-4	-2
53	88	0.423978311	-1	1	-1	-2	0	0	-4	-4	-2	-3	0	-1	-5	-6	-9	-6	-16	-9	0	1	-1	-7	-7	-8	-9	-33	-19	-29	1	1	NA	-4	-1	-2	-5	-16	-16	-24	-1	-1	NA	-1	-1	0	-3	-4	-6
53	88	0.997079528	-3	-4	-1	-4	-3	-4	-8	-6	-4	-5	0	-1	-4	-7	-9	-7	-17	-10	-1	-2	-4	-7	-9	-9	-10	-13	-21	-29	-2	1	NA	-4	-4	-4	-6	-17	-21	-30	0	0	NA	-4	-2	-3	-5	-5	-14
53	88	1.876489726	-13	-8	-4	-4	1	-3	-10	-7	-23	-17	-1	0	-4	-8	-18	-9	-24	-20	-5	-2	-1	-5	-8	-20	-10	-25	-31	-29	-2	-3	NA	-4	-2	-4	-14	-25	-32	-30	-1	-5	NA	-4	-2	-4	-4	-5	-23
53	88	2.298356164	-10	-6	-1	-10	-6	-4	-8	-7	-7	-9	1	-3	-6	-5	-14	-7	-8	-17	-2	-1	-3	-6	-7	-9	-9	-23	-23	-29	-2	-3	NA	-4	-2	-7	-8	-6	-32	-30	-2	-1	NA	-1	0	-3	-4	-5	-12
53	88	2.892787291	-9	-2	-2	-13	1	-6	-11	-14	-8	-9	-3	-1	-5	-13	-14	-6	-8	-30	-3	-2	-5	-6	-14	-18	-10	-31	-31	-29	-3	-3	NA	-2	-3	-5	-19	-19	-25	-29	-1	-4	NA	-3	-3	-4	-5	-6	-15
53	88	3.410675419	-14	-19	-6	-7	-3	-5	-12	-7	-6	-7	-1	-2	-5	-9	-8	-4	-10	-21	-2	-2	-3	-6	-5	-14	-15	-11	-31	-29	-2	-2	NA	0	0	-19	-17	-34	-32	-29	-2	-3	NA	1	-1	-3	-3	-5	-5
53	88	3.583253425	-8	-15	-4	-6	0	-5	-10	-5	-13	-2	-1	-2	-7	-8	-20	-10	-12	-17	-1	-1	-1	-3	-4	-7	-17	-23	-31	-29	-1	-1	NA	0	0	-6	-21	-34	-32	-29	-2	0	NA	1	1	-3	-3	-3	-13
53	88	4.177829148	-7	-14	-4	-4	1	-2	-5	-14	-13	-13	0	-1	-4	-6	-8	-6	-7	-9	0	0	0	-3	-8	-9	-5	-6	-21	-27	1	0	NA	0	0	-16	-16	-6	-32	-29	-2	-1	NA	0	0	0	0	-2	-15
53	88	5.375121766	-5	-11	-2	-9	0	-7	-11	-3	-7	-26	-1	0	-7	-8	-4	-8	-26	-17	0	1	-3	-7	-20	-26	-33	-32	-31	-29	0	-1	NA	-8	0	-35	-34	-33	-32	-29	0	1	NA	-2	-1	-2	-3	-6	-8
53	88	5.643652968	-10	-9	-4	-15	1	0	-4	-4	-13	-7	0	0	-2	-8	-16	-16	-20	-30	0	-1	1	-7	-22	-34	-26	-32	-29	-29	0	0	NA	-14	-1	-35	-34	-33	-26	-29	-2	0	NA	-5	-1	-4	-2	-1	-30
53	88	6.046440259	-16	-14	-5	-13	0	-6	-9	-23	-19	-17	2	1	0	-9	-6	-13	-31	-28	-1	1	-1	-5	-23	-34	-33	-28	-31	-29	-1	0	NA	-7	-2	-35	-34	-33	-32	-29	0	-2	NA	-5	-1	-3	-4	-5	-6
53	88	6.506647641	-2	-1	-1	-2	-3	-4	-10	-15	-6	-10	-2	-1	-9	-16	-3	-4	-3	-29	0	-2	-1	-1	-14	-34	-16	-27	-18	-29	0	-2	NA	-2	-1	-35	-34	-33	-32	-29	1	-1	NA	-3	-1	-3	-2	-1	-6
53	88	7.005403349	NA	NA	NA	NA	NA	-2	-25	-13	-4	NA	NA	1	-2	-14	-20	-3	-9	NA	NA	1	0	-6	-33	-29	-11	-32	-31	NA	NA	1	NA	-3	0	-35	-34	-33	-32	-19	NA	1	NA	1	0	-1	-2	-5	-2
53	88	7.503976408	NA	NA	NA	NA	NA	-1	-15	-13	-10	NA	NA	1	-2	-14	-17	-14	-10	NA	NA	4	2	-5	-33	-23	-8	-16	-31	NA	NA	0	NA	-3	0	-35	-34	-33	-32	-29	NA	2	NA	-2	0	-1	-4	-5	-13
53	88	8.002629376	NA	NA	NA	NA	NA	-2	-10	-4	-5	NA	NA	1	-6	-3	-5	-8	-29	NA	NA	-1	-3	-6	-18	-20	-11	-28	-31	NA	NA	0	NA	-5	-1	-20	-32	-31	-32	-29	NA	-3	NA	-7	1	-1	-4	-2	-4
53	88	8.501263318	NA	NA	NA	NA	NA	-11	-8	-17	-23	NA	NA	-1	-5	-8	-6	-7	-31	NA	NA	-1	-2	-7	-16	-33	-10	-32	-31	NA	NA	1	NA	0	0	-24	-34	-30	-32	-29	NA	-2	NA	-2	-1	-3	-5	-15	-26
54	89	0	-1	-10	-10	-14	4	-5	-2	-9	-9	-28	2	0	1	-6	-9	-7	-22	-29	3	1	-2	-1	-5	-6	-5	-19	-11	-25	1	1	NA	1	-2	-1	-6	-4	-16	-10	0	0	NA	2	0	-1	-1	-33	-32
54	89	0.547315449	0	-11	-7	-24	2	-3	-8	-7	-11	-19	1	0	-2	-7	-10	-10	-18	-13	0	1	0	-2	-1	-4	-7	-4	-13	-12	2	-1	NA	-1	-3	-2	0	-3	-14	-15	1	-1	NA	-2	0	-1	-1	-33	-26
54	89	1.544659437	-2	-9	-10	-17	1	-3	-5	-7	-8	-18	1	1	-3	-8	-10	-7	-22	-29	0	0	1	-1	-4	-6	-4	-17	-12	-28	1	1	NA	-1	-3	-2	-3	-5	-11	-9	1	-1	NA	-1	1	1	-2	-31	-22
54	89	1.851512557	-6	-19	-11	-18	1	-5	-13	-7	-7	-10	1	0	-4	-9	-10	-9	-24	-25	1	1	-3	-3	-4	-6	-4	-3	-11	-15	2	-1	NA	-5	-5	-6	-5	-4	-17	-6	0	0	NA	-1	-1	-1	-3	-33	-31
54	89	2.342404871	-2	-18	-7	-26	2	-5	-13	-4	-14	-26	3	-3	-4	-11	-7	-16	-27	-27	1	1	0	-3	-7	-5	-5	-7	-17	-28	2	1	NA	-2	-4	-2	-4	-5	-12	-17	2	0	NA	-2	1	0	-3	-33	-31
54	89	2.848498858	-5	-26	-14	-24	1	-3	-6	-16	-21	-28	0	-1	-5	-9	-13	-9	-27	-29	1	1	0	-3	-8	-7	-6	-9	-26	-18	2	-1	NA	-1	-5	-2	-4	-5	-23	-21	0	0	NA	-2	-2	-1	-3	-31	-31
54	89	3.289568113	-5	-9	-12	-26	-6	-8	-11	-11	-14	-18	1	0	-3	-6	-15	-11	-20	-22	1	2	0	-2	-5	-9	-7	-15	-22	-28	2	4	NA	-2	-13	-5	-5	-16	-16	-13	2	0	NA	-2	-1	-2	-4	-33	-31
54	89	3.826737062	-5	-7	-3	-4	3	0	-2	-11	-27	-15	1	3	0	-3	-17	-15	-21	-16	2	2	4	-2	-6	-7	-7	-7	-19	-15	3	-1	NA	-1	-13	-3	-5	-6	-12	-14	0	3	NA	-4	0	1	0	-33	-31
54	89	4.341813166	-2	-8	-8	-26	0	-5	-10	-11	-11	-18	3	1	-7	-11	-12	-14	-9	-29	3	1	0	-4	-7	-7	-8	-10	-22	-24	1	1	NA	0	-27	-4	-5	-7	-22	-15	1	1	NA	1	0	0	-3	-33	-31
54	89	4.832313546	-6	-8	-3	-26	-1	-5	-10	-6	-9	-12	2	1	-1	-12	-11	-9	-21	-29	2	1	0	-2	-11	-8	-7	-8	-16	-17	-2	-1	NA	-2	-6	-3	-5	-5	-12	-8	0	0	NA	-5	-1	1	-3	-33	-31
54	89	5.358247717	-9	-13	-10	-26	1	-3	-9	-11	-11	-28	2	1	-5	-11	-12	-10	-19	-29	2	-1	0	-4	-9	-8	-7	-13	-25	-16	2	0	NA	-2	-34	-3	-3	-5	-29	-15	2	3	NA	-1	0	-1	-7	-33	-31
54	89	5.857237443	-4	-7	-4	-26	1	-2	-9	-7	-17	-23	0	-1	-3	-10	-14	-10	-19	-27	1	2	1	-4	-8	-8	-6	-17	-13	-15	2	2	NA	-2	-16	-3	-3	-5	-12	-12	1	1	NA	-3	1	0	0	-23	-31
54	89	6.47347793	-5	-13	-5	-16	4	0	-1	-6	-8	-26	1	0	-6	-5	-22	-7	-12	-15	2	2	1	-7	-7	-9	-7	-7	-9	-15	2	1	NA	1	-34	-3	-4	-6	-19	-20	3	2	NA	3	0	0	-3	-24	-31
54	89	6.953226788	-4	-12	-9	-26	-2	-5	-11	-9	-17	-16	0	-1	-6	-9	-25	-15	-15	-29	2	1	0	-6	-9	-22	-11	-13	-18	-16	4	3	NA	-2	-34	-3	-5	-4	-20	-17	1	1	NA	2	0	1	-4	-33	-31
54	89	7.508843227	-8	-3	-11	-18	-2	-4	-18	-14	-24	-26	2	-3	-7	-21	-23	-24	-20	-26	1	3	0	-3	-17	-17	-7	-20	-17	-11	1	2	NA	-3	-6	-4	-5	-5	-20	-10	3	0	NA	0	1	1	-4	-33	-31
54	89	8.130846651	-2	-25	-9	-21	0	-4	-1	-16	-19	-28	1	-1	-5	-11	-12	-19	-30	-28	2	2	0	-5	-4	-13	-8	-12	-20	-19	1	0	NA	-6	-34	-4	-2	-14	-16	-13	2	2	NA	0	0	0	-5	-33	-31
54	90	0	-2	-5	-5	-4	-4	-5	-5	-4	-5	-4	-3	-3	-2	-5	-3	-1	-21	-21	0	0	0	-3	-16	-2	-2	-5	-19	-26	-2	-1	NA	-1	0	-2	-7	-17	-24	-29	1	-1	NA	1	-1	-2	-7	-17	-30
54	90	0.547317352	1	1	-2	-1	1	0	-1	-2	-4	-4	-3	-3	-3	-2	-4	-10	-9	-14	-3	0	0	-3	-6	-5	-5	-8	-9	-21	-2	-2	NA	-1	0	-5	-8	-8	-31	-29	0	-3	NA	-3	0	-1	-5	-16	-16
54	90	1.10375761	-4	-2	-2	-4	-5	-2	-5	-3	-3	-4	-4	1	0	-3	-3	-5	-17	-27	0	0	-1	-4	-6	-5	-5	-13	-17	-28	2	-3	NA	-2	0	-1	-11	-11	-25	-29	2	-3	NA	-1	2	0	-5	-4	-31
54	90	1.544657534	0	-5	-10	-5	0	-1	-3	-4	-5	-6	-2	1	-5	-4	-4	-3	-2	-6	0	-1	-3	0	-14	-3	-6	-9	-11	-12	-2	-1	NA	-1	-3	-3	-5	-11	-11	-29	1	-2	NA	0	-2	-2	-6	-20	-31
54	90	1.851510654	-4	-4	-7	-5	-1	-1	-5	-2	0	-5	-2	-4	-2	-3	-2	-1	-5	-19	3	-2	-2	-3	-3	-7	-5	-6	-13	-28	0	-2	NA	0	0	0	-3	-9	-31	-24	-1	-4	NA	0	-1	-2	-9	-11	-31
54	90	2.342402968	-5	-2	-1	-5	-2	-2	-7	-5	-5	-6	-4	0	-3	-6	-5	-6	-11	-21	-2	0	-3	-3	-15	-8	-8	-19	-30	-28	-1	-6	NA	-1	0	-6	-9	-20	-31	-29	0	-1	NA	-2	-2	-3	-9	-17	-14
54	90	2.848491248	-6	-8	-4	-1	1	0	-5	-4	-5	-18	-3	-1	-2	-6	-9	-10	-11	-18	-1	1	-2	-4	-4	-7	-6	-6	-30	-28	3	-4	NA	-2	0	-5	-8	-17	-31	-29	1	-4	NA	-1	-1	-2	-16	-27	-26
54	90	3.289564307	-1	-4	-10	-6	1	-4	-8	-7	-4	-6	0	1	-1	-8	-5	-17	-6	-17	-1	0	-2	-2	-2	-10	-8	-8	-18	-28	-2	-3	NA	-2	-1	-5	-12	-10	-23	-20	-2	-2	NA	3	0	0	-9	-17	-19
54	90	3.826780822	-4	-6	-7	-2	2	-5	-1	-9	-12	-19	2	-1	-5	-23	-17	-18	-30	-29	-1	2	0	-4	-6	-18	-22	-29	-30	-26	1	2	NA	1	0	-7	-14	-19	-31	-29	-1	1	NA	0	0	0	-19	-31	-31
54	90	4.341813166	0	-2	0	-7	0	-1	-4	-2	-7	-20	1	-3	-8	-9	-13	-16	-17	-15	-3	-1	2	-4	-5	-4	-9	-16	-30	-28	-2	-3	NA	0	0	-3	-12	-13	-21	-24	4	0	NA	2	2	-3	-26	-28	-31
54	90	4.832361111	-5	-7	-3	-8	-1	-4	-9	-9	-10	-13	0	-2	-9	-10	-12	-8	-27	-29	0	0	-3	-4	-20	-10	-7	-32	-27	-28	1	-1	NA	0	0	-4	-15	-16	-31	-28	-1	-3	NA	-1	0	-1	-28	-31	-31
54	90	5.358247717	-4	-9	-5	-18	1	-5	-5	-19	-19	-24	-5	-2	-6	-25	-13	-27	-23	-25	-3	-1	0	-2	-15	-13	-12	-15	-28	-28	0	-2	NA	-2	1	-5	-18	-33	-31	-28	-4	-2	NA	2	0	0	-34	-31	-31
54	90	5.857231735	-2	-11	-5	-13	1	0	-9	-7	-17	-7	-1	-1	-9	-11	-8	-17	-12	-27	-3	1	-3	-3	-6	-17	-8	-14	-18	-28	-1	-1	NA	-1	-1	-4	-12	-18	-27	-28	1	0	NA	1	0	-3	-24	-33	-29
54	90	6.473464612	2	-9	-7	-5	-1	-2	-5	-20	-13	-28	-4	-1	-5	-15	-3	-10	-23	-29	-1	2	1	-3	-16	3	-8	1	-18	-28	0	0	NA	-1	-1	-1	-2	-33	-21	-28	1	0	NA	-1	1	-1	-18	-33	-31
54	90	6.953222983	-8	-12	-7	-19	-4	-9	-10	-15	-17	-17	-4	-5	-21	-19	-10	-21	-24	-25	-3	-3	-4	-5	-20	-13	-17	-22	-30	-28	0	-4	NA	-3	-3	-11	-19	-16	-19	-28	-2	-5	NA	-2	-2	-3	-34	-33	-31
54	90	7.508837519	-3	-11	-8	-11	-3	-4	-10	-16	-15	-22	-5	-1	-17	-21	-9	-31	-30	-28	-4	-4	-2	-8	-18	-21	-8	-13	-30	-27	-1	-4	NA	-3	-2	-9	-32	-33	-31	-22	-1	-5	NA	-5	-1	-2	-29	-33	-31
54	90	8.130844749	-4	-10	-7	-16	-2	-3	-23	-29	-17	-23	-5	-1	-14	-17	-9	-19	-17	-28	-4	-4	-5	-9	-16	-22	-13	-13	-30	-27	-4	-4	NA	-6	-5	-5	-19	-33	-23	-26	-4	-4	NA	-4	-4	-4	-24	-33	-31
55	91	0	3	-9	-5	-28	-1	-1	-6	-7	-8	-6	-4	-5	-6	-21	-6	-26	-30	-31	-6	-4	-5	-23	-34	-35	-34	-33	-30	-30	-5	-3	NA	-16	-16	-36	-35	-34	-33	-30	-5	-5	NA	-7	-8	-12	-15	-34	-33
55	91	0.719887747	-1	-12	-11	-18	-3	-2	-3	-12	-10	-11	-4	-4	-5	-28	-22	-17	-22	-31	-5	-4	-7	-34	-34	-34	-34	-13	-32	-30	-6	-2	NA	-23	-16	-35	-35	-34	-30	-30	-4	-4	NA	-8	-8	-11	-19	-34	-33
55	91	1.218546423	-5	-15	-8	-8	0	-1	-6	-4	-2	-18	-2	-2	-2	-31	-24	-16	-32	-31	-6	-4	-7	-32	-34	-34	-34	-18	-32	-30	-6	-3	NA	-15	-17	-35	-35	-34	-32	-30	-5	-3	NA	-9	-4	-16	-20	-34	-29
55	91	2.138991629	-2	-14	-26	-21	-2	-3	-6	-8	-18	-15	-1	0	-7	-24	-17	-24	-21	-31	-5	-2	-3	-26	-34	-34	-34	-16	-32	-30	-4	-4	NA	-26	-22	-35	-35	-34	-32	-30	-6	-3	NA	-9	-7	-12	-17	-31	-31
55	91	2.695313927	0	-11	-10	-11	-3	-5	-15	-12	-8	-14	-3	-2	-4	-18	-33	-13	-9	-23	-5	-3	-2	-18	-34	-34	-18	-33	-29	-30	-4	-4	NA	-20	-26	-35	-35	-34	-32	-30	-4	-3	NA	-11	-5	-11	-13	-34	-18
55	91	3.098337139	-5	-5	-20	-10	-2	-4	-5	-9	-10	-21	-1	-3	-5	-20	-10	-4	-18	-30	-4	-4	-2	-31	-34	-34	-27	-21	-19	-22	-6	-5	NA	-22	-25	-33	-35	-34	-23	-30	-6	-4	NA	-7	-9	-14	-15	-30	-32
55	91	3.577886225	-3	-4	-8	-14	-4	-3	-14	-4	-6	-19	-5	-1	-5	-16	-11	-23	-10	-30	-5	-3	-4	-31	-34	-34	-29	-33	-24	-30	-5	-5	NA	-26	-28	-35	-35	-34	-32	-30	-4	-3	NA	-6	-7	-13	-19	-32	-32
55	91	4.084362633	-1	-7	-14	-7	-1	-1	-15	0	-2	-18	0	-2	-2	-14	-13	-11	-16	-30	-5	-1	-4	-11	-34	-34	-23	-29	-20	-29	-6	-2	NA	-20	-20	-35	-35	-34	-32	-30	-5	-3	NA	-12	-8	-16	-12	-32	-28
55	91	4.3341914	-3	-11	-14	-15	-1	0	-8	-11	-2	-19	-4	-1	-3	-13	-10	-21	-11	-30	-5	-4	-2	-17	-23	-34	-34	-25	-21	-29	-6	-4	NA	-22	-19	-33	-33	-34	-32	-30	-5	-3	NA	-14	-9	-5	-14	-27	-14
55	91	5.156111111	-2	-9	-28	-11	-1	-4	-11	-10	-16	-19	-3	-1	-2	-15	-10	-25	-15	-19	-4	-3	-6	-27	-34	-34	-34	-31	-21	-29	-4	-4	NA	-30	-33	-35	-35	-34	-32	-30	-6	-3	NA	-7	-9	-16	-21	-34	-32
55	91	5.657431507	0	-11	-7	-18	-1	0	-5	-6	-8	-6	-2	-2	-3	-20	-22	-28	-32	-30	-4	-1	-4	-33	-34	-34	-34	-33	-31	-29	-3	-4	NA	-34	-35	-35	-35	-34	-32	-30	-3	-3	NA	-8	-9	-14	-35	-34	-32
55	91	6.114965753	-4	-7	-7	-16	3	-2	-8	-6	-6	-18	-2	-2	-3	-21	-16	-23	-28	-27	-5	-1	-3	-30	-34	-34	-21	-33	-31	-27	-5	-3	NA	-27	-35	-35	-35	-34	-32	-30	-6	-2	NA	-17	-7	-16	-35	-34	-27
55	91	7.131219559	-9	-10	-25	-21	-5	-11	-14	-20	-22	-30	-1	-1	-4	-15	-25	-23	-31	-30	-3	-2	-4	-8	-18	-28	-28	-33	-31	-29	-2	-3	NA	-34	-35	-35	-35	-34	-32	-30	-5	-4	NA	-34	-35	-35	-35	-34	-32
55	91	7.210795282	-10	-18	-16	-20	-7	-12	-9	-14	-20	-30	-3	-4	-9	-26	-22	-30	-31	-30	-3	-3	-15	-33	-32	-34	-34	-33	-31	-29	-2	-4	NA	-34	-35	-35	-35	-34	-32	-30	-5	0	NA	-32	-35	-33	-35	-34	-32
55	91	7.345078006	-9	-14	-22	-19	0	-9	-15	-14	-20	-23	-2	-2	-12	-32	-26	-32	-27	-30	-5	-3	-4	-33	-34	-34	-34	-33	-31	-29	-3	-4	NA	-34	-35	-35	-35	-34	-32	-30	-5	-3	NA	-34	-23	-35	-35	-34	-32
55	91	7.660186454	-16	-24	-25	-26	-11	-15	-22	-22	-23	-30	-9	-3	-30	-30	-21	-32	-31	-30	-3	-8	-26	-33	-31	-34	-34	-33	-31	-29	-4	-5	NA	-34	-35	-35	-35	-34	-32	-30	-32	-31	NA	-34	-35	-35	-35	-34	-32
56	92	0	-7	-2	-7	-19	-5	-5	-4	-3	-20	-10	-5	-5	-9	-22	-22	-22	-15	-29	-4	-4	-10	-33	-28	-34	-33	-32	-31	-29	-2	-1	NA	-13	-4	-14	-32	-33	-32	-29	0	-1	NA	-3	-4	-25	-18	-11	-17
56	92	0.545119863	-4	-8	-6	-14	-6	-9	-7	-18	-18	-25	-7	-9	-9	-22	-20	-30	-24	-29	-4	-7	-10	-33	-33	-34	-33	-32	-31	-29	-3	-3	NA	-25	-4	-11	-34	-33	-32	-29	-3	-2	NA	-2	0	-19	-35	-16	-32
56	92	0.947781583	-26	-20	-25	-22	-6	-4	-13	-10	-23	-16	-3	-7	-6	-32	-24	-18	-25	-19	-5	-4	-7	-33	-33	-34	-31	-32	-31	-28	-4	0	NA	-4	-2	-5	-34	-33	-32	-29	-2	-1	NA	0	-4	-35	-35	-12	-32
56	92	1.438183029	-5	-11	-5	-15	-3	-3	-6	-7	-11	-22	-4	-9	-6	-23	-32	-23	-20	-23	-4	-3	-6	-33	-28	-25	-33	-30	-31	-28	-1	-3	NA	-34	-2	-12	-34	-33	-32	-29	-1	-1	NA	-5	-2	-35	-11	-11	-6
56	92	2.186253805	-8	-16	-13	-17	-4	-9	-7	-19	-16	-22	-8	-6	-10	-31	-32	-26	-31	-29	-4	-5	-12	-33	-33	-33	-33	-32	-31	-28	-2	-1	NA	-32	-3	-23	-34	-33	-32	-29	-2	-2	NA	-6	-3	-35	-34	-17	-27
56	92	2.377886225	-2	-4	-6	-4	-2	-1	-2	-3	-3	-19	-1	-2	-5	-16	-23	-13	-19	-13	-3	-2	-5	-30	-33	-33	-33	-32	-31	-23	-2	-3	NA	-22	-2	-13	-34	-33	-32	-23	-1	-1	NA	-4	-1	-35	-34	-8	-9
56	92	2.934204718	0	-2	-2	-4	-3	-3	-4	-4	-12	-12	-3	-3	-4	-20	-16	-23	-23	-19	-5	-2	-7	-33	-33	-33	-33	-28	-31	-28	-3	-1	NA	-28	-2	-32	-34	-33	-31	-29	-2	0	NA	-4	-1	-35	-34	-6	-28
56	92	3.4216914	-6	-4	-6	-12	-4	-3	-3	-9	-10	-16	-2	-8	-8	-26	-32	-21	-16	-15	-4	-4	-8	-33	-33	-33	-33	-32	-31	-28	-1	-2	NA	-34	-1	-34	-34	-33	-31	-29	-2	-1	NA	-1	-2	-35	-17	-16	-14
56	92	3.93146309	-7	-8	-7	-16	-9	-4	-12	-13	-16	-26	-6	-6	-4	-29	-32	-31	-26	-25	-3	-3	-3	-32	-33	-33	-33	-32	-31	-28	-3	-1	NA	-33	-2	-34	-34	-33	-31	-29	-3	-1	NA	-1	-2	-35	-34	-6	-32
56	92	4.399929604	1	-1	-4	-14	-3	-4	-3	-11	-19	-28	-2	-7	-5	-25	-32	-27	-24	-29	-1	-1	-4	-32	-33	-33	-33	-32	-31	-28	0	0	NA	-33	-20	-34	-34	-33	-31	-29	-1	1	NA	-1	-2	-35	-34	-21	-21
56	92	4.910030441	-16	-14	-17	-19	-5	-18	-25	-16	-15	-28	-9	-11	-15	-31	-32	-31	-23	-29	-5	-3	-18	-32	-33	-33	-33	-32	-29	-28	-5	-3	NA	-33	-26	-34	-34	-33	-31	-29	-1	-2	NA	-3	-3	-35	-16	-12	-13
56	92	5.235523212	-3	-8	-8	-12	-2	-5	-10	-5	-12	-28	-1	-7	-16	-31	-32	-31	-26	-22	-1	-1	-5	-32	-33	-33	-33	-32	-31	-25	-1	0	NA	-33	-2	-34	-34	-33	-31	-29	-1	-1	NA	-3	0	-35	-16	-11	-19
56	92	5.761537291	-5	-26	-9	-11	-8	-9	-10	-6	-23	-28	-4	-5	-11	-31	-32	-31	-27	-29	-3	-4	-8	-32	-31	-33	-31	-32	-31	-28	0	-2	NA	-33	0	-34	-34	-33	-31	-29	-2	1	NA	-3	0	-35	-32	-12	-23
56	92	6.240922755	-11	-22	-16	-23	-7	-16	-17	-12	-29	-21	-7	-13	-11	-31	-31	-29	-26	-21	-4	-5	-13	-32	-33	-33	-33	-32	-30	-28	-1	-4	NA	-31	-4	-34	-34	-33	-31	-29	0	-1	NA	-1	-3	-35	-34	-18	-31
56	92	6.682222222	-5	-2	-2	-11	-3	-3	-3	-6	-22	-19	-4	-3	-5	-31	-31	-25	-30	-29	-3	-4	-10	-32	-33	-33	-33	-32	-30	-22	-2	-1	NA	-33	-5	-34	-34	-33	-31	-27	1	-1	NA	-2	-2	-35	-24	-8	-11
56	92	7.161611492	-4	-8	-15	-26	-1	-6	-8	-6	-29	-19	-4	-4	-5	-31	-31	-31	-30	-29	-6	-3	-16	-32	-33	-33	-33	-32	-30	-28	-2	1	NA	-33	-3	-34	-34	-33	-31	-29	-2	0	NA	0	0	-35	-29	-12	-28
57	93	0	-28	-28	-28	-28	-30	-30	-30	-31	-31	-30	-31	-32	-32	-33	-31	-33	-32	-21	-18	-32	-33	-28	-17	-25	-19	-31	-21	-28	-17	-6	NA	-8	-3	-2	-3	-6	-17	-15	-2	-3	NA	-3	-1	-4	-35	-34	-33
57	93	0.518038432	-28	-28	-28	-28	-30	-30	-30	-31	-29	-30	-31	-32	-32	-33	-33	-33	-30	-20	-21	-32	-33	-19	-21	-33	-10	-19	-21	-25	-18	-10	NA	-5	-3	-4	-5	-4	-12	-17	-3	-6	NA	-1	-3	-5	-33	-34	-31
57	93	1.024398782	-28	-28	-28	-28	-30	-30	-30	-31	-20	-12	-31	-32	-32	-33	-17	-27	-17	-24	-32	-32	-33	-12	-6	-16	-13	-19	-17	-12	-3	-7	NA	-2	2	-2	-4	-4	-5	-17	0	-2	NA	1	-2	-4	-35	-34	-33
57	93	1.523078387	-28	-28	-25	-28	-30	-30	-30	-24	-31	-25	-31	-32	-32	-33	-33	-33	-14	-13	-32	-32	-23	-15	-10	-11	-13	-14	-11	-11	-3	-24	NA	-2	-3	-3	-3	-6	-5	-6	-1	-2	NA	0	0	-4	-33	-34	-31
57	93	2.021577245	-27	-28	-28	-26	-30	-30	-30	-31	-24	-30	-31	-31	-32	-33	-33	-33	-23	-20	-29	-32	-14	-13	-12	-12	-17	-18	-6	-15	-3	-2	NA	-2	0	-1	-3	-7	-7	-11	-2	-1	NA	1	0	-3	-27	-27	-28
57	93	2.558715753	-27	-28	-28	-28	-30	-30	-30	-31	-24	-30	-31	-31	-32	-33	-29	-33	-28	-16	-24	-32	-25	-21	-6	-17	-5	-8	-18	-26	-4	-15	NA	-2	-3	-3	-3	-6	-7	-21	-2	-18	NA	-1	-3	-4	-33	-34	-33
57	93	3.038057458	-27	-28	-28	-28	-29	-30	-30	-30	-30	-30	-31	-31	-32	-33	-33	-33	-19	-13	-32	-32	-33	-18	-6	-8	-23	-16	-14	-16	-9	-4	NA	-2	-2	-3	-3	-6	-6	-13	-1	-1	NA	0	-2	-4	-35	-29	-33
57	93	3.517600837	-27	-28	-28	-21	-29	-30	-30	-30	-30	-21	-31	-31	-32	-33	-28	-18	-20	-19	-32	-32	-33	-14	-4	-13	-10	-10	-11	-14	-17	-7	NA	0	-2	-2	-3	-6	-6	-10	-6	-5	NA	-1	1	-3	-35	-34	-28
57	93	3.977964231	-27	-28	-28	-28	-29	-30	-30	-30	-30	-22	-31	-31	-32	-32	-29	-32	-27	-22	-31	-32	-28	-11	-18	-12	-13	-9	-8	-22	-12	-28	NA	0	-1	-2	-2	-5	-4	-24	-5	-6	NA	0	-2	-3	-35	-34	-33
57	93	4.476533486	-27	-28	-28	-15	-29	-30	-30	-30	-30	-24	-31	-31	-32	-32	-28	-32	-26	-20	-31	-32	-33	-19	-5	-19	-11	-9	-9	-8	-3	-5	NA	-1	-2	-3	-3	-5	-7	-10	-1	-2	NA	-1	-1	-6	-35	-34	-33
57	93	4.97516933	NA	NA	NA	NA	NA	-30	-30	-24	-27	NA	NA	-31	-32	-32	-26	-32	-26	NA	NA	-32	-21	-12	-9	-25	-14	-6	-9	NA	NA	-16	NA	-2	-2	-2	-5	-7	-6	-13	NA	-4	NA	0	-3	-5	-35	-34	-32
57	93	5.473791857	NA	NA	NA	NA	NA	-30	-30	-30	-26	NA	NA	-31	-32	-32	-20	-32	-26	NA	NA	-32	-33	-30	-5	-16	-12	-12	-15	NA	NA	-8	NA	-1	-1	-2	-3	-5	-4	-15	NA	-5	NA	-1	-1	-3	-35	-34	-32
57	93	5.972292618	NA	NA	NA	NA	NA	-30	-28	-30	-27	NA	NA	-31	-32	-32	-20	-32	-32	NA	NA	-32	-25	-31	-5	-18	-8	-9	-13	NA	NA	-5	NA	0	0	0	-3	-4	-4	-8	NA	0	NA	1	0	-2	-33	-34	-32
57	93	6.471204338	NA	NA	NA	NA	NA	-30	-30	-30	-30	NA	NA	-31	-32	-32	-33	-32	-32	NA	NA	-32	-33	-33	-5	-17	-8	-7	-9	NA	NA	-28	NA	-2	-2	-3	-5	-8	-6	-7	NA	-5	NA	1	-3	-3	-35	-34	-32
57	93	6.854619482	NA	NA	NA	NA	NA	-30	-30	-26	-23	NA	NA	-31	-32	-32	-32	-20	-26	NA	NA	-32	-27	-22	-10	-11	-14	-9	-9	NA	NA	-11	NA	0	0	-1	-11	-6	-5	-7	NA	-3	NA	1	-1	-2	-35	-34	-32
57	93	7.257401065	NA	NA	NA	NA	NA	-30	-30	-30	-22	NA	NA	-31	-29	-32	-22	-32	-23	NA	NA	-32	-24	-23	-5	-20	-8	-20	-16	NA	NA	-11	NA	0	-2	-2	-2	-5	-4	-8	NA	0	NA	-1	0	-3	-35	-34	-32
58	94	0	1	-1	1	-5	0	1	-1	0	0	-4	2	-2	0	0	1	0	-4	-7	0	1	1	-2	-1	-1	-3	-5	-4	-3	-2	-1	NA	-1	-1	-1	-4	-8	-5	-30	-2	-3	NA	-1	0	0	-2	0	-1
58	94	0.153491248	-1	-2	-2	-2	1	0	-3	-1	-4	-21	-1	0	0	-1	-2	-2	-8	-5	1	0	-1	-2	-4	-3	-4	-5	-9	-20	-1	0	NA	-6	-4	-3	-6	-13	-16	-24	0	-1	NA	-3	-3	-1	-1	-1	-3
58	94	0.685312024	-4	-5	-5	-4	-4	-4	-5	-8	-10	-9	-3	-4	-4	-5	-7	-6	-8	-7	0	0	0	-3	-6	-8	-8	-9	-23	-12	-2	-1	NA	-6	-5	-8	-11	-12	-11	-14	-1	-1	NA	-4	-6	-6	-6	-4	-4
58	94	1.260610731	-8	-5	-5	-13	-4	-3	-8	-10	-7	-12	-3	-4	-5	-6	-7	-6	-8	-17	-2	-1	-3	-5	-6	-9	-10	-8	-28	-30	-3	-3	NA	-6	-5	-7	-11	-20	-18	-24	-4	-5	NA	-3	-4	-5	-4	-3	-6
58	94	1.471527778	-14	-17	-14	-6	-3	-6	-8	-9	-8	-28	-4	-4	-5	-5	-10	-7	-18	-24	-2	-3	-5	-6	-5	-7	-10	-11	-15	-30	-3	-3	NA	-7	-5	-6	-10	-11	-18	-27	-2	-4	NA	-6	-5	-5	-5	-5	-4
58	94	1.740022831	-8	-7	-10	-16	-9	-6	-8	-11	-7	-22	-3	-2	-4	-6	-8	-6	-18	-31	-6	-4	-6	-6	-7	-9	-9	-16	-28	-30	-3	-5	NA	-6	-7	-7	-7	-19	-32	-30	-5	-5	NA	-5	-5	-5	-6	-8	-3
58	94	1.951071157	-11	-10	-5	-11	-2	-2	-4	-4	-8	-11	-2	-3	-5	-10	-6	-9	-17	-15	0	-1	-5	-6	-8	-8	-15	-23	-18	-16	-2	-3	NA	-8	-5	-5	-6	-17	-19	-27	-1	-4	NA	-3	-3	-4	-3	-5	-9
58	94	2.200300609	-5	-3	-2	-9	-1	-2	-4	-5	-5	-26	0	-1	-2	-3	-5	-16	-10	-13	2	0	0	-5	-4	-5	-8	-19	-10	-18	2	-1	NA	-5	-3	-5	-5	-12	-5	-7	1	0	NA	-2	-3	-3	-3	-2	-2
58	94	2.468717656	-5	-10	-11	-13	0	-7	-4	-10	-16	-28	-3	0	-5	-8	-13	-8	-25	-24	-2	-1	-3	-5	-6	-8	-9	-8	-20	-30	-3	-1	NA	-6	-5	-6	-7	-16	-14	-24	-1	-3	NA	-4	-3	-2	-3	-1	-6
58	94	2.718203957	-20	-10	-22	-9	-7	-11	-7	-13	-17	-30	-4	-5	-6	-5	-10	-14	-20	-16	-3	-2	-1	-5	-5	-7	-9	-9	-13	-30	-3	-2	NA	-5	-6	-6	-18	-17	-20	-30	-3	-2	NA	-4	-5	-5	-5	-5	-7
58	94	2.986662861	-3	-6	-3	-8	0	-6	-5	-8	-13	-16	-1	-1	-4	-5	-7	-17	-23	-20	1	-1	-3	-3	-6	-6	-6	-8	-20	-23	-1	-1	NA	-5	-5	-6	-9	-9	-20	-15	1	-1	NA	-4	-4	-3	-2	-2	-2
58	94	3.238725266	-3	-6	-2	-3	-1	-2	-2	-7	-3	-11	-1	0	-2	-3	-5	-14	-11	-19	-1	-1	-1	-3	-4	-5	-10	-21	-20	-24	-2	-1	NA	-5	-5	-6	-5	-21	-18	-20	-1	-2	NA	-3	-3	-2	-2	-3	-2
58	94	3.641531583	-8	-11	-7	-11	-4	-6	-10	-8	-13	-26	-2	-2	-6	-6	-7	-9	-19	-30	-2	-2	-3	-4	-6	-14	-14	-26	-16	-16	-2	-1	NA	-4	-6	-6	-13	-19	-17	-28	-1	-3	NA	-5	-6	-4	-4	-4	-3
58	94	4.175728691	-9	-10	-5	-11	-3	-4	-6	-10	-7	-30	0	-3	-2	-4	-7	-7	-22	-30	-1	-2	-4	-4	-3	-7	-8	-20	-26	-23	0	-2	NA	-8	-5	-6	-7	-6	-21	-22	0	-2	NA	-3	-4	-1	-1	-2	-3
58	94	4.71266933	-23	-8	-8	-16	-2	-7	-6	-15	-10	-30	0	-3	-4	-6	-13	-8	-25	-30	0	-2	-3	-7	-6	-7	-16	-17	-28	-23	-1	-2	NA	-10	-6	-5	-6	-22	-21	-26	-2	-4	NA	-3	-5	-4	-2	-3	-2
58	94	5.019577626	-22	-16	-16	-28	-11	-19	-15	-26	-30	-28	-7	-8	-17	-13	-26	-23	-29	-30	-1	-5	-5	-12	-6	-13	-14	-18	-29	-27	-1	-2	NA	-17	-9	-7	-13	-24	-32	-30	-7	-7	NA	-3	-4	-3	-4	-4	-7
58	94	5.556579148	NA	NA	NA	NA	NA	-18	-8	-28	-26	NA	NA	-7	-8	-10	-18	-22	-22	NA	NA	-3	-7	-9	-9	-14	-20	-26	-31	NA	NA	-6	NA	-12	-7	-6	-14	-16	-30	-22	NA	-6	NA	-4	-3	-3	-3	-3	-4
58	94	6.112741629	NA	NA	NA	NA	NA	-8	-9	-4	-24	NA	NA	-1	-6	-8	-16	-23	-20	NA	NA	-2	-1	-6	-8	-6	-17	-33	-31	NA	NA	-7	NA	-12	-5	-5	-13	-25	-18	-24	NA	-5	NA	-4	-4	-4	-4	-4	-4
58	94	6.632855784	NA	NA	NA	NA	NA	-3	-7	-23	-30	NA	NA	-2	-5	-7	-18	-15	-31	NA	NA	-4	-2	-7	-9	-15	-25	-28	-21	NA	NA	-3	NA	-6	-5	-6	-8	-22	-32	-30	NA	-2	NA	-1	-2	-2	-4	-3	-5
58	94	7.150707763	NA	NA	NA	NA	NA	-8	-7	-28	-30	NA	NA	-7	-7	-10	-17	-32	-31	NA	NA	-6	-3	-6	-7	-14	-32	-33	-31	NA	NA	-4	NA	-9	-6	-7	-14	-34	-30	-30	NA	-3	NA	-5	-5	-4	-3	-4	-6
58	95	0	-13	-23	-22	-28	-7	-5	-30	-30	-30	-30	-1	-7	-8	-22	-16	-33	-32	-31	-2	-3	-7	-10	-7	-9	-34	-33	-32	-30	0	-2	NA	0	-2	-6	-14	-34	-32	-30	0	-2	NA	-1	-1	-3	-6	-34	-33
58	95	0.153498858	-25	-28	-28	-28	-3	-15	-23	-28	-30	-30	-1	-6	-9	-19	-14	-33	-32	-31	-1	0	-3	-16	-7	-7	-34	-33	-32	-30	-2	-1	NA	-1	-1	-7	-21	-34	-32	-30	0	-2	NA	0	0	-2	-6	-28	-33
58	95	0.685317732	-25	-28	-28	-28	-18	-18	-30	-30	-30	-30	-6	-2	-14	-22	-26	-33	-32	-31	-3	-2	-10	-10	-8	-17	-34	-33	-32	-30	-3	-4	NA	-2	-2	-12	-33	-34	-32	-30	-4	-5	NA	0	-3	-4	-12	-32	-33
58	95	1.260620244	-27	-28	-28	-28	-15	-17	-30	-22	-30	-30	-10	-16	-13	-32	-16	-32	-32	-31	-1	-5	-13	-14	-17	-20	-34	-33	-32	-30	0	-6	NA	-3	-3	-17	-35	-34	-32	-30	-3	-1	NA	-2	0	-5	-12	-34	-33
58	95	1.471535388	-27	-28	-28	-28	-27	-30	-30	-30	-30	-30	-11	-13	-26	-32	-33	-32	-32	-31	-8	-5	-10	-19	-18	-23	-34	-33	-32	-30	-4	-5	NA	-3	-5	-18	-35	-34	-32	-30	-4	-4	NA	-5	-3	-5	-9	-34	-33
58	95	1.740028539	-24	-28	-28	-28	-20	-30	-30	-30	-30	-30	-10	-19	-32	-32	-33	-32	-32	-31	-8	-8	-14	-32	-15	-32	-34	-33	-32	-30	-8	-5	NA	-5	-5	-20	-35	-34	-32	-30	-3	-5	NA	-3	-3	-6	-7	-34	-33
58	95	1.951073059	-27	-27	-28	-28	-29	-30	-30	-30	-30	-30	-14	-25	-27	-27	-33	-32	-32	-30	-1	-18	-23	-19	-15	-21	-34	-33	-32	-30	-3	-5	NA	-6	-4	-35	-35	-34	-32	-30	-4	-5	NA	-3	-3	-7	-9	-34	-32
58	95	2.200306317	-27	-27	-28	-28	-10	-30	-30	-30	-30	-30	-1	-19	-32	-24	-33	-32	-32	-30	-2	-3	-11	-18	-17	-12	-34	-33	-32	-30	-2	-2	NA	-3	-3	-31	-35	-34	-32	-30	-1	-3	NA	-1	-2	-6	-7	-34	-32
58	95	2.468725266	-27	-27	-28	-28	-26	-30	-30	-30	-30	-30	-10	-21	-30	-32	-33	-32	-32	-30	-3	-15	-14	-19	-21	-20	-34	-33	-32	-30	-3	-5	NA	-6	-3	-33	-35	-32	-32	-30	-2	-3	NA	-3	-1	-5	-6	-34	-32
58	95	2.71821347	-27	-27	-28	-28	-29	-30	-30	-30	-30	-30	-17	-29	-32	-32	-33	-32	-32	-30	-4	-12	-23	-24	-15	-27	-34	-33	-32	-30	-6	-4	NA	-8	-4	-33	-35	-34	-32	-30	-2	-7	NA	-4	-2	-7	-9	-34	-32
58	95	2.986670472	-27	-27	-28	-28	-21	-28	-30	-30	-30	-30	-12	-22	-23	-32	-33	-32	-32	-30	-3	-6	-17	-16	-28	-24	-34	-33	-32	-29	-2	-2	NA	-6	-3	-35	-35	-34	-32	-30	-2	-5	NA	-1	0	-5	-7	-34	-32
58	95	3.238732877	-27	-27	-26	-28	-20	-30	-30	-30	-30	-30	-10	-18	-32	-30	-33	-32	-32	-30	0	-2	-13	-15	-18	-15	-34	-33	-32	-29	-1	-3	NA	-4	-6	-33	-35	-34	-32	-30	1	-1	NA	-1	-1	-6	-9	-34	-32
58	95	3.641535388	-27	-27	-28	-28	-29	-30	-30	-30	-30	-27	-7	-12	-21	-30	-31	-32	-32	-30	-1	-3	-7	-15	-14	-32	-34	-33	-32	-29	-1	-3	NA	-12	-10	-24	-35	-34	-32	-30	-2	-5	NA	-3	-3	-8	-7	-34	-32
58	95	4.175732496	-27	-27	-28	-28	-29	-30	-30	-30	-30	-30	-9	-16	-32	-30	-32	-32	-32	-30	0	-4	-20	-22	-12	-19	-34	-33	-31	-29	-1	-2	NA	-22	-8	-35	-35	-34	-32	-30	-1	-1	NA	0	-2	-5	-8	-34	-32
58	95	4.712676941	-27	-27	-28	-28	-29	-30	-30	-30	-30	-30	-24	-31	-32	-32	-32	-32	-32	-30	-5	-3	-28	-31	-32	-23	-34	-33	-31	-29	-5	-7	NA	-26	-12	-35	-35	-34	-32	-30	-4	-4	NA	-4	-2	-6	-10	-34	-32
58	95	5.019581431	-27	-27	-27	-28	-29	-29	-30	-30	-30	-30	-15	-31	-32	-32	-32	-32	-31	-30	-7	-16	-25	-33	-29	-23	-34	-33	-31	-29	-3	-5	NA	-29	-10	-35	-35	-34	-32	-30	-5	-3	NA	-4	-3	-6	-7	-34	-32
58	95	5.556588661	NA	NA	NA	NA	NA	-29	-30	-30	-30	NA	NA	-27	-32	-32	-32	-32	-31	NA	NA	-5	-25	-33	-29	-24	-34	-33	-31	NA	NA	-4	NA	-29	-12	-35	-35	-34	-32	-30	NA	-2	NA	-3	-3	-6	-7	-34	-32
58	95	6.112745434	NA	NA	NA	NA	NA	-29	-30	-30	-30	NA	NA	-31	-32	-32	-32	-32	-31	NA	NA	-6	-28	-33	-26	-21	-34	-33	-31	NA	NA	-3	NA	-26	-16	-35	-35	-34	-32	-30	NA	-3	NA	-2	-3	-6	-9	-34	-32
58	95	6.632865297	NA	NA	NA	NA	NA	-29	-30	-30	-30	NA	NA	-31	-32	-32	-32	-32	-31	NA	NA	-1	-28	-33	-29	-21	-34	-33	-31	NA	NA	-4	NA	-22	-8	-35	-35	-34	-32	-30	NA	-2	NA	-3	-2	-13	-13	-34	-32
58	95	7.15071347	NA	NA	NA	NA	NA	-29	-30	-30	-30	NA	NA	-29	-32	-32	-30	-32	-31	NA	NA	-5	-18	-33	-34	-34	-34	-33	-31	NA	NA	-5	NA	-34	-14	-35	-35	-34	-32	-30	NA	-4	NA	-3	-2	-13	-12	-34	-32
59	96	0	NA	NA	NA	NA	NA	-8	-15	-10	-11	NA	NA	-9	-17	-9	-5	-9	-6	NA	NA	-10	-7	-16	-16	-10	-4	-5	-8	NA	NA	-4	NA	-17	-9	-3	-6	-8	-23	-30	NA	-3	NA	-4	-2	-2	-4	-4	-5
59	96	0.216537291	-6	-2	-3	-2	-2	-1	-4	-4	-5	-5	-5	-5	-3	-6	-6	-4	-6	-5	-3	-3	-7	-8	-6	-5	-4	-1	-6	-8	-4	-2	NA	-7	-14	-4	-5	-8	-8	-9	-2	-5	NA	-2	-3	-2	-2	-4	-17
59	96	0.50136035	-5	-7	-7	-12	-3	-2	-5	-4	-8	-6	-3	-4	-3	-6	-4	-4	-5	1	-3	-1	-6	-9	-8	-6	-4	-3	-7	-10	-2	-3	NA	-36	-14	-4	-4	-3	-4	-8	-1	-3	NA	-3	-2	-2	-6	-6	-4
59	96	0.999347412	-7	-10	-15	-13	-3	-4	-5	-4	-5	-4	-2	-6	-8	-7	-5	-7	-6	-3	-6	-6	-6	-9	-6	-4	-4	-7	-7	-10	-5	-5	NA	-23	-6	-4	-5	-7	-8	-9	-3	-3	NA	-3	-3	-3	-4	-7	-7
59	96	1.375462329	-3	-8	-7	-10	0	-2	-5	-3	-8	-8	-2	-1	-2	-4	-2	-6	-3	-1	-3	-3	-3	-3	-5	-4	-3	-4	-3	-10	-1	-2	NA	-36	-7	-4	-2	-4	-4	-8	-3	2	NA	-2	-1	-2	-2	-3	-3
59	96	1.8931621	-9	-1	-3	0	-4	-4	-4	-2	-3	-2	-2	-5	-6	-5	-2	-3	-3	-3	-4	-3	-4	-11	-6	-3	-1	-4	-2	-15	-3	-1	NA	-8	-14	-1	-3	-4	-6	-3	-2	-3	NA	-3	-3	0	-2	-4	-6
59	96	2.383848935	-4	-4	-5	-11	-2	-2	-5	-5	-4	-2	-7	-6	-6	-6	-4	-3	-1	-4	-4	-5	-5	-10	-5	-7	-5	-1	-3	-9	-4	-4	NA	-6	-15	-4	-5	-6	-4	-20	-2	-4	NA	-4	-2	-3	-3	-4	-4
59	96	3.01619863	-6	-6	-2	-3	-2	-5	-3	-2	-6	-3	-8	-3	-5	-5	-2	-2	-2	-6	-5	-2	-8	-9	-4	-4	-5	-2	2	-6	-3	-6	NA	-6	-16	-4	-5	-3	-2	0	-4	-7	NA	-3	-2	-2	-2	-1	-3
59	96	3.533732877	-7	0	1	-2	-2	-2	-5	-1	-2	-6	-5	-2	-5	-5	-3	-1	-2	-2	-4	-2	-3	-6	-4	-2	-2	-5	-3	-8	-4	-4	NA	-25	-5	-4	-4	-3	-3	-5	-1	-2	NA	-2	-2	-1	-2	-5	-6
59	96	4.022098554	-10	-4	1	0	-5	-6	-3	-2	-4	-6	-4	-4	-8	-5	-3	-3	-3	-3	-3	-4	-6	-8	-6	-5	-4	-3	-3	-6	-5	-4	NA	-10	-6	-4	-5	-5	-5	-5	-1	-5	NA	-5	-3	-3	-5	-2	-3
59	96	4.474179985	-2	-4	-1	2	-2	-1	-2	-1	0	1	-1	0	-6	-2	-2	-1	-2	-3	-4	-1	-4	-6	-4	0	-2	-3	0	-2	-2	-2	NA	-5	-4	-1	-4	-3	-1	-5	-1	3	NA	-3	0	0	-2	-1	-1
59	96	4.934434932	-3	-5	-5	-1	-3	0	-1	-6	-4	-3	-4	-1	-1	-2	-5	0	-3	-2	-1	-2	-3	-4	-3	-2	-4	-4	-3	-9	-3	0	NA	-29	-4	-4	-4	-2	-4	-6	-2	-3	NA	-4	-3	-2	-6	-3	-17
59	96	5.433143075	-29	-7	-2	-3	-2	-4	-3	-3	-4	-1	-7	-4	-5	-4	-4	-4	-4	-4	-4	-3	-2	-8	-5	-1	-4	-4	-5	-9	-2	-3	NA	-7	-9	-4	-4	-6	-7	-12	-3	-4	NA	-5	-2	-3	-4	-6	-4
59	96	5.950818113	-2	-4	-2	-7	-2	-2	-2	0	-3	0	0	-3	-3	0	-2	-1	-3	-1	1	-1	-2	-5	-4	-5	-1	-3	-4	-7	-1	-3	NA	-15	-4	-3	-1	-4	-1	-4	3	-1	NA	-2	0	-1	-2	-3	-4
59	96	6.419347412	-4	-3	-1	-1	-2	-1	-2	1	-2	-1	-3	-1	-5	-2	0	-2	-4	-2	-1	-3	-3	-6	-5	-3	-1	-3	-1	-5	0	-2	NA	-5	-7	-2	-3	-2	-4	-3	3	-2	NA	-3	-3	-1	-2	-2	0
59	96	6.775350076	-1	2	-4	-3	-1	-3	-4	-4	-2	-3	-3	-1	-2	-2	-5	-1	-1	-1	0	-1	0	-6	-2	0	0	1	-2	-10	-2	-2	NA	-5	-3	-2	-3	-2	-2	-2	-1	-3	NA	-1	-1	-2	-3	-1	-4
[truncated: 29 more columns]
